# Supplementary material for: The stepwise evolution of the exome during acquisition of docetaxel resistance in breast cancer cells
Source: BMC Genomics. 2016 Jun 9;17:442. doi: 10.1186/s12864-016-2749-4 (PMC4899892; doi:10.1186/s12864-016-2749-4)
Supplement: Additional file 1: — Sheet 1: Summery of acquired genomic alterations being selected for during docetaxel exposure in the MCF-7 sub-lines. Sheet 2: Details on the acquired genomic alterations being selected for during docetaxel exposure in the MCF-7 sub-lines. Positions are annotated with Ensembl VEP (version 2.8). The stage (sub-line) in which the alteration was acquired is given along with assigned variant class. Sheet 3: Same as sheet 2, but showing only Class A variation. Sheet 4: Same as sheet 3, but showing only the ‘most severe’ variant per gene. Sheet 5: Summery of acquired genomic alterations being selected for during docetaxel exposure in the MDA-MB-231 sub-lines. Sheet 6: Details on the acquired genomic alterations being selected for during docetaxel exposure in the MDA-MB-231 sub-lines. Positions are annotated with Ensembl VEP (version 2.8). The stage (sub-line) in which the alteration was acquired is given along with assigned variant class. Sheet 7: Same as sheet 6, but showing only Class A variation. Sheet 8: Same as sheet 7, but showing only the ‘most severe’ variant per gene. (XLSX 1113 kb) [file 12864_2016_2749_MOESM1_ESM.xlsx]

## Sheet: mcf7_overview
Count of stage_acquired
Row Labels	Total
2	1065
A	41
missense_variant	40
missense_variant,NMD_transcript_variant	1
B	111
3_prime_UTR_variant,NMD_transcript_variant	8
3_prime_UTR_variant,NMD_transcript_variant,feature_elongation	1
3_prime_UTR_variant,NMD_transcript_variant,feature_truncation	1
intron_variant,NMD_transcript_variant	52
intron_variant,NMD_transcript_variant,feature_elongation	2
intron_variant,NMD_transcript_variant,feature_truncation	3
missense_variant	3
regulatory_region_variant	27
splice_region_variant,intron_variant	5
splice_region_variant,intron_variant,feature_elongation	6
splice_region_variant,intron_variant,nc_transcript_variant	1
synonymous_variant,NMD_transcript_variant	2
C	913
3_prime_UTR_variant	8
3_prime_UTR_variant,feature_elongation	1
3_prime_UTR_variant,feature_truncation	7
5_prime_UTR_variant	6
downstream_gene_variant	169
intron_variant	358
intron_variant,feature_elongation	13
intron_variant,feature_truncation	42
intron_variant,nc_transcript_variant	122
intron_variant,nc_transcript_variant,feature_elongation	5
intron_variant,nc_transcript_variant,feature_truncation	9
non_coding_exon_variant,nc_transcript_variant	43
non_coding_exon_variant,nc_transcript_variant,feature_elongation	1
non_coding_exon_variant,nc_transcript_variant,feature_truncation	1
synonymous_variant	33
upstream_gene_variant	95
3	524
A	54
frameshift_variant,feature_truncation	1
missense_variant	49
stop_gained	4
B	57
3_prime_UTR_variant,NMD_transcript_variant	4
5_prime_UTR_variant,NMD_transcript_variant	1
intron_variant,NMD_transcript_variant	25
intron_variant,NMD_transcript_variant,feature_truncation	2
missense_variant	6
regulatory_region_variant	13
splice_region_variant,intron_variant	2
splice_region_variant,intron_variant,feature_elongation	1
splice_region_variant,intron_variant,nc_transcript_variant	1
splice_region_variant,intron_variant,nc_transcript_variant,feature_elongation	1
synonymous_variant,NMD_transcript_variant	1
C	413
3_prime_UTR_variant	2
5_prime_UTR_variant	5
downstream_gene_variant	85
intron_variant	116
intron_variant,feature_truncation	29
intron_variant,nc_transcript_variant	46
intron_variant,nc_transcript_variant,feature_truncation	5
non_coding_exon_variant,nc_transcript_variant	35
non_coding_exon_variant,nc_transcript_variant,feature_truncation	1
synonymous_variant	23
upstream_gene_variant	66
4	126
B	9
intron_variant,NMD_transcript_variant	3
regulatory_region_variant	5
splice_region_variant,intron_variant	1
C	117
3_prime_UTR_variant,feature_truncation	2
5_prime_UTR_variant	1
downstream_gene_variant	29
intron_variant	44
intron_variant,feature_elongation	8
intron_variant,feature_truncation	5
intron_variant,nc_transcript_variant	9
non_coding_exon_variant,nc_transcript_variant	3
synonymous_variant	3
upstream_gene_variant	13
5	258
A	10
missense_variant	9
missense_variant,NMD_transcript_variant	1
B	33
3_prime_UTR_variant,NMD_transcript_variant	1
intron_variant,NMD_transcript_variant	7
intron_variant,NMD_transcript_variant,feature_elongation	5
missense_variant	2
regulatory_region_variant	12
splice_region_variant,intron_variant,feature_elongation	4
splice_region_variant,intron_variant,nc_transcript_variant,feature_elongation	2
C	215
3_prime_UTR_variant	1
5_prime_UTR_variant	2
downstream_gene_variant	38
intron_variant	53
intron_variant,feature_elongation	7
intron_variant,feature_truncation	15
intron_variant,nc_transcript_variant	41
intron_variant,nc_transcript_variant,feature_truncation	2
non_coding_exon_variant,nc_transcript_variant	8
non_coding_exon_variant,nc_transcript_variant,feature_elongation	4
non_coding_exon_variant,nc_transcript_variant,feature_truncation	1
synonymous_variant	5
upstream_gene_variant	38
6	1441
A	101
missense_variant	73
missense_variant,NMD_transcript_variant	3
missense_variant,splice_region_variant	2
missense_variant,splice_region_variant,NMD_transcript_variant	1
splice_acceptor_variant	11
splice_acceptor_variant,nc_transcript_variant	1
stop_gained	10
B	196
3_prime_UTR_variant,NMD_transcript_variant	15
5_prime_UTR_variant,NMD_transcript_variant	2
intron_variant,NMD_transcript_variant	82
intron_variant,NMD_transcript_variant,feature_elongation	3
intron_variant,NMD_transcript_variant,feature_truncation	12
missense_variant	4
missense_variant,NMD_transcript_variant	2
regulatory_region_variant	54
splice_region_variant,intron_variant	12
splice_region_variant,intron_variant,nc_transcript_variant	2
synonymous_variant,NMD_transcript_variant	8
C	1144
3_prime_UTR_variant	10
3_prime_UTR_variant,feature_truncation	4
5_prime_UTR_variant	19
downstream_gene_variant	236
intron_variant	361
intron_variant,feature_elongation	15
intron_variant,feature_truncation	44
intron_variant,nc_transcript_variant	109
intron_variant,nc_transcript_variant,feature_elongation	2
intron_variant,nc_transcript_variant,feature_truncation	14
non_coding_exon_variant,nc_transcript_variant	74
non_coding_exon_variant,nc_transcript_variant,feature_truncation	1
synonymous_variant	60
upstream_gene_variant	195
Grand Total	3414

## Sheet: mcf7_mutations
Uploaded_variation	Location	Allele	Gene	Feature	Feature_type	Consequence	cDNA_position	CDS_position	Protein_position	Amino_acids	Codons	Existing_variation	domains	ensp	gmaf	polyphen	sift	symbol	conservation	stage_acquired	variant_class
5_66462304_A/C	5:66462304	C	ENSG00000069020	ENST00000443808	Transcript	missense_variant	4466	4468	1490	K/Q	Aag/Cag	-	NA	ENSP00000400551	NA	unknown	deleterious	MAST4	4.14	2	A
5_66462304_A/C	5:66462304	C	ENSG00000069020	ENST00000403666	Transcript	missense_variant	6798	6730	2244	K/Q	Aag/Cag	-	NA	ENSP00000384313	NA	probably_damaging	deleterious	MAST4	4.14	2	A
5_66462304_A/C	5:66462304	C	ENSG00000069020	ENST00000404260	Transcript	missense_variant	7614	7306	2436	K/Q	Aag/Cag	-	NA	ENSP00000385048	NA	probably_damaging	deleterious	MAST4	4.14	2	A
5_66462304_A/C	5:66462304	C	ENSG00000069020	ENST00000261569	Transcript	missense_variant	7089	6715	2239	K/Q	Aag/Cag	-	NA	ENSP00000261569	NA	probably_damaging	deleterious	MAST4	4.14	2	A
5_66462304_A/C	5:66462304	C	ENSG00000069020	ENST00000405643	Transcript	missense_variant	7138	6760	2254	K/Q	Aag/Cag	-	NA	ENSP00000384099	NA	probably_damaging	deleterious	MAST4	4.14	2	A
5_66462304_A/C	5:66462304	C	ENSG00000069020	ENST00000403625	Transcript	missense_variant	7592	7297	2433	K/Q	Aag/Cag	-	NA	ENSP00000385727	NA	probably_damaging	deleterious	MAST4	4.14	2	A
10_73434888_G/C	10:73434888	C	ENSG00000107736	ENST00000442677	Transcript	missense_variant	244	245	82	G/A	gGc/gCc	rs1227049	Pfam_domain:PF00028,PROSITE_profiles:PS50268,SMART_domains:SM00112,Superfamily_domains:SSF49313	ENSP00000388894	C:0.1671	probably_damaging	deleterious	CDH23	4.96	2	A
10_73434888_G/C	10:73434888	C	ENSG00000107736	ENST00000224721	Transcript	missense_variant	1489	1484	495	G/A	gGc/gCc	rs1227049	Pfam_domain:PF00028,PROSITE_profiles:PS50268,SMART_domains:SM00112,Superfamily_domains:SSF49313	ENSP00000224721	C:0.1671	probably_damaging	deleterious	CDH23	4.96	2	A
10_73434888_G/C	10:73434888	C	ENSG00000107736	ENST00000299366	Transcript	missense_variant	1856	1604	535	G/A	gGc/gCc	rs1227049	Pfam_domain:PF00028,PROSITE_profiles:PS50268,SMART_domains:SM00112,Superfamily_domains:SSF49313	ENSP00000299366	C:0.1671	probably_damaging	tolerated	CDH23	4.96	2	A
10_73434888_G/C	10:73434888	C	ENSG00000107736	ENST00000466757	Transcript	missense_variant	900	902	301	G/A	gGc/gCc	rs1227049	Pfam_domain:PF00028,SMART_domains:SM00112,PROSITE_profiles:PS50268,Superfamily_domains:SSF49313	ENSP00000473539	C:0.1671	probably_damaging	deleterious	CDH23	4.96	2	A
17_27438469_G/A	17:27438469	A	ENSG00000196535	ENST00000354329	Transcript	missense_variant	3031	2873	958	A/V	gCc/gTc	rs8076604	Pfam_domain:PF00063,SMART_domains:SM00242,Superfamily_domains:SSF52540	ENSP00000346291	G:0.4666	probably_damaging	deleterious	MYO18A	4.3	2	A
17_27438469_G/A	17:27438469	A	ENSG00000196535	ENST00000527372	Transcript	missense_variant	3054	2873	958	A/V	gCc/gTc	rs8076604	Pfam_domain:PF00063,SMART_domains:SM00242,Superfamily_domains:SSF52540	ENSP00000437073	G:0.4666	probably_damaging	deleterious	MYO18A	4.3	2	A
17_27438469_G/A	17:27438469	A	ENSG00000196535	ENST00000533112	Transcript	missense_variant	3135	2873	958	A/V	gCc/gTc	rs8076604	Pfam_domain:PF00063,SMART_domains:SM00242,Superfamily_domains:SSF52540	ENSP00000435932	G:0.4666	probably_damaging	deleterious	MYO18A	4.3	2	A
17_27438469_G/A	17:27438469	A	ENSG00000196535	ENST00000531253	Transcript	missense_variant	3006	2873	958	A/V	gCc/gTc	rs8076604	Pfam_domain:PF00063,SMART_domains:SM00242,Superfamily_domains:SSF52540	ENSP00000434228	G:0.4666	probably_damaging	deleterious	MYO18A	4.3	2	A
1_237711855_C/G	1:237711855	G	ENSG00000198626	ENST00000542537	Transcript	missense_variant	2983	2983	995	R/G	Cga/Gga	-	Pfam_domain:PF02026	ENSP00000443798	NA	probably_damaging	deleterious	RYR2	4.65	2	A
1_237711855_C/G	1:237711855	G	ENSG00000198626	ENST00000366574	Transcript	missense_variant	3348	3031	1011	R/G	Cga/Gga	-	Pfam_domain:PF02026	ENSP00000355533	NA	probably_damaging	deleterious	RYR2	4.65	2	A
20_31619500_C/T	20:31619500	T	ENSG00000167104	ENST00000542375	Transcript	missense_variant,NMD_transcript_variant	47	47	16	T/M	aCg/aTg	rs17301126,COSM443647	Cleavage_site_(Signalp):Sigp	ENSP00000443533	T:0.0820	possibly_damaging	deleterious	BPIFB6	1.36	2	A
11_108535960_A/G	11:108535960	G	ENSG00000178105	ENST00000526794	Transcript	missense_variant	112	80	27	H/R	cAc/cGc	-	Low_complexity_(Seg):Seg	ENSP00000432032	NA	possibly_damaging	tolerated	DDX10	4.12	2	A
3_50379950_C/T	3:50379950	T	ENSG00000004838	ENST00000360165	Transcript	missense_variant	889	736	246	E/K	Gag/Aag	-	NA	ENSP00000353289	NA	possibly_damaging	deleterious	ZMYND10	3	2	A
10_47754794_C/T	10:47754794	T	ENSG00000186807	ENST00000374277	Transcript	missense_variant	523	401	134	A/V	gCg/gTg	rs200976247	Pfam_domain:PF00191,Prints_domain:PR00199,SMART_domains:SM00335,Superfamily_domains:SSF47874	ENSP00000363395	NA	possibly_damaging	tolerated	ANXA8L2	NA	2	A
7_107743664_A/G	7:107743664	G	ENSG00000091128	ENST00000388781	Transcript	synonymous_variant	1089	1005	335	N	aaT/aaC	rs402113	Low_complexity_(Seg):Seg,Pfam_domain:PF00053,PROSITE_profiles:PS50311,PROSITE_profiles:PS50027,SMART_domains:SM00180,Superfamily_domains:SSF57196	ENSP00000373433	G:0.3109	NA	NA	LAMB4	-5.31	2	C
7_107743664_A/G	7:107743664	G	ENSG00000091128	ENST00000414450	Transcript	synonymous_variant	1089	1005	335	N	aaT/aaC	rs402113	Low_complexity_(Seg):Seg,Pfam_domain:PF00053,PROSITE_profiles:PS50311,PROSITE_profiles:PS50027,SMART_domains:SM00180,Superfamily_domains:SSF57196	ENSP00000402265	G:0.3109	NA	NA	LAMB4	-5.31	2	C
7_107743664_A/G	7:107743664	G	ENSG00000091128	ENST00000418464	Transcript	synonymous_variant	1085	1005	335	N	aaT/aaC	rs402113	Low_complexity_(Seg):Seg,Pfam_domain:PF00053,PROSITE_profiles:PS50311,PROSITE_profiles:PS50027,SMART_domains:SM00180,Superfamily_domains:SSF57196	ENSP00000402353	G:0.3109	NA	NA	LAMB4	-5.31	2	C
7_107743664_A/G	7:107743664	G	ENSG00000091128	ENST00000205386	Transcript	synonymous_variant	1085	1005	335	N	aaT/aaC	rs402113	Low_complexity_(Seg):Seg,Pfam_domain:PF00053,PROSITE_profiles:PS50311,PROSITE_profiles:PS50027,SMART_domains:SM00180,Superfamily_domains:SSF57196	ENSP00000205386	G:0.3109	NA	NA	LAMB4	-5.31	2	C
7_107743664_A/G	7:107743664	G	ENSG00000091128	ENST00000388780	Transcript	synonymous_variant	1089	1005	335	N	aaT/aaC	rs402113	Low_complexity_(Seg):Seg,Pfam_domain:PF00053,SMART_domains:SM00180,PROSITE_profiles:PS50311,PROSITE_profiles:PS50027,Superfamily_domains:SSF57196	ENSP00000373432	G:0.3109	NA	NA	LAMB4	-5.31	2	C
1_17085677_G/A	1:17085677	A	-	ENSR00000531450	RegulatoryFeature	regulatory_region_variant	-	-	-	-	-	rs3863805	NA	NA	A:0.2408	NA	NA	NA	NA	2	B
1_21799489_T/C	1:21799489	C	-	ENSR00001518157	RegulatoryFeature	regulatory_region_variant	-	-	-	-	-	-	NA	NA	NA	NA	NA	NA	NA	2	B
1_233086456_T/C	1:233086456	C	-	ENSR00000083627	RegulatoryFeature	regulatory_region_variant	-	-	-	-	-	-	NA	NA	NA	NA	NA	NA	-2.44	2	B
1_25629767_TCTC/-	1:25629767-25629770	-	ENSG00000117616	ENST00000473314	Transcript	intron_variant,NMD_transcript_variant,feature_truncation	-	-	-	-	-	rs201798270	NA	ENSP00000457582	-:0.0261	NA	NA	C1orf63	0.403	2	B
1_85555672_A/C	1:85555672	C	ENSG00000162643	ENST00000464801	Transcript	intron_variant,NMD_transcript_variant	-	-	-	-	-	rs1417351	NA	ENSP00000433294	A:0.4867	NA	NA	WDR63	-4.29	2	B
10_120445783_C/-	10:120445783	-	ENSG00000151893	ENST00000493518	Transcript	intron_variant,NMD_transcript_variant,feature_truncation	-	-	-	-	-	rs60645520	NA	ENSP00000431329	-:0.0421	NA	NA	CACUL1	-2.69	2	B
10_135490768_T/C	10:135490768	C	-	ENSR00000364531	RegulatoryFeature	regulatory_region_variant	-	-	-	-	-	-	NA	NA	NA	NA	NA	NA	NA	2	B
10_135490839_C/T	10:135490839	T	-	ENSR00000364531	RegulatoryFeature	regulatory_region_variant	-	-	-	-	-	-	NA	NA	NA	NA	NA	NA	NA	2	B
10_46965888_-/G	10:46965887-46965888	G	ENSG00000204176	ENST00000512997	Transcript	splice_region_variant,intron_variant,feature_elongation	-	-	-	-	-	rs112965082	NA	ENSP00000424803	NA	NA	NA	SYT15	0.935	2	B
10_46965888_-/G	10:46965887-46965888	G	ENSG00000204176	ENST00000374323	Transcript	splice_region_variant,intron_variant,feature_elongation	-	-	-	-	-	rs112965082	NA	ENSP00000363443	NA	NA	NA	SYT15	0.935	2	B
10_46965888_-/G	10:46965887-46965888	G	ENSG00000204176	ENST00000374328	Transcript	splice_region_variant,intron_variant,feature_elongation	-	-	-	-	-	rs112965082	NA	ENSP00000363448	NA	NA	NA	SYT15	0.935	2	B
10_46965888_-/G	10:46965887-46965888	G	ENSG00000204176	ENST00000503753	Transcript	splice_region_variant,intron_variant,feature_elongation	-	-	-	-	-	rs112965082	NA	ENSP00000427607	NA	NA	NA	SYT15	0.935	2	B
10_46965888_-/G	10:46965887-46965888	G	ENSG00000204176	ENST00000374321	Transcript	splice_region_variant,intron_variant,feature_elongation	-	-	-	-	-	rs112965082	NA	ENSP00000363441	NA	NA	NA	SYT15	0.935	2	B
10_46965888_-/G	10:46965887-46965888	G	ENSG00000204176	ENST00000374325	Transcript	splice_region_variant,intron_variant,feature_elongation	-	-	-	-	-	rs112965082	NA	ENSP00000363445	NA	NA	NA	SYT15	0.935	2	B
11_108535960_A/G	11:108535960	G	-	ENSR00001573261	RegulatoryFeature	regulatory_region_variant	-	-	-	-	-	-	NA	NA	NA	NA	NA	NA	4.12	2	B
11_20628479_T/C	11:20628479	C	ENSG00000165970	ENST00000298923	Transcript	intron_variant,NMD_transcript_variant	-	-	-	-	-	rs2278649	NA	ENSP00000298923	T:0.4034	NA	NA	SLC6A5	-4.93	2	B
12_124172778_T/A	12:124172778	A	-	ENSR00000654723	RegulatoryFeature	regulatory_region_variant	-	-	-	-	-	rs7302458	NA	NA	A:0.2074	NA	NA	NA	0.076	2	B
12_21598195_G/A	12:21598195	A	ENSG00000121350	ENST00000543476	Transcript	intron_variant,NMD_transcript_variant	-	-	-	-	-	rs1963330	NA	ENSP00000440192	A:0.4794	NA	NA	PYROXD1	-3.79	2	B
12_21598195_G/A	12:21598195	A	ENSG00000121350	ENST00000375266	Transcript	intron_variant,NMD_transcript_variant	-	-	-	-	-	rs1963330	NA	ENSP00000364415	A:0.4794	NA	NA	PYROXD1	-3.79	2	B
12_21598195_G/A	12:21598195	A	ENSG00000121350	ENST00000544970	Transcript	intron_variant,NMD_transcript_variant	-	-	-	-	-	rs1963330	NA	ENSP00000439106	A:0.4794	NA	NA	PYROXD1	-3.79	2	B
12_31240862_A/T	12:31240862	T	ENSG00000013573	ENST00000542244	Transcript	intron_variant,NMD_transcript_variant	-	-	-	-	-	rs7308754	NA	ENSP00000441425	NA	NA	NA	DDX11	-5.32	2	B
12_31240862_A/T	12:31240862	T	ENSG00000013573	ENST00000435753	Transcript	intron_variant,NMD_transcript_variant	-	-	-	-	-	rs7308754	NA	ENSP00000406799	NA	NA	NA	DDX11	-5.32	2	B
12_31240862_A/T	12:31240862	T	ENSG00000013573	ENST00000538345	Transcript	intron_variant,NMD_transcript_variant	-	-	-	-	-	rs7308754	NA	ENSP00000445219	NA	NA	NA	DDX11	-5.32	2	B
12_31240862_A/T	12:31240862	T	ENSG00000013573	ENST00000542129	Transcript	intron_variant,NMD_transcript_variant	-	-	-	-	-	rs7308754	NA	ENSP00000442466	NA	NA	NA	DDX11	-5.32	2	B
12_31240862_A/T	12:31240862	T	ENSG00000013573	ENST00000540935	Transcript	intron_variant,NMD_transcript_variant	-	-	-	-	-	rs7308754	NA	ENSP00000443578	NA	NA	NA	DDX11	-5.32	2	B
12_31240862_A/T	12:31240862	T	ENSG00000013573	ENST00000539049	Transcript	intron_variant,NMD_transcript_variant	-	-	-	-	-	rs7308754	NA	ENSP00000445568	NA	NA	NA	DDX11	-5.32	2	B
12_31240960_G/A	12:31240960	A	ENSG00000013573	ENST00000542244	Transcript	intron_variant,NMD_transcript_variant	-	-	-	-	-	rs7309189	NA	ENSP00000441425	G:0.3658	NA	NA	DDX11	-3.33	2	B
12_31240960_G/A	12:31240960	A	ENSG00000013573	ENST00000435753	Transcript	intron_variant,NMD_transcript_variant	-	-	-	-	-	rs7309189	NA	ENSP00000406799	G:0.3658	NA	NA	DDX11	-3.33	2	B
12_31240960_G/A	12:31240960	A	ENSG00000013573	ENST00000538345	Transcript	intron_variant,NMD_transcript_variant	-	-	-	-	-	rs7309189	NA	ENSP00000445219	G:0.3658	NA	NA	DDX11	-3.33	2	B
12_31240960_G/A	12:31240960	A	ENSG00000013573	ENST00000542129	Transcript	intron_variant,NMD_transcript_variant	-	-	-	-	-	rs7309189	NA	ENSP00000442466	G:0.3658	NA	NA	DDX11	-3.33	2	B
12_31240960_G/A	12:31240960	A	ENSG00000013573	ENST00000540935	Transcript	intron_variant,NMD_transcript_variant	-	-	-	-	-	rs7309189	NA	ENSP00000443578	G:0.3658	NA	NA	DDX11	-3.33	2	B
12_31240960_G/A	12:31240960	A	ENSG00000013573	ENST00000539049	Transcript	intron_variant,NMD_transcript_variant	-	-	-	-	-	rs7309189	NA	ENSP00000445568	G:0.3658	NA	NA	DDX11	-3.33	2	B
12_94649103_T/C	12:94649103	C	ENSG00000136040	ENST00000549217	Transcript	intron_variant,NMD_transcript_variant	-	-	-	-	-	rs865569	NA	ENSP00000446781	T:0.2917	NA	NA	PLXNC1	4.65	2	B
14_20769870_G/A	14:20769870	A	ENSG00000136319	ENST00000383029	Transcript	intron_variant,NMD_transcript_variant	-	-	-	-	-	rs3825766	NA	ENSP00000372496	G:0.2143	NA	NA	TTC5	-2.55	2	B
14_37051427_C/T	14:37051427	T	-	ENSR00000416559	RegulatoryFeature	regulatory_region_variant	-	-	-	-	-	rs11624339	NA	NA	T:0.2770	NA	NA	NA	-5.19	2	B
15_65108652_T/C	15:65108652	C	-	ENSR00000409678	RegulatoryFeature	regulatory_region_variant	-	-	-	-	-	rs6494498	NA	NA	C:0.3040	NA	NA	NA	0.733	2	B
16_52502318_A/G	16:52502318	G	ENSG00000103460	ENST00000568436	Transcript	intron_variant,NMD_transcript_variant	-	-	-	-	-	rs2287144	NA	ENSP00000463843	A:0.4112	NA	NA	TOX3	-2.64	2	B
16_58622842_G/C	16:58622842	C	ENSG00000125107	ENST00000567188	Transcript	intron_variant,NMD_transcript_variant	-	-	-	-	-	rs34014750	NA	ENSP00000456649	C:0.0412	NA	NA	CNOT1	NA	2	B
16_58622842_G/C	16:58622842	C	ENSG00000125107	ENST00000565605	Transcript	intron_variant,NMD_transcript_variant	-	-	-	-	-	rs34014750	NA	ENSP00000457460	C:0.0412	NA	NA	CNOT1	NA	2	B
16_68389772_C/T	16:68389772	T	ENSG00000132600	ENST00000568975	Transcript	3_prime_UTR_variant,NMD_transcript_variant	2679	-	-	-	-	rs1131933	NA	ENSP00000454776	C:0.4272	NA	NA	PRMT7	0.101	2	B
17_18178013_-/G	17:18178012-18178013	G	ENSG00000177302	ENST00000493648	Transcript	intron_variant,NMD_transcript_variant,feature_elongation	-	-	-	-	-	rs3215557	NA	ENSP00000465014	G:0.2408	NA	NA	TOP3A	-3.3	2	B
17_18178013_-/G	17:18178012-18178013	G	ENSG00000177302	ENST00000584582	Transcript	3_prime_UTR_variant,NMD_transcript_variant,feature_elongation	3190-3191	-	-	-	-	rs3215557	NA	ENSP00000462136	G:0.2408	NA	NA	TOP3A	-3.3	2	B
17_21203964_C/G	17:21203964	G	ENSG00000034152	ENST00000395491	Transcript	3_prime_UTR_variant,NMD_transcript_variant	647	-	-	-	-	rs34458870,COSM330335	NA	ENSP00000378869	G:0.1653	NA	NA	MAP2K3	-6.84	2	B
17_27093542_G/A	17:27093542	A	ENSG00000173065	ENST00000579381	Transcript	intron_variant,NMD_transcript_variant	-	-	-	-	-	rs9900141	NA	ENSP00000464291	G:0.2459	NA	NA	FAM222B	0.396	2	B
17_27438469_G/A	17:27438469	A	ENSG00000196535	ENST00000530254	Transcript	3_prime_UTR_variant,NMD_transcript_variant	1983	-	-	-	-	rs8076604	NA	ENSP00000434817	G:0.4666	NA	NA	MYO18A	4.3	2	B
17_8738553_G/A	17:8738553	A	ENSG00000174083	ENST00000452122	Transcript	intron_variant,NMD_transcript_variant	-	-	-	-	-	rs2072089	NA	ENSP00000475166	A:0.1799	NA	NA	PIK3R6	1.53	2	B
17_8738553_G/A	17:8738553	A	ENSG00000174083	ENST00000583984	Transcript	intron_variant,NMD_transcript_variant	-	-	-	-	-	rs2072089	NA	ENSP00000475770	A:0.1799	NA	NA	PIK3R6	1.53	2	B
18_2705663_T/-	18:2705663	-	ENSG00000101596	ENST00000577880	Transcript	intron_variant,NMD_transcript_variant,feature_truncation	-	-	-	-	-	-	NA	ENSP00000463049	NA	NA	NA	SMCHD1	-3.19	2	B
19_17085865_A/C	19:17085865	C	ENSG00000160111	ENST00000291440	Transcript	intron_variant,NMD_transcript_variant	-	-	-	-	-	rs62125980	NA	ENSP00000291440	C:0.2656	NA	NA	CPAMD8	-2.78	2	B
19_36276086_C/T	19:36276086	T	-	ENSR00000345975	RegulatoryFeature	regulatory_region_variant	-	-	-	-	-	rs2239949	NA	NA	T:0.3970	NA	NA	NA	-7.21	2	B
19_36276086_C/T	19:36276086	T	ENSG00000004777	ENST00000007510	Transcript	splice_region_variant,intron_variant	-	-	-	-	-	rs2239949	NA	ENSP00000007510	T:0.3970	NA	NA	ARHGAP33	-7.21	2	B
19_36276086_C/T	19:36276086	T	ENSG00000004777	ENST00000378944	Transcript	splice_region_variant,intron_variant	-	-	-	-	-	rs2239949	NA	ENSP00000368227	T:0.3970	NA	NA	ARHGAP33	-7.21	2	B
19_36276086_C/T	19:36276086	T	ENSG00000004777	ENST00000593034	Transcript	splice_region_variant,intron_variant,nc_transcript_variant	-	-	-	-	-	rs2239949	NA	NA	T:0.3970	NA	NA	ARHGAP33	-7.21	2	B
19_36276086_C/T	19:36276086	T	ENSG00000004777	ENST00000587447	Transcript	splice_region_variant,intron_variant	-	-	-	-	-	rs2239949	NA	ENSP00000466443	T:0.3970	NA	NA	ARHGAP33	-7.21	2	B
19_36276086_C/T	19:36276086	T	ENSG00000004777	ENST00000314737	Transcript	splice_region_variant,intron_variant	-	-	-	-	-	rs2239949	NA	ENSP00000320038	T:0.3970	NA	NA	ARHGAP33	-7.21	2	B
19_36276086_C/T	19:36276086	T	ENSG00000004777	ENST00000588248	Transcript	splice_region_variant,intron_variant	-	-	-	-	-	rs2239949	NA	ENSP00000467844	T:0.3970	NA	NA	ARHGAP33	-7.21	2	B
19_39018235_G/A	19:39018235	A	ENSG00000196218	ENST00000594335	Transcript	intron_variant,NMD_transcript_variant	-	-	-	-	-	rs191723325	NA	ENSP00000470927	A:0.0018	NA	NA	RYR1	1.93	2	B
19_4153659_G/A	19:4153659	A	-	ENSR00000640780	RegulatoryFeature	regulatory_region_variant	-	-	-	-	-	rs350879	NA	NA	G:0.1520	NA	NA	NA	-4.03	2	B
19_45868478_T/A	19:45868478	A	ENSG00000104884	ENST00000591309	Transcript	intron_variant,NMD_transcript_variant	-	-	-	-	-	rs238407	NA	ENSP00000465207	T:0.3791	NA	NA	ERCC2	-4.45	2	B
19_55447572_A/G	19:55447572	G	ENSG00000167634	ENST00000586379	Transcript	intron_variant,NMD_transcript_variant	-	-	-	-	-	rs775876	NA	ENSP00000468243	A:0.3164	NA	NA	NLRP7	-4.37	2	B
2_49216284_C/T	2:49216284	T	ENSG00000170820	ENST00000419927	Transcript	intron_variant,NMD_transcript_variant	-	-	-	-	-	rs2072487	NA	ENSP00000405775	C:0.2889	NA	NA	FSHR	1.97	2	B
2_91777677_C/G	2:91777677	G	-	ENSR00000123042	RegulatoryFeature	regulatory_region_variant	-	-	-	-	-	-	NA	NA	NA	NA	NA	NA	NA	2	B
22_24917852_G/A	22:24917852	A	-	ENSR00000084738	RegulatoryFeature	regulatory_region_variant	-	-	-	-	-	rs2232868	NA	NA	A:0.1181	NA	NA	NA	-4.19	2	B
22_24917852_G/A	22:24917852	A	ENSG00000100024	ENST00000415388	Transcript	intron_variant,NMD_transcript_variant	-	-	-	-	-	rs2232868	NA	ENSP00000400684	A:0.1181	NA	NA	UPB1	-4.19	2	B
22_29908154_G/T	22:29908154	T	ENSG00000100296	ENST00000442555	Transcript	intron_variant,NMD_transcript_variant	-	-	-	-	-	rs2007668	NA	ENSP00000416500	G:0.4799	NA	NA	THOC5	-5.73	2	B
22_29908154_G/T	22:29908154	T	ENSG00000100296	ENST00000358079	Transcript	intron_variant,NMD_transcript_variant	-	-	-	-	-	rs2007668	NA	ENSP00000444493	G:0.4799	NA	NA	THOC5	-5.73	2	B
22_40415140_C/T	22:40415140	T	-	ENSR00000618506	RegulatoryFeature	regulatory_region_variant	-	-	-	-	-	rs2071771	NA	NA	T:0.2299	NA	NA	NA	-7.34	2	B
22_44332889_-/C	22:44332888-44332889	C	ENSG00000100344	ENST00000406117	Transcript	intron_variant,NMD_transcript_variant,feature_elongation	-	-	-	-	-	-	NA	ENSP00000384668	NA	NA	NA	PNPLA3	-4.225	2	B
3_197239266_C/G	3:197239266	G	-	ENSR00001487858	RegulatoryFeature	regulatory_region_variant	-	-	-	-	-	rs9325394	NA	NA	G:0.2610	NA	NA	NA	-3.35	2	B
3_66419883_T/C	3:66419883	C	ENSG00000144741	ENST00000483224	Transcript	intron_variant,NMD_transcript_variant	-	-	-	-	-	rs2293193	NA	ENSP00000437217	C:0.3210	NA	NA	SLC25A26	-3.22	2	B
3_66419883_T/C	3:66419883	C	ENSG00000144741	ENST00000464350	Transcript	intron_variant,NMD_transcript_variant	-	-	-	-	-	rs2293193	NA	ENSP00000432574	C:0.3210	NA	NA	SLC25A26	-3.22	2	B
4_39000642_G/T	4:39000642	T	-	ENSR00001239551	RegulatoryFeature	regulatory_region_variant	-	-	-	-	-	rs6848501	NA	NA	T:0.2083	NA	NA	NA	-0.034	2	B
4_70615621_C/T	4:70615621	T	-	ENSR00001431816	RegulatoryFeature	regulatory_region_variant	-	-	-	-	-	rs4149413	NA	NA	T:0.1383	NA	NA	NA	-1.59	2	B
4_84352750_T/C	4:84352750	C	ENSG00000163312	ENST00000508591	Transcript	intron_variant,NMD_transcript_variant	-	-	-	-	-	rs12645412	NA	ENSP00000424186	C:0.4130	NA	NA	HELQ	-0.873	2	B
4_951947_T/C	4:951947	C	-	ENSR00001234398	RegulatoryFeature	regulatory_region_variant	-	-	-	-	-	rs34311866	NA	NA	C:0.1154	NA	NA	NA	0.507	2	B
4_951947_T/C	4:951947	C	ENSG00000127419	ENST00000513952	Transcript	3_prime_UTR_variant,NMD_transcript_variant	1587	-	-	-	-	rs34311866	NA	ENSP00000427218	C:0.1154	NA	NA	TMEM175	0.507	2	B
5_149001551_A/C	5:149001551	C	-	ENSR00001415201	RegulatoryFeature	regulatory_region_variant	-	-	-	-	-	rs4629585	NA	NA	C:0.4080	NA	NA	NA	2.64	2	B
5_156898690_A/G	5:156898690	G	-	ENSR00001294909	RegulatoryFeature	regulatory_region_variant	-	-	-	-	-	rs6860507	NA	NA	A:0.4776	NA	NA	NA	1.73	2	B
5_156898690_A/G	5:156898690	G	ENSG00000135074	ENST00000517951	Transcript	intron_variant,NMD_transcript_variant	-	-	-	-	-	rs6860507	NA	ENSP00000428376	A:0.4776	NA	NA	ADAM19	1.73	2	B
5_156898690_A/G	5:156898690	G	ENSG00000172548	ENST00000519150	Transcript	3_prime_UTR_variant,NMD_transcript_variant	549	-	-	-	-	rs6860507	NA	ENSP00000430810	A:0.4776	NA	NA	NIPAL4	1.73	2	B
5_3600334_T/C	5:3600334	C	-	ENSR00001407066	RegulatoryFeature	regulatory_region_variant	-	-	-	-	-	rs844154	NA	NA	T:0.1273	NA	NA	NA	-6.04	2	B
5_66462304_A/C	5:66462304	C	-	ENSR00001281996	RegulatoryFeature	regulatory_region_variant	-	-	-	-	-	-	NA	NA	NA	NA	NA	NA	4.14	2	B
6_152805889_C/T	6:152805889	T	-	ENSR00001231056	RegulatoryFeature	regulatory_region_variant	-	-	-	-	-	rs9397512	NA	NA	C:0.4180	NA	NA	NA	-6.61	2	B
6_32557339_G/T	6:32557339	T	-	ENSR00000488017	RegulatoryFeature	regulatory_region_variant	-	-	-	-	-	rs9270294	NA	NA	NA	NA	NA	NA	-6.39	2	B
6_32630047_A/G	6:32630047	G	ENSG00000179344	ENST00000484729	Transcript	intron_variant,NMD_transcript_variant	-	-	-	-	-	rs9274038	NA	ENSP00000436686	NA	NA	NA	HLA-DQB1	-3.29	2	B
7_134133291_G/A	7:134133291	A	ENSG00000085662	ENST00000434222	Transcript	intron_variant,NMD_transcript_variant	-	-	-	-	-	rs2734653	NA	ENSP00000414399	A:0.2995	NA	NA	AKR1B1	0.78	2	B
7_148504717_G/-	7:148504717	-	-	ENSR00001564887	RegulatoryFeature	regulatory_region_variant	-	-	-	-	-	rs3217095,rs201597962	NA	NA	G:0.2541	NA	NA	NA	-0.17	2	B
7_148504717_G/-	7:148504717	-	ENSG00000106462	ENST00000492143	Transcript	3_prime_UTR_variant,NMD_transcript_variant,feature_truncation	3399	-	-	-	-	rs3217095,rs201597962	NA	ENSP00000417377	G:0.2541	NA	NA	EZH2	-0.17	2	B
7_150883761_C/T	7:150883761	T	ENSG00000146926	ENST00000415615	Transcript	intron_variant,NMD_transcript_variant	-	-	-	-	-	rs2257090	NA	ENSP00000410871	T:0.2413	NA	NA	ASB10	-7.72	2	B
7_156516951_G/T	7:156516951	T	ENSG00000105983	ENST00000448926	Transcript	intron_variant,NMD_transcript_variant	-	-	-	-	-	rs7793618	NA	ENSP00000403052	T:0.1630	NA	NA	LMBR1	-2.5	2	B
7_156516951_G/T	7:156516951	T	ENSG00000105983	ENST00000454132	Transcript	intron_variant,NMD_transcript_variant	-	-	-	-	-	rs7793618	NA	ENSP00000414795	T:0.1630	NA	NA	LMBR1	-2.5	2	B
7_156516951_G/T	7:156516951	T	ENSG00000105983	ENST00000434503	Transcript	intron_variant,NMD_transcript_variant	-	-	-	-	-	rs7793618	NA	ENSP00000395754	T:0.1630	NA	NA	LMBR1	-2.5	2	B
7_99818137_G/A	7:99818137	A	-	ENSR00000631108	RegulatoryFeature	regulatory_region_variant	-	-	-	-	-	rs2906646	NA	NA	A:0.4858	NA	NA	NA	-1.97	2	B
7_99818137_G/A	7:99818137	A	ENSG00000066923	ENST00000451963	Transcript	3_prime_UTR_variant,NMD_transcript_variant	2275	-	-	-	-	rs2906646	NA	ENSP00000393790	A:0.4858	NA	NA	STAG3	-1.97	2	B
8_133885554_T/C	8:133885554	C	ENSG00000042832	ENST00000523901	Transcript	intron_variant,NMD_transcript_variant	-	-	-	-	-	rs180210	NA	ENSP00000427871	T:0.3842	NA	NA	TG	-6.99	2	B
8_142458039_C/T	8:142458039	T	ENSG00000226807	ENST00000523857	Transcript	3_prime_UTR_variant,NMD_transcript_variant	2799	-	-	-	-	rs72685417	NA	ENSP00000427945	T:0.1630	NA	NA	MROH5	-0.783	2	B
8_142458039_C/T	8:142458039	T	ENSG00000226807	ENST00000521053	Transcript	3_prime_UTR_variant,NMD_transcript_variant	2531	-	-	-	-	rs72685417	NA	ENSP00000429433	T:0.1630	NA	NA	MROH5	-0.783	2	B
8_15508431_G/A	8:15508431	A	ENSG00000104723	ENST00000515859	Transcript	intron_variant,NMD_transcript_variant	-	-	-	-	-	rs1975058	NA	ENSP00000420829	A:0.1658	NA	NA	TUSC3	-0.399	2	B
8_15508431_G/A	8:15508431	A	ENSG00000104723	ENST00000510836	Transcript	intron_variant,NMD_transcript_variant	-	-	-	-	-	rs1975058	NA	ENSP00000426973	A:0.1658	NA	NA	TUSC3	-0.399	2	B
8_72938332_G/C	8:72938332	C	ENSG00000235531	ENST00000522519	Transcript	intron_variant,NMD_transcript_variant	-	-	-	-	-	rs2305017	NA	ENSP00000427808	C:0.2445	NA	NA	RP11-383H13.1	2.9	2	B
8_72938332_G/C	8:72938332	C	ENSG00000235531	ENST00000519068	Transcript	intron_variant,NMD_transcript_variant	-	-	-	-	-	rs2305017	NA	ENSP00000430362	C:0.2445	NA	NA	RP11-383H13.1	2.9	2	B
8_72938359_T/C	8:72938359	C	ENSG00000235531	ENST00000522519	Transcript	intron_variant,NMD_transcript_variant	-	-	-	-	-	rs2305019	NA	ENSP00000427808	C:0.2450	NA	NA	RP11-383H13.1	-0.511	2	B
8_72938359_T/C	8:72938359	C	ENSG00000235531	ENST00000519068	Transcript	intron_variant,NMD_transcript_variant	-	-	-	-	-	rs2305019	NA	ENSP00000430362	C:0.2450	NA	NA	RP11-383H13.1	-0.511	2	B
9_136313904_C/T	9:136313904	T	-	ENSR00000452846	RegulatoryFeature	regulatory_region_variant	-	-	-	-	-	rs2769073	NA	NA	T:0.1067	NA	NA	NA	-0.302	2	B
9_136313904_C/T	9:136313904	T	ENSG00000160323	ENST00000495234	Transcript	intron_variant,NMD_transcript_variant	-	-	-	-	-	rs2769073	NA	ENSP00000435274	T:0.1067	NA	NA	ADAMTS13	-0.302	2	B
9_90262393_G/A	9:90262393	A	ENSG00000196730	ENST00000489291	Transcript	intron_variant,NMD_transcript_variant	-	-	-	-	-	rs2274607	NA	ENSP00000417746	A:0.2147	NA	NA	DAPK1	-4.38	2	B
1_110998766_T/A	1:110998766	A	ENSG00000270380	ENST00000481350	Transcript	downstream_gene_variant	-	-	-	-	-	rs7551116	NA	NA	A:0.4675	NA	NA	RP11-470L19.5	-4.66	2	C
1_110998766_T/A	1:110998766	A	ENSG00000143125	ENST00000271331	Transcript	intron_variant	-	-	-	-	-	rs7551116	NA	ENSP00000271331	A:0.4675	NA	NA	PROK1	-4.66	2	C
1_143209530_T/G	1:143209530	G	ENSG00000225278	ENST00000422716	Transcript	downstream_gene_variant	-	-	-	-	-	rs199677335	NA	NA	NA	NA	NA	RP11-782C8.5	NA	2	C
1_143209530_T/G	1:143209530	G	ENSG00000232274	ENST00000412204	Transcript	non_coding_exon_variant,nc_transcript_variant	1541	-	-	-	-	rs199677335	NA	NA	NA	NA	NA	RP11-782C8.2	NA	2	C
1_143209530_T/G	1:143209530	G	ENSG00000230850	ENST00000428930	Transcript	intron_variant,nc_transcript_variant	-	-	-	-	-	rs199677335	NA	NA	NA	NA	NA	RP11-782C8.1	NA	2	C
1_143209530_T/G	1:143209530	G	ENSG00000230850	ENST00000447407	Transcript	intron_variant,nc_transcript_variant	-	-	-	-	-	rs199677335	NA	NA	NA	NA	NA	RP11-782C8.1	NA	2	C
1_143209530_T/G	1:143209530	G	ENSG00000230850	ENST00000438000	Transcript	intron_variant,nc_transcript_variant	-	-	-	-	-	rs199677335	NA	NA	NA	NA	NA	RP11-782C8.1	NA	2	C
1_143209530_T/G	1:143209530	G	ENSG00000225278	ENST00000437865	Transcript	downstream_gene_variant	-	-	-	-	-	rs199677335	NA	NA	NA	NA	NA	RP11-782C8.5	NA	2	C
1_156948957_CCT/-	1:156948957-156948959	-	ENSG00000132694	ENST00000361409	Transcript	intron_variant,feature_truncation	-	-	-	-	-	rs3831270	NA	ENSP00000354644	NA	NA	NA	ARHGEF11	-0.828	2	C
1_156948957_CCT/-	1:156948957-156948959	-	ENSG00000132694	ENST00000368194	Transcript	intron_variant,feature_truncation	-	-	-	-	-	rs3831270	NA	ENSP00000357177	NA	NA	NA	ARHGEF11	-0.828	2	C
1_17085677_G/A	1:17085677	A	ENSG00000186715	ENST00000442552	Transcript	intron_variant,nc_transcript_variant	-	-	-	-	-	rs3863805	NA	NA	A:0.2408	NA	NA	MST1L	NA	2	C
1_17085677_G/A	1:17085677	A	ENSG00000186715	ENST00000545160	Transcript	downstream_gene_variant	-	-	-	-	-	rs3863805	NA	NA	A:0.2408	NA	NA	MST1L	NA	2	C
1_17085677_G/A	1:17085677	A	ENSG00000186715	ENST00000455405	Transcript	upstream_gene_variant	-	-	-	-	-	rs3863805	NA	NA	A:0.2408	NA	NA	MST1L	NA	2	C
1_17085677_G/A	1:17085677	A	ENSG00000058453	ENST00000466256	Transcript	intron_variant,nc_transcript_variant	-	-	-	-	-	rs3863805	NA	NA	A:0.2408	NA	NA	CROCC	NA	2	C
1_17085677_G/A	1:17085677	A	ENSG00000186715	ENST00000389184	Transcript	intron_variant,nc_transcript_variant	-	-	-	-	-	rs3863805	NA	NA	A:0.2408	NA	NA	MST1L	NA	2	C
1_17085677_G/A	1:17085677	A	ENSG00000186715	ENST00000544155	Transcript	upstream_gene_variant	-	-	-	-	-	rs3863805	NA	NA	A:0.2408	NA	NA	MST1L	NA	2	C
1_17396498_T/C	1:17396498	C	ENSG00000117115	ENST00000375486	Transcript	intron_variant	-	-	-	-	-	rs2076596	NA	ENSP00000364635	C:0.4725	NA	NA	PADI2	-5.83	2	C
1_17396498_T/C	1:17396498	C	ENSG00000117115	ENST00000479534	Transcript	intron_variant,nc_transcript_variant	-	-	-	-	-	rs2076596	NA	NA	C:0.4725	NA	NA	PADI2	-5.83	2	C
1_17396498_T/C	1:17396498	C	ENSG00000117115	ENST00000444885	Transcript	intron_variant	-	-	-	-	-	rs2076596	NA	ENSP00000405894	C:0.4725	NA	NA	PADI2	-5.83	2	C
1_17396498_T/C	1:17396498	C	ENSG00000117115	ENST00000466151	Transcript	intron_variant,nc_transcript_variant	-	-	-	-	-	rs2076596	NA	NA	C:0.4725	NA	NA	PADI2	-5.83	2	C
1_17402418_A/G	1:17402418	G	ENSG00000117115	ENST00000375486	Transcript	intron_variant	-	-	-	-	-	rs3818031	NA	ENSP00000364635	A:0.4602	NA	NA	PADI2	-2.6	2	C
1_17402418_A/G	1:17402418	G	ENSG00000117115	ENST00000479534	Transcript	upstream_gene_variant	-	-	-	-	-	rs3818031	NA	NA	A:0.4602	NA	NA	PADI2	-2.6	2	C
1_17402418_A/G	1:17402418	G	ENSG00000117115	ENST00000444885	Transcript	intron_variant	-	-	-	-	-	rs3818031	NA	ENSP00000405894	A:0.4602	NA	NA	PADI2	-2.6	2	C
1_17402418_A/G	1:17402418	G	ENSG00000117115	ENST00000375481	Transcript	downstream_gene_variant	-	-	-	-	-	rs3818031	NA	ENSP00000364630	A:0.4602	NA	NA	PADI2	-2.6	2	C
1_17402418_A/G	1:17402418	G	ENSG00000117115	ENST00000466151	Transcript	intron_variant,nc_transcript_variant	-	-	-	-	-	rs3818031	NA	NA	A:0.4602	NA	NA	PADI2	-2.6	2	C
1_185137628_C/T	1:185137628	T	ENSG00000231084	ENST00000413694	Transcript	downstream_gene_variant	-	-	-	-	-	rs10797999	NA	NA	C:0.4853	NA	NA	CTA-253N17.1	-1.47	2	C
1_185137628_C/T	1:185137628	T	ENSG00000116668	ENST00000450350	Transcript	intron_variant	-	-	-	-	-	rs10797999	NA	ENSP00000401413	C:0.4853	NA	NA	SWT1	-1.47	2	C
1_185137628_C/T	1:185137628	T	ENSG00000116668	ENST00000367501	Transcript	intron_variant	-	-	-	-	-	rs10797999	NA	ENSP00000356471	C:0.4853	NA	NA	SWT1	-1.47	2	C
1_185137628_C/T	1:185137628	T	ENSG00000116668	ENST00000367500	Transcript	intron_variant	-	-	-	-	-	rs10797999	NA	ENSP00000356470	C:0.4853	NA	NA	SWT1	-1.47	2	C
1_21799489_T/C	1:21799489	C	ENSG00000142794	ENST00000434838	Transcript	intron_variant	-	-	-	-	-	-	NA	ENSP00000391865	NA	NA	NA	NBPF3	NA	2	C
1_21799489_T/C	1:21799489	C	ENSG00000142794	ENST00000318249	Transcript	intron_variant	-	-	-	-	-	-	NA	ENSP00000316782	NA	NA	NA	NBPF3	NA	2	C
1_21799489_T/C	1:21799489	C	ENSG00000142794	ENST00000318220	Transcript	intron_variant	-	-	-	-	-	-	NA	ENSP00000316739	NA	NA	NA	NBPF3	NA	2	C
1_21799489_T/C	1:21799489	C	ENSG00000142794	ENST00000486229	Transcript	downstream_gene_variant	-	-	-	-	-	-	NA	NA	NA	NA	NA	NBPF3	NA	2	C
1_21799489_T/C	1:21799489	C	ENSG00000142794	ENST00000477050	Transcript	upstream_gene_variant	-	-	-	-	-	-	NA	NA	NA	NA	NA	NBPF3	NA	2	C
1_21799489_T/C	1:21799489	C	ENSG00000142794	ENST00000454000	Transcript	intron_variant	-	-	-	-	-	-	NA	ENSP00000415711	NA	NA	NA	NBPF3	NA	2	C
1_21799489_T/C	1:21799489	C	ENSG00000142794	ENST00000469876	Transcript	upstream_gene_variant	-	-	-	-	-	-	NA	NA	NA	NA	NA	NBPF3	NA	2	C
1_21799489_T/C	1:21799489	C	ENSG00000142794	ENST00000342104	Transcript	intron_variant	-	-	-	-	-	-	NA	ENSP00000340336	NA	NA	NA	NBPF3	NA	2	C
1_230841559_G/A	1:230841559	A	ENSG00000135744	ENST00000366667	Transcript	intron_variant	-	-	-	-	-	rs3827749	NA	ENSP00000355627	A:0.3159	NA	NA	AGT	-4.08	2	C
1_230841559_G/A	1:230841559	A	ENSG00000244137	ENST00000412344	Transcript	downstream_gene_variant	-	-	-	-	-	rs3827749	NA	NA	A:0.3159	NA	NA	RP11-99J16__A.2	-4.08	2	C
1_233086456_T/C	1:233086456	C	ENSG00000135778	ENST00000490807	Transcript	non_coding_exon_variant,nc_transcript_variant	97	-	-	-	-	-	NA	NA	NA	NA	NA	NTPCR	-2.44	2	C
1_233086456_T/C	1:233086456	C	ENSG00000135778	ENST00000487953	Transcript	upstream_gene_variant	-	-	-	-	-	-	NA	NA	NA	NA	NA	NTPCR	-2.44	2	C
1_233086456_T/C	1:233086456	C	ENSG00000135778	ENST00000366628	Transcript	5_prime_UTR_variant	87	-	-	-	-	-	NA	ENSP00000355587	NA	NA	NA	NTPCR	-2.44	2	C
1_233086456_T/C	1:233086456	C	ENSG00000135778	ENST00000479125	Transcript	upstream_gene_variant	-	-	-	-	-	-	NA	NA	NA	NA	NA	NTPCR	-2.44	2	C
1_233086456_T/C	1:233086456	C	ENSG00000135778	ENST00000494689	Transcript	non_coding_exon_variant,nc_transcript_variant	106	-	-	-	-	-	NA	NA	NA	NA	NA	NTPCR	-2.44	2	C
1_233086456_T/C	1:233086456	C	ENSG00000135778	ENST00000496662	Transcript	non_coding_exon_variant,nc_transcript_variant	78	-	-	-	-	-	NA	NA	NA	NA	NA	NTPCR	-2.44	2	C
1_233086456_T/C	1:233086456	C	ENSG00000135778	ENST00000366627	Transcript	5_prime_UTR_variant	71	-	-	-	-	-	NA	ENSP00000355586	NA	NA	NA	NTPCR	-2.44	2	C
1_237753364_A/C	1:237753364	C	ENSG00000198626	ENST00000542537	Transcript	intron_variant	-	-	-	-	-	rs2805409	NA	ENSP00000443798	C:0.3709	NA	NA	RYR2	-5.22	2	C
1_237753364_A/C	1:237753364	C	ENSG00000198626	ENST00000366574	Transcript	intron_variant	-	-	-	-	-	rs2805409	NA	ENSP00000355533	C:0.3709	NA	NA	RYR2	-5.22	2	C
1_237753364_A/C	1:237753364	C	ENSG00000198626	ENST00000360064	Transcript	intron_variant	-	-	-	-	-	rs2805409	NA	ENSP00000353174	C:0.3709	NA	NA	RYR2	-5.22	2	C
1_23954528_T/C	1:23954528	C	ENSG00000197880	ENST00000477916	Transcript	intron_variant,nc_transcript_variant	-	-	-	-	-	rs2683058	NA	NA	C:0.1419	NA	NA	MDS2	0.372	2	C
1_23954528_T/C	1:23954528	C	ENSG00000197880	ENST00000374555	Transcript	intron_variant	-	-	-	-	-	rs2683058	NA	ENSP00000363683	C:0.1419	NA	NA	MDS2	0.372	2	C
1_25629767_TCTC/-	1:25629767-25629770	-	ENSG00000187010	ENST00000423810	Transcript	intron_variant,feature_truncation	-	-	-	-	-	rs201798270	NA	ENSP00000399640	-:0.0261	NA	NA	RHD	0.403	2	C
1_25629767_TCTC/-	1:25629767-25629770	-	ENSG00000187010	ENST00000568195	Transcript	intron_variant,feature_truncation	-	-	-	-	-	rs201798270	NA	ENSP00000456966	-:0.0261	NA	NA	RHD	0.403	2	C
1_25629767_TCTC/-	1:25629767-25629770	-	ENSG00000187010	ENST00000417538	Transcript	intron_variant,feature_truncation	-	-	-	-	-	rs201798270	NA	ENSP00000396420	-:0.0261	NA	NA	RHD	0.403	2	C
1_25629767_TCTC/-	1:25629767-25629770	-	ENSG00000117616	ENST00000568399	Transcript	downstream_gene_variant	-	-	-	-	-	rs201798270	NA	NA	-:0.0261	NA	NA	C1orf63	0.403	2	C
1_25629767_TCTC/-	1:25629767-25629770	-	ENSG00000117616	ENST00000561867	Transcript	intron_variant,feature_truncation	-	-	-	-	-	rs201798270	NA	ENSP00000456995	-:0.0261	NA	NA	C1orf63	0.403	2	C
1_25629767_TCTC/-	1:25629767-25629770	-	ENSG00000187010	ENST00000357542	Transcript	intron_variant,feature_truncation	-	-	-	-	-	rs201798270	NA	ENSP00000350150	-:0.0261	NA	NA	RHD	0.403	2	C
1_25629767_TCTC/-	1:25629767-25629770	-	ENSG00000187010	ENST00000564398	Transcript	intron_variant,nc_transcript_variant,feature_truncation	-	-	-	-	-	rs201798270	NA	NA	-:0.0261	NA	NA	RHD	0.403	2	C
1_25629767_TCTC/-	1:25629767-25629770	-	ENSG00000187010	ENST00000454452	Transcript	intron_variant,feature_truncation	-	-	-	-	-	rs201798270	NA	ENSP00000413849	-:0.0261	NA	NA	RHD	0.403	2	C
1_25629767_TCTC/-	1:25629767-25629770	-	ENSG00000187010	ENST00000342055	Transcript	intron_variant,feature_truncation	-	-	-	-	-	rs201798270	NA	ENSP00000339577	-:0.0261	NA	NA	RHD	0.403	2	C
1_25629767_TCTC/-	1:25629767-25629770	-	ENSG00000117616	ENST00000567741	Transcript	downstream_gene_variant	-	-	-	-	-	rs201798270	NA	NA	-:0.0261	NA	NA	C1orf63	0.403	2	C
1_25629767_TCTC/-	1:25629767-25629770	-	ENSG00000187010	ENST00000423253	Transcript	intron_variant,nc_transcript_variant,feature_truncation	-	-	-	-	-	rs201798270	NA	NA	-:0.0261	NA	NA	RHD	0.403	2	C
1_25629767_TCTC/-	1:25629767-25629770	-	ENSG00000187010	ENST00000328664	Transcript	intron_variant,feature_truncation	-	-	-	-	-	rs201798270	NA	ENSP00000331871	-:0.0261	NA	NA	RHD	0.403	2	C
1_25629767_TCTC/-	1:25629767-25629770	-	ENSG00000117616	ENST00000562018	Transcript	downstream_gene_variant	-	-	-	-	-	rs201798270	NA	NA	-:0.0261	NA	NA	C1orf63	0.403	2	C
1_25629767_TCTC/-	1:25629767-25629770	-	ENSG00000117616	ENST00000568996	Transcript	intron_variant,feature_truncation	-	-	-	-	-	rs201798270	NA	ENSP00000458042	-:0.0261	NA	NA	C1orf63	0.403	2	C
1_38078300_A/G	1:38078300	G	ENSG00000169218	ENST00000401070	Transcript	3_prime_UTR_variant	1185	-	-	-	-	rs4652964	NA	ENSP00000383848	G:0.4950	NA	NA	RSPO1	-7.59	2	C
1_38078300_A/G	1:38078300	G	ENSG00000169218	ENST00000401068	Transcript	3_prime_UTR_variant	1504	-	-	-	-	rs4652964	NA	ENSP00000383846	G:0.4950	NA	NA	RSPO1	-7.59	2	C
1_38078300_A/G	1:38078300	G	ENSG00000169218	ENST00000401069	Transcript	3_prime_UTR_variant	1632	-	-	-	-	rs4652964	NA	ENSP00000383847	G:0.4950	NA	NA	RSPO1	-7.59	2	C
1_38078300_A/G	1:38078300	G	ENSG00000169218	ENST00000401071	Transcript	3_prime_UTR_variant	1185	-	-	-	-	rs4652964	NA	ENSP00000383849	G:0.4950	NA	NA	RSPO1	-7.59	2	C
1_38078300_A/G	1:38078300	G	ENSG00000169218	ENST00000356545	Transcript	3_prime_UTR_variant	1707	-	-	-	-	rs4652964	NA	ENSP00000348944	G:0.4950	NA	NA	RSPO1	-7.59	2	C
1_38078300_A/G	1:38078300	G	ENSG00000169218	ENST00000373059	Transcript	3_prime_UTR_variant	1053	-	-	-	-	rs4652964	NA	ENSP00000362150	G:0.4950	NA	NA	RSPO1	-7.59	2	C
1_44451124_G/T	1:44451124	T	ENSG00000117411	ENST00000372324	Transcript	intron_variant	-	-	-	-	-	rs75761202	NA	ENSP00000361399	T:0.4103	NA	NA	B4GALT2	-1.51	2	C
1_44451124_G/T	1:44451124	T	ENSG00000117411	ENST00000485678	Transcript	downstream_gene_variant	-	-	-	-	-	rs75761202	NA	NA	T:0.4103	NA	NA	B4GALT2	-1.51	2	C
1_44451124_G/T	1:44451124	T	ENSG00000117411	ENST00000497866	Transcript	downstream_gene_variant	-	-	-	-	-	rs75761202	NA	NA	T:0.4103	NA	NA	B4GALT2	-1.51	2	C
1_44451124_G/T	1:44451124	T	ENSG00000117411	ENST00000309519	Transcript	intron_variant	-	-	-	-	-	rs75761202	NA	ENSP00000310696	T:0.4103	NA	NA	B4GALT2	-1.51	2	C
1_44451124_G/T	1:44451124	T	ENSG00000117411	ENST00000356836	Transcript	intron_variant	-	-	-	-	-	rs75761202	NA	ENSP00000349293	T:0.4103	NA	NA	B4GALT2	-1.51	2	C
1_44451124_G/T	1:44451124	T	ENSG00000117411	ENST00000434555	Transcript	intron_variant	-	-	-	-	-	rs75761202	NA	ENSP00000407468	T:0.4103	NA	NA	B4GALT2	-1.51	2	C
1_44451124_G/T	1:44451124	T	ENSG00000117411	ENST00000498543	Transcript	downstream_gene_variant	-	-	-	-	-	rs75761202	NA	NA	T:0.4103	NA	NA	B4GALT2	-1.51	2	C
1_44451124_G/T	1:44451124	T	ENSG00000117411	ENST00000481924	Transcript	intron_variant,nc_transcript_variant	-	-	-	-	-	rs75761202	NA	NA	T:0.4103	NA	NA	B4GALT2	-1.51	2	C
1_54694214_G/A	1:54694214	A	ENSG00000157216	ENST00000371320	Transcript	intron_variant	-	-	-	-	-	rs2297026	NA	ENSP00000360371	A:0.2605	NA	NA	SSBP3	-1.94	2	C
1_54694214_G/A	1:54694214	A	ENSG00000157216	ENST00000528930	Transcript	intron_variant,nc_transcript_variant	-	-	-	-	-	rs2297026	NA	NA	A:0.2605	NA	NA	SSBP3	-1.94	2	C
1_54694214_G/A	1:54694214	A	ENSG00000157216	ENST00000357475	Transcript	intron_variant	-	-	-	-	-	rs2297026	NA	ENSP00000350067	A:0.2605	NA	NA	SSBP3	-1.94	2	C
1_54694214_G/A	1:54694214	A	ENSG00000116221	ENST00000605337	Transcript	downstream_gene_variant	-	-	-	-	-	rs2297026	NA	ENSP00000473980	A:0.2605	NA	NA	MRPL37	-1.94	2	C
1_54694214_G/A	1:54694214	A	ENSG00000157216	ENST00000426150	Transcript	intron_variant,nc_transcript_variant	-	-	-	-	-	rs2297026	NA	NA	A:0.2605	NA	NA	SSBP3	-1.94	2	C
1_54694214_G/A	1:54694214	A	ENSG00000157216	ENST00000533946	Transcript	intron_variant,nc_transcript_variant	-	-	-	-	-	rs2297026	NA	NA	A:0.2605	NA	NA	SSBP3	-1.94	2	C
1_54694214_G/A	1:54694214	A	ENSG00000157216	ENST00000326956	Transcript	intron_variant,nc_transcript_variant	-	-	-	-	-	rs2297026	NA	NA	A:0.2605	NA	NA	SSBP3	-1.94	2	C
1_54694214_G/A	1:54694214	A	ENSG00000157216	ENST00000417664	Transcript	intron_variant	-	-	-	-	-	rs2297026	NA	ENSP00000414361	A:0.2605	NA	NA	SSBP3	-1.94	2	C
1_54694214_G/A	1:54694214	A	ENSG00000157216	ENST00000371319	Transcript	intron_variant	-	-	-	-	-	rs2297026	NA	ENSP00000360370	A:0.2605	NA	NA	SSBP3	-1.94	2	C
1_85555672_A/C	1:85555672	C	ENSG00000162643	ENST00000326813	Transcript	intron_variant	-	-	-	-	-	rs1417351	NA	ENSP00000317463	A:0.4867	NA	NA	WDR63	-4.29	2	C
1_85555672_A/C	1:85555672	C	ENSG00000162643	ENST00000370596	Transcript	intron_variant	-	-	-	-	-	rs1417351	NA	ENSP00000359628	A:0.4867	NA	NA	WDR63	-4.29	2	C
1_85555672_A/C	1:85555672	C	ENSG00000162643	ENST00000294664	Transcript	intron_variant	-	-	-	-	-	rs1417351	NA	ENSP00000294664	A:0.4867	NA	NA	WDR63	-4.29	2	C
10_115973468_C/T	10:115973468	T	ENSG00000095627	ENST00000369282	Transcript	intron_variant	-	-	-	-	-	rs58093408	NA	ENSP00000358288	T:0.0765	NA	NA	TDRD1	1.17	2	C
10_115973468_C/T	10:115973468	T	ENSG00000095627	ENST00000369281	Transcript	intron_variant	-	-	-	-	-	rs58093408	NA	ENSP00000358287	T:0.0765	NA	NA	TDRD1	1.17	2	C
10_115973468_C/T	10:115973468	T	ENSG00000095627	ENST00000251864	Transcript	intron_variant	-	-	-	-	-	rs58093408	NA	ENSP00000251864	T:0.0765	NA	NA	TDRD1	1.17	2	C
10_115973468_C/T	10:115973468	T	ENSG00000095627	ENST00000369280	Transcript	intron_variant	-	-	-	-	-	rs58093408	NA	ENSP00000358286	T:0.0765	NA	NA	TDRD1	1.17	2	C
10_115973468_C/T	10:115973468	T	ENSG00000095627	ENST00000422662	Transcript	intron_variant	-	-	-	-	-	rs58093408	NA	ENSP00000402794	T:0.0765	NA	NA	TDRD1	1.17	2	C
10_116702358_C/T	10:116702358	T	ENSG00000165832	ENST00000298746	Transcript	intron_variant	-	-	-	-	-	rs41284360	NA	ENSP00000298746	T:0.0353	NA	NA	TRUB1	0.06	2	C
10_116702358_C/T	10:116702358	T	ENSG00000165832	ENST00000485065	Transcript	intron_variant,nc_transcript_variant	-	-	-	-	-	rs41284360	NA	NA	T:0.0353	NA	NA	TRUB1	0.06	2	C
10_120445783_C/-	10:120445783	-	ENSG00000151893	ENST00000490610	Transcript	intron_variant,nc_transcript_variant,feature_truncation	-	-	-	-	-	rs60645520	NA	NA	-:0.0421	NA	NA	CACUL1	-2.69	2	C
10_120445783_C/-	10:120445783	-	ENSG00000151893	ENST00000489169	Transcript	intron_variant,nc_transcript_variant,feature_truncation	-	-	-	-	-	rs60645520	NA	NA	-:0.0421	NA	NA	CACUL1	-2.69	2	C
10_120445783_C/-	10:120445783	-	ENSG00000151893	ENST00000369151	Transcript	intron_variant,feature_truncation	-	-	-	-	-	rs60645520	NA	ENSP00000358147	-:0.0421	NA	NA	CACUL1	-2.69	2	C
10_120445783_C/-	10:120445783	-	ENSG00000151893	ENST00000544392	Transcript	intron_variant,nc_transcript_variant,feature_truncation	-	-	-	-	-	rs60645520	NA	NA	-:0.0421	NA	NA	CACUL1	-2.69	2	C
10_134459388_A/G	10:134459388	G	ENSG00000068383	ENST00000423490	Transcript	intron_variant	-	-	-	-	-	rs1133400	NA	ENSP00000390936	G:0.2312	NA	NA	INPP5A	-0.458	2	C
10_135490768_T/C	10:135490768	C	ENSG00000259139	ENST00000556057	Transcript	downstream_gene_variant	-	-	-	-	-	-	NA	NA	NA	NA	NA	DUX4L12	NA	2	C
10_135490768_T/C	10:135490768	C	ENSG00000258434	ENST00000314150	Transcript	downstream_gene_variant	-	-	-	-	-	-	NA	NA	NA	NA	NA	DUX4L11	NA	2	C
10_135490768_T/C	10:135490768	C	ENSG00000258617	ENST00000420742	Transcript	non_coding_exon_variant,nc_transcript_variant	497	-	-	-	-	-	NA	NA	NA	NA	NA	DUX4L13	NA	2	C
10_135490768_T/C	10:135490768	C	ENSG00000258617	ENST00000554103	Transcript	non_coding_exon_variant,nc_transcript_variant	169	-	-	-	-	-	NA	NA	NA	NA	NA	DUX4L13	NA	2	C
10_135490768_T/C	10:135490768	C	ENSG00000258514	ENST00000555635	Transcript	upstream_gene_variant	-	-	-	-	-	-	NA	NA	NA	NA	NA	DUX4L14	NA	2	C
10_135490839_C/T	10:135490839	T	ENSG00000259139	ENST00000556057	Transcript	downstream_gene_variant	-	-	-	-	-	-	NA	NA	NA	NA	NA	DUX4L12	NA	2	C
10_135490839_C/T	10:135490839	T	ENSG00000258434	ENST00000314150	Transcript	downstream_gene_variant	-	-	-	-	-	-	NA	NA	NA	NA	NA	DUX4L11	NA	2	C
10_135490839_C/T	10:135490839	T	ENSG00000258617	ENST00000420742	Transcript	non_coding_exon_variant,nc_transcript_variant	568	-	-	-	-	-	NA	NA	NA	NA	NA	DUX4L13	NA	2	C
10_135490839_C/T	10:135490839	T	ENSG00000258617	ENST00000554103	Transcript	non_coding_exon_variant,nc_transcript_variant	240	-	-	-	-	-	NA	NA	NA	NA	NA	DUX4L13	NA	2	C
10_135490839_C/T	10:135490839	T	ENSG00000258514	ENST00000555635	Transcript	upstream_gene_variant	-	-	-	-	-	-	NA	NA	NA	NA	NA	DUX4L14	NA	2	C
10_30986348_G/A	10:30986348	A	ENSG00000234814	ENST00000435645	Transcript	non_coding_exon_variant,nc_transcript_variant	338	-	-	-	-	rs4749588	NA	NA	A:0.2376	NA	NA	SVILP1	-6.26	2	C
10_30986348_G/A	10:30986348	A	ENSG00000234814	ENST00000429171	Transcript	non_coding_exon_variant,nc_transcript_variant	201	-	-	-	-	rs4749588	NA	NA	A:0.2376	NA	NA	SVILP1	-6.26	2	C
10_30986348_G/A	10:30986348	A	ENSG00000234814	ENST00000422642	Transcript	non_coding_exon_variant,nc_transcript_variant	967	-	-	-	-	rs4749588	NA	NA	A:0.2376	NA	NA	SVILP1	-6.26	2	C
10_46965888_-/G	10:46965887-46965888	G	ENSG00000231187	ENST00000506914	Transcript	intron_variant,nc_transcript_variant,feature_elongation	-	-	-	-	-	rs112965082	NA	NA	NA	NA	NA	RP11-38L15.3	0.935	2	C
10_46965888_-/G	10:46965887-46965888	G	ENSG00000204176	ENST00000449358	Transcript	upstream_gene_variant	-	-	-	-	-	rs112965082	NA	NA	NA	NA	NA	SYT15	0.935	2	C
10_47754794_C/T	10:47754794	T	ENSG00000215033	ENST00000335083	Transcript	intron_variant	-	-	-	-	-	rs200976247	NA	ENSP00000334090	NA	NA	NA	AL603965.1	NA	2	C
10_47754794_C/T	10:47754794	T	ENSG00000186807	ENST00000340243	Transcript	intron_variant	-	-	-	-	-	rs200976247	NA	ENSP00000339264	NA	NA	NA	ANXA8L2	NA	2	C
10_71144324_G/A	10:71144324	A	ENSG00000156515	ENST00000298649	Transcript	intron_variant	-	-	-	-	-	rs2305196	NA	ENSP00000298649	A:0.3169	NA	NA	HK1	-4.28	2	C
10_71144324_G/A	10:71144324	A	ENSG00000156515	ENST00000494253	Transcript	non_coding_exon_variant,nc_transcript_variant	2032	-	-	-	-	rs2305196	NA	NA	A:0.3169	NA	NA	HK1	-4.28	2	C
10_71144324_G/A	10:71144324	A	ENSG00000156515	ENST00000448642	Transcript	intron_variant	-	-	-	-	-	rs2305196	NA	ENSP00000402103	A:0.3169	NA	NA	HK1	-4.28	2	C
10_71144324_G/A	10:71144324	A	ENSG00000156515	ENST00000359426	Transcript	intron_variant	-	-	-	-	-	rs2305196	NA	ENSP00000352398	A:0.3169	NA	NA	HK1	-4.28	2	C
10_71144324_G/A	10:71144324	A	ENSG00000156515	ENST00000404387	Transcript	intron_variant	-	-	-	-	-	rs2305196	NA	ENSP00000384774	A:0.3169	NA	NA	HK1	-4.28	2	C
10_71144324_G/A	10:71144324	A	ENSG00000156515	ENST00000467704	Transcript	intron_variant,nc_transcript_variant	-	-	-	-	-	rs2305196	NA	NA	A:0.3169	NA	NA	HK1	-4.28	2	C
10_71144324_G/A	10:71144324	A	ENSG00000156515	ENST00000360289	Transcript	intron_variant	-	-	-	-	-	rs2305196	NA	ENSP00000353433	A:0.3169	NA	NA	HK1	-4.28	2	C
10_79163867_G/C	10:79163867	C	ENSG00000156113	ENST00000404857	Transcript	intron_variant	-	-	-	-	-	rs596832	NA	ENSP00000385806	C:0.2537	NA	NA	KCNMA1	1.16	2	C
10_79163867_G/C	10:79163867	C	ENSG00000156113	ENST00000604624	Transcript	upstream_gene_variant	-	-	-	-	-	rs596832	NA	ENSP00000473714	C:0.2537	NA	NA	KCNMA1	1.16	2	C
10_79163867_G/C	10:79163867	C	ENSG00000156113	ENST00000372437	Transcript	intron_variant	-	-	-	-	-	rs596832	NA	ENSP00000361514	C:0.2537	NA	NA	KCNMA1	1.16	2	C
10_79163867_G/C	10:79163867	C	ENSG00000156113	ENST00000406533	Transcript	intron_variant	-	-	-	-	-	rs596832	NA	ENSP00000385552	C:0.2537	NA	NA	KCNMA1	1.16	2	C
10_79163867_G/C	10:79163867	C	ENSG00000156113	ENST00000354353	Transcript	intron_variant	-	-	-	-	-	rs596832	NA	ENSP00000346321	C:0.2537	NA	NA	KCNMA1	1.16	2	C
10_79163867_G/C	10:79163867	C	ENSG00000156113	ENST00000457953	Transcript	intron_variant	-	-	-	-	-	rs596832	NA	ENSP00000396608	C:0.2537	NA	NA	KCNMA1	1.16	2	C
10_79163867_G/C	10:79163867	C	ENSG00000156113	ENST00000372408	Transcript	intron_variant	-	-	-	-	-	rs596832	NA	ENSP00000361485	C:0.2537	NA	NA	KCNMA1	1.16	2	C
10_79163867_G/C	10:79163867	C	ENSG00000156113	ENST00000372443	Transcript	intron_variant	-	-	-	-	-	rs596832	NA	ENSP00000361520	C:0.2537	NA	NA	KCNMA1	1.16	2	C
10_79163867_G/C	10:79163867	C	ENSG00000156113	ENST00000372403	Transcript	intron_variant	-	-	-	-	-	rs596832	NA	ENSP00000361480	C:0.2537	NA	NA	KCNMA1	1.16	2	C
10_79163867_G/C	10:79163867	C	ENSG00000156113	ENST00000286627	Transcript	intron_variant	-	-	-	-	-	rs596832	NA	ENSP00000286627	C:0.2537	NA	NA	KCNMA1	1.16	2	C
10_79163867_G/C	10:79163867	C	ENSG00000156113	ENST00000404771	Transcript	intron_variant	-	-	-	-	-	rs596832	NA	ENSP00000385717	C:0.2537	NA	NA	KCNMA1	1.16	2	C
10_79163867_G/C	10:79163867	C	ENSG00000156113	ENST00000372440	Transcript	intron_variant	-	-	-	-	-	rs596832	NA	ENSP00000361517	C:0.2537	NA	NA	KCNMA1	1.16	2	C
10_79163867_G/C	10:79163867	C	ENSG00000156113	ENST00000372421	Transcript	intron_variant	-	-	-	-	-	rs596832	NA	ENSP00000361498	C:0.2537	NA	NA	KCNMA1	1.16	2	C
10_79163867_G/C	10:79163867	C	ENSG00000156113	ENST00000286628	Transcript	intron_variant	-	-	-	-	-	rs596832	NA	ENSP00000286628	C:0.2537	NA	NA	KCNMA1	1.16	2	C
10_98806677_A/T	10:98806677	T	ENSG00000187122	ENST00000314867	Transcript	intron_variant	-	-	-	-	-	rs34511307	NA	ENSP00000315005	T:0.0476	NA	NA	SLIT1	-5.29	2	C
10_98806677_A/T	10:98806677	T	ENSG00000187122	ENST00000371070	Transcript	intron_variant	-	-	-	-	-	rs34511307	NA	ENSP00000360109	T:0.0476	NA	NA	SLIT1	-5.29	2	C
10_98806677_A/T	10:98806677	T	ENSG00000187122	ENST00000266058	Transcript	intron_variant	-	-	-	-	-	rs34511307	NA	ENSP00000266058	T:0.0476	NA	NA	SLIT1	-5.29	2	C
10_98806677_A/T	10:98806677	T	ENSG00000269891	ENST00000453547	Transcript	intron_variant	-	-	-	-	-	rs34511307	NA	ENSP00000414774	T:0.0476	NA	NA	ARHGAP19-SLIT1	-5.29	2	C
10_99129230_T/C	10:99129230	C	ENSG00000052749	ENST00000479481	Transcript	non_coding_exon_variant,nc_transcript_variant	1891	-	-	-	-	rs6584122	NA	NA	C:0.1433	NA	NA	RRP12	-7.66	2	C
10_99129230_T/C	10:99129230	C	ENSG00000052749	ENST00000491313	Transcript	upstream_gene_variant	-	-	-	-	-	rs6584122	NA	NA	C:0.1433	NA	NA	RRP12	-7.66	2	C
10_99129230_T/C	10:99129230	C	ENSG00000052749	ENST00000490815	Transcript	downstream_gene_variant	-	-	-	-	-	rs6584122	NA	NA	C:0.1433	NA	NA	RRP12	-7.66	2	C
10_99129230_T/C	10:99129230	C	ENSG00000052749	ENST00000487612	Transcript	upstream_gene_variant	-	-	-	-	-	rs6584122	NA	NA	C:0.1433	NA	NA	RRP12	-7.66	2	C
11_108535960_A/G	11:108535960	G	ENSG00000178105	ENST00000534774	Transcript	non_coding_exon_variant,nc_transcript_variant	152	-	-	-	-	-	NA	NA	NA	NA	NA	DDX10	4.12	2	C
11_20628479_T/C	11:20628479	C	ENSG00000165970	ENST00000525748	Transcript	intron_variant	-	-	-	-	-	rs2278649	NA	ENSP00000434364	T:0.4034	NA	NA	SLC6A5	-4.93	2	C
12_101510696_G/A	12:101510696	A	ENSG00000151572	ENST00000550015	Transcript	intron_variant	-	-	-	-	-	rs349662	NA	ENSP00000450192	G:0.2711	NA	NA	ANO4	-5.96	2	C
12_101510696_G/A	12:101510696	A	ENSG00000151572	ENST00000299222	Transcript	intron_variant	-	-	-	-	-	rs349662	NA	ENSP00000299222	G:0.2711	NA	NA	ANO4	-5.96	2	C
12_101510696_G/A	12:101510696	A	ENSG00000151572	ENST00000392977	Transcript	intron_variant	-	-	-	-	-	rs349662	NA	ENSP00000376703	G:0.2711	NA	NA	ANO4	-5.96	2	C
12_101510696_G/A	12:101510696	A	ENSG00000151572	ENST00000392979	Transcript	intron_variant	-	-	-	-	-	rs349662	NA	ENSP00000376705	G:0.2711	NA	NA	ANO4	-5.96	2	C
12_124172778_T/A	12:124172778	A	ENSG00000168778	ENST00000303372	Transcript	intron_variant	-	-	-	-	-	rs7302458	NA	ENSP00000304941	A:0.2074	NA	NA	TCTN2	0.076	2	C
12_124172778_T/A	12:124172778	A	ENSG00000168778	ENST00000426174	Transcript	intron_variant	-	-	-	-	-	rs7302458	NA	ENSP00000395171	A:0.2074	NA	NA	TCTN2	0.076	2	C
12_21598195_G/A	12:21598195	A	ENSG00000121350	ENST00000240651	Transcript	intron_variant	-	-	-	-	-	rs1963330	NA	ENSP00000240651	A:0.4794	NA	NA	PYROXD1	-3.79	2	C
12_21598195_G/A	12:21598195	A	ENSG00000121350	ENST00000538582	Transcript	intron_variant	-	-	-	-	-	rs1963330	NA	ENSP00000438505	A:0.4794	NA	NA	PYROXD1	-3.79	2	C
12_21598195_G/A	12:21598195	A	ENSG00000256021	ENST00000540463	Transcript	downstream_gene_variant	-	-	-	-	-	rs1963330	NA	NA	A:0.4794	NA	NA	RP11-501E24.3	-3.79	2	C
12_21598195_G/A	12:21598195	A	ENSG00000121350	ENST00000545178	Transcript	intron_variant	-	-	-	-	-	rs1963330	NA	ENSP00000443912	A:0.4794	NA	NA	PYROXD1	-3.79	2	C
12_31240862_A/T	12:31240862	T	ENSG00000013573	ENST00000544652	Transcript	intron_variant	-	-	-	-	-	rs7308754	NA	ENSP00000473610	NA	NA	NA	DDX11	-5.32	2	C
12_31240862_A/T	12:31240862	T	ENSG00000013573	ENST00000438391	Transcript	intron_variant	-	-	-	-	-	rs7308754	NA	ENSP00000407646	NA	NA	NA	DDX11	-5.32	2	C
12_31240862_A/T	12:31240862	T	ENSG00000013573	ENST00000350437	Transcript	intron_variant	-	-	-	-	-	rs7308754	NA	ENSP00000309965	NA	NA	NA	DDX11	-5.32	2	C
12_31240862_A/T	12:31240862	T	ENSG00000013573	ENST00000415475	Transcript	intron_variant	-	-	-	-	-	rs7308754	NA	ENSP00000406457	NA	NA	NA	DDX11	-5.32	2	C
12_31240862_A/T	12:31240862	T	ENSG00000013573	ENST00000543756	Transcript	downstream_gene_variant	-	-	-	-	-	rs7308754	NA	ENSP00000439298	NA	NA	NA	DDX11	-5.32	2	C
12_31240862_A/T	12:31240862	T	ENSG00000013573	ENST00000542838	Transcript	intron_variant	-	-	-	-	-	rs7308754	NA	ENSP00000443426	NA	NA	NA	DDX11	-5.32	2	C
12_31240862_A/T	12:31240862	T	ENSG00000013573	ENST00000545668	Transcript	intron_variant	-	-	-	-	-	rs7308754	NA	ENSP00000440402	NA	NA	NA	DDX11	-5.32	2	C
12_31240862_A/T	12:31240862	T	ENSG00000013573	ENST00000535158	Transcript	intron_variant,nc_transcript_variant	-	-	-	-	-	rs7308754	NA	NA	NA	NA	NA	DDX11	-5.32	2	C
12_31240862_A/T	12:31240862	T	ENSG00000013573	ENST00000535317	Transcript	downstream_gene_variant	-	-	-	-	-	rs7308754	NA	ENSP00000440171	NA	NA	NA	DDX11	-5.32	2	C
12_31240862_A/T	12:31240862	T	ENSG00000013573	ENST00000536580	Transcript	upstream_gene_variant	-	-	-	-	-	rs7308754	NA	NA	NA	NA	NA	DDX11	-5.32	2	C
12_31240862_A/T	12:31240862	T	ENSG00000013573	ENST00000542242	Transcript	non_coding_exon_variant,nc_transcript_variant	353	-	-	-	-	rs7308754	NA	NA	NA	NA	NA	DDX11	-5.32	2	C
12_31240862_A/T	12:31240862	T	ENSG00000013573	ENST00000545717	Transcript	upstream_gene_variant	-	-	-	-	-	rs7308754	NA	NA	NA	NA	NA	DDX11	-5.32	2	C
12_31240862_A/T	12:31240862	T	ENSG00000013573	ENST00000228264	Transcript	intron_variant	-	-	-	-	-	rs7308754	NA	ENSP00000228264	NA	NA	NA	DDX11	-5.32	2	C
12_31240862_A/T	12:31240862	T	ENSG00000013573	ENST00000539673	Transcript	upstream_gene_variant	-	-	-	-	-	rs7308754	NA	NA	NA	NA	NA	DDX11	-5.32	2	C
12_31240862_A/T	12:31240862	T	ENSG00000013573	ENST00000536265	Transcript	intron_variant,nc_transcript_variant	-	-	-	-	-	rs7308754	NA	NA	NA	NA	NA	DDX11	-5.32	2	C
12_31240862_A/T	12:31240862	T	ENSG00000013573	ENST00000407793	Transcript	intron_variant	-	-	-	-	-	rs7308754	NA	ENSP00000384703	NA	NA	NA	DDX11	-5.32	2	C
12_31240862_A/T	12:31240862	T	ENSG00000013573	ENST00000543026	Transcript	non_coding_exon_variant,nc_transcript_variant	284	-	-	-	-	rs7308754	NA	NA	NA	NA	NA	DDX11	-5.32	2	C
12_31240862_A/T	12:31240862	T	ENSG00000013573	ENST00000251758	Transcript	intron_variant	-	-	-	-	-	rs7308754	NA	ENSP00000251758	NA	NA	NA	DDX11	-5.32	2	C
12_31240960_G/A	12:31240960	A	ENSG00000013573	ENST00000544652	Transcript	intron_variant	-	-	-	-	-	rs7309189	NA	ENSP00000473610	G:0.3658	NA	NA	DDX11	-3.33	2	C
12_31240960_G/A	12:31240960	A	ENSG00000013573	ENST00000438391	Transcript	intron_variant	-	-	-	-	-	rs7309189	NA	ENSP00000407646	G:0.3658	NA	NA	DDX11	-3.33	2	C
12_31240960_G/A	12:31240960	A	ENSG00000013573	ENST00000350437	Transcript	intron_variant	-	-	-	-	-	rs7309189	NA	ENSP00000309965	G:0.3658	NA	NA	DDX11	-3.33	2	C
12_31240960_G/A	12:31240960	A	ENSG00000013573	ENST00000415475	Transcript	intron_variant	-	-	-	-	-	rs7309189	NA	ENSP00000406457	G:0.3658	NA	NA	DDX11	-3.33	2	C
12_31240960_G/A	12:31240960	A	ENSG00000013573	ENST00000543756	Transcript	downstream_gene_variant	-	-	-	-	-	rs7309189	NA	ENSP00000439298	G:0.3658	NA	NA	DDX11	-3.33	2	C
12_31240960_G/A	12:31240960	A	ENSG00000013573	ENST00000542838	Transcript	intron_variant	-	-	-	-	-	rs7309189	NA	ENSP00000443426	G:0.3658	NA	NA	DDX11	-3.33	2	C
12_31240960_G/A	12:31240960	A	ENSG00000013573	ENST00000545668	Transcript	intron_variant	-	-	-	-	-	rs7309189	NA	ENSP00000440402	G:0.3658	NA	NA	DDX11	-3.33	2	C
12_31240960_G/A	12:31240960	A	ENSG00000013573	ENST00000535158	Transcript	intron_variant,nc_transcript_variant	-	-	-	-	-	rs7309189	NA	NA	G:0.3658	NA	NA	DDX11	-3.33	2	C
12_31240960_G/A	12:31240960	A	ENSG00000013573	ENST00000535317	Transcript	downstream_gene_variant	-	-	-	-	-	rs7309189	NA	ENSP00000440171	G:0.3658	NA	NA	DDX11	-3.33	2	C
12_31240960_G/A	12:31240960	A	ENSG00000013573	ENST00000536580	Transcript	upstream_gene_variant	-	-	-	-	-	rs7309189	NA	NA	G:0.3658	NA	NA	DDX11	-3.33	2	C
12_31240960_G/A	12:31240960	A	ENSG00000013573	ENST00000542242	Transcript	intron_variant,nc_transcript_variant	-	-	-	-	-	rs7309189	NA	NA	G:0.3658	NA	NA	DDX11	-3.33	2	C
12_31240960_G/A	12:31240960	A	ENSG00000013573	ENST00000545717	Transcript	upstream_gene_variant	-	-	-	-	-	rs7309189	NA	NA	G:0.3658	NA	NA	DDX11	-3.33	2	C
12_31240960_G/A	12:31240960	A	ENSG00000013573	ENST00000228264	Transcript	intron_variant	-	-	-	-	-	rs7309189	NA	ENSP00000228264	G:0.3658	NA	NA	DDX11	-3.33	2	C
12_31240960_G/A	12:31240960	A	ENSG00000013573	ENST00000539673	Transcript	upstream_gene_variant	-	-	-	-	-	rs7309189	NA	NA	G:0.3658	NA	NA	DDX11	-3.33	2	C
12_31240960_G/A	12:31240960	A	ENSG00000013573	ENST00000536265	Transcript	intron_variant,nc_transcript_variant	-	-	-	-	-	rs7309189	NA	NA	G:0.3658	NA	NA	DDX11	-3.33	2	C
12_31240960_G/A	12:31240960	A	ENSG00000013573	ENST00000407793	Transcript	intron_variant	-	-	-	-	-	rs7309189	NA	ENSP00000384703	G:0.3658	NA	NA	DDX11	-3.33	2	C
12_31240960_G/A	12:31240960	A	ENSG00000013573	ENST00000543026	Transcript	intron_variant,nc_transcript_variant	-	-	-	-	-	rs7309189	NA	NA	G:0.3658	NA	NA	DDX11	-3.33	2	C
12_31240960_G/A	12:31240960	A	ENSG00000013573	ENST00000251758	Transcript	intron_variant	-	-	-	-	-	rs7309189	NA	ENSP00000251758	G:0.3658	NA	NA	DDX11	-3.33	2	C
12_57538647_C/-	12:57538647	-	ENSG00000259125	ENST00000554476	Transcript	downstream_gene_variant	-	-	-	-	-	-	NA	NA	NA	NA	NA	RP11-545N8.3	0.672	2	C
12_57538647_C/-	12:57538647	-	ENSG00000259125	ENST00000555461	Transcript	non_coding_exon_variant,nc_transcript_variant,feature_truncation	401	-	-	-	-	-	NA	NA	NA	NA	NA	RP11-545N8.3	0.672	2	C
12_57538647_C/-	12:57538647	-	ENSG00000123384	ENST00000338962	Transcript	intron_variant,feature_truncation	-	-	-	-	-	-	NA	ENSP00000341264	NA	NA	NA	LRP1	0.672	2	C
12_57538647_C/-	12:57538647	-	ENSG00000123384	ENST00000243077	Transcript	intron_variant,feature_truncation	-	-	-	-	-	-	NA	ENSP00000243077	NA	NA	NA	LRP1	0.672	2	C
12_57538647_C/-	12:57538647	-	ENSG00000123384	ENST00000553277	Transcript	intron_variant,feature_truncation	-	-	-	-	-	-	NA	ENSP00000451449	NA	NA	NA	LRP1	0.672	2	C
12_57538647_C/-	12:57538647	-	ENSG00000123384	ENST00000554174	Transcript	intron_variant,feature_truncation	-	-	-	-	-	-	NA	ENSP00000451737	NA	NA	NA	LRP1	0.672	2	C
12_57587304_T/C	12:57587304	C	ENSG00000123384	ENST00000243077	Transcript	intron_variant	-	-	-	-	-	-	NA	ENSP00000243077	NA	NA	NA	LRP1	-2.86	2	C
12_57587304_T/C	12:57587304	C	ENSG00000221365	ENST00000408438	Transcript	upstream_gene_variant	-	-	-	-	-	-	NA	NA	NA	NA	NA	MIR1228	-2.86	2	C
12_57587304_T/C	12:57587304	C	ENSG00000123384	ENST00000554118	Transcript	downstream_gene_variant	-	-	-	-	-	-	NA	ENSP00000451622	NA	NA	NA	LRP1	-2.86	2	C
12_653984_T/C	12:653984	C	ENSG00000139044	ENST00000322843	Transcript	intron_variant	-	-	-	-	-	rs1008587	NA	ENSP00000322953	T:0.4771	NA	NA	B4GALNT3	-6.68	2	C
12_653984_T/C	12:653984	C	ENSG00000139044	ENST00000266383	Transcript	intron_variant	-	-	-	-	-	rs1008587	NA	ENSP00000266383	T:0.4771	NA	NA	B4GALNT3	-6.68	2	C
12_653984_T/C	12:653984	C	ENSG00000139044	ENST00000540836	Transcript	intron_variant,nc_transcript_variant	-	-	-	-	-	rs1008587	NA	NA	T:0.4771	NA	NA	B4GALNT3	-6.68	2	C
12_653984_T/C	12:653984	C	ENSG00000139044	ENST00000544638	Transcript	intron_variant,nc_transcript_variant	-	-	-	-	-	rs1008587	NA	NA	T:0.4771	NA	NA	B4GALNT3	-6.68	2	C
12_653984_T/C	12:653984	C	ENSG00000139044	ENST00000535680	Transcript	intron_variant,nc_transcript_variant	-	-	-	-	-	rs1008587	NA	NA	T:0.4771	NA	NA	B4GALNT3	-6.68	2	C
12_69252594_G/C	12:69252594	C	ENSG00000135678	ENST00000338356	Transcript	intron_variant	-	-	-	-	-	rs58495062	NA	ENSP00000339157	C:0.1690	NA	NA	CPM	-1.97	2	C
12_69252594_G/C	12:69252594	C	ENSG00000135678	ENST00000546556	Transcript	upstream_gene_variant	-	-	-	-	-	rs58495062	NA	ENSP00000447051	C:0.1690	NA	NA	CPM	-1.97	2	C
12_69252594_G/C	12:69252594	C	ENSG00000135678	ENST00000551897	Transcript	intron_variant	-	-	-	-	-	rs58495062	NA	ENSP00000447455	C:0.1690	NA	NA	CPM	-1.97	2	C
12_69252594_G/C	12:69252594	C	ENSG00000135678	ENST00000546373	Transcript	intron_variant	-	-	-	-	-	rs58495062	NA	ENSP00000447255	C:0.1690	NA	NA	CPM	-1.97	2	C
12_69252594_G/C	12:69252594	C	ENSG00000135678	ENST00000551568	Transcript	intron_variant	-	-	-	-	-	rs58495062	NA	ENSP00000448517	C:0.1690	NA	NA	CPM	-1.97	2	C
12_94649103_T/C	12:94649103	C	ENSG00000136040	ENST00000551495	Transcript	upstream_gene_variant	-	-	-	-	-	rs865569	NA	NA	T:0.2917	NA	NA	PLXNC1	4.65	2	C
12_94649103_T/C	12:94649103	C	ENSG00000136040	ENST00000549810	Transcript	intron_variant,nc_transcript_variant	-	-	-	-	-	rs865569	NA	NA	T:0.2917	NA	NA	PLXNC1	4.65	2	C
12_94649103_T/C	12:94649103	C	ENSG00000136040	ENST00000547057	Transcript	intron_variant	-	-	-	-	-	rs865569	NA	ENSP00000446720	T:0.2917	NA	NA	PLXNC1	4.65	2	C
12_94649103_T/C	12:94649103	C	ENSG00000136040	ENST00000550080	Transcript	intron_variant	-	-	-	-	-	rs865569	NA	ENSP00000447625	T:0.2917	NA	NA	PLXNC1	4.65	2	C
12_94649103_T/C	12:94649103	C	ENSG00000136040	ENST00000258526	Transcript	intron_variant	-	-	-	-	-	rs865569	NA	ENSP00000258526	T:0.2917	NA	NA	PLXNC1	4.65	2	C
12_97078749_A/G	12:97078749	G	ENSG00000270032	ENST00000524981	Transcript	intron_variant	-	-	-	-	-	rs7306382	NA	ENSP00000431759	G:0.2363	NA	NA	C12orf63	-4.18	2	C
12_97078749_A/G	12:97078749	G	ENSG00000270032	ENST00000342887	Transcript	intron_variant,nc_transcript_variant	-	-	-	-	-	rs7306382	NA	NA	G:0.2363	NA	NA	C12orf63	-4.18	2	C
12_97337610_C/T	12:97337610	T	ENSG00000139350	ENST00000457368	Transcript	intron_variant	-	-	-	-	-	rs249580	NA	ENSP00000407964	C:0.4464	NA	NA	NEDD1	-1.93	2	C
12_97337610_C/T	12:97337610	T	ENSG00000139350	ENST00000557644	Transcript	intron_variant	-	-	-	-	-	rs249580	NA	ENSP00000451211	C:0.4464	NA	NA	NEDD1	-1.93	2	C
12_97337610_C/T	12:97337610	T	ENSG00000139350	ENST00000266742	Transcript	intron_variant	-	-	-	-	-	rs249580	NA	ENSP00000266742	C:0.4464	NA	NA	NEDD1	-1.93	2	C
12_97337610_C/T	12:97337610	T	ENSG00000139350	ENST00000429527	Transcript	intron_variant	-	-	-	-	-	rs249580	NA	ENSP00000404978	C:0.4464	NA	NA	NEDD1	-1.93	2	C
12_97337610_C/T	12:97337610	T	ENSG00000139350	ENST00000411739	Transcript	intron_variant	-	-	-	-	-	rs249580	NA	ENSP00000411307	C:0.4464	NA	NA	NEDD1	-1.93	2	C
14_20769870_G/A	14:20769870	A	ENSG00000258459	ENST00000553419	Transcript	upstream_gene_variant	-	-	-	-	-	rs3825766	NA	NA	G:0.2143	NA	NA	CTD-2292M16.7	-2.55	2	C
14_20769870_G/A	14:20769870	A	ENSG00000136319	ENST00000554157	Transcript	intron_variant,nc_transcript_variant	-	-	-	-	-	rs3825766	NA	NA	G:0.2143	NA	NA	TTC5	-2.55	2	C
14_20769870_G/A	14:20769870	A	ENSG00000136319	ENST00000553828	Transcript	intron_variant	-	-	-	-	-	rs3825766	NA	ENSP00000451259	G:0.2143	NA	NA	TTC5	-2.55	2	C
14_20769870_G/A	14:20769870	A	ENSG00000136319	ENST00000557379	Transcript	intron_variant,nc_transcript_variant	-	-	-	-	-	rs3825766	NA	NA	G:0.2143	NA	NA	TTC5	-2.55	2	C
14_20769870_G/A	14:20769870	A	ENSG00000136319	ENST00000423949	Transcript	intron_variant	-	-	-	-	-	rs3825766	NA	ENSP00000407266	G:0.2143	NA	NA	TTC5	-2.55	2	C
14_20769870_G/A	14:20769870	A	ENSG00000136319	ENST00000258821	Transcript	intron_variant	-	-	-	-	-	rs3825766	NA	ENSP00000258821	G:0.2143	NA	NA	TTC5	-2.55	2	C
14_21883666_-/AAAT	14:21883665-21883666	AAAT	ENSG00000100888	ENST00000555962	Transcript	intron_variant,nc_transcript_variant,feature_elongation	-	-	-	-	-	-	NA	NA	NA	NA	NA	CHD8	-0.361	2	C
14_21883666_-/AAAT	14:21883665-21883666	AAAT	ENSG00000100888	ENST00000557364	Transcript	intron_variant,feature_elongation	-	-	-	-	-	-	NA	ENSP00000451601	NA	NA	NA	CHD8	-0.361	2	C
14_21883666_-/AAAT	14:21883665-21883666	AAAT	ENSG00000100888	ENST00000430710	Transcript	intron_variant,feature_elongation	-	-	-	-	-	-	NA	ENSP00000406288	NA	NA	NA	CHD8	-0.361	2	C
14_21883666_-/AAAT	14:21883665-21883666	AAAT	ENSG00000100888	ENST00000554384	Transcript	upstream_gene_variant	-	-	-	-	-	-	NA	NA	NA	NA	NA	CHD8	-0.361	2	C
14_21883666_-/AAAT	14:21883665-21883666	AAAT	ENSG00000100888	ENST00000399982	Transcript	intron_variant,feature_elongation	-	-	-	-	-	-	NA	ENSP00000382863	NA	NA	NA	CHD8	-0.361	2	C
14_21883666_-/AAAT	14:21883665-21883666	AAAT	ENSG00000258870	ENST00000557776	Transcript	upstream_gene_variant	-	-	-	-	-	-	NA	NA	NA	NA	NA	EIF4EBP1P1	-0.361	2	C
14_37051427_C/T	14:37051427	T	ENSG00000136327	ENST00000258829	Transcript	intron_variant	-	-	-	-	-	rs11624339	NA	ENSP00000258829	T:0.2770	NA	NA	NKX2-8	-5.19	2	C
14_37051427_C/T	14:37051427	T	ENSG00000243730	ENST00000486611	Transcript	upstream_gene_variant	-	-	-	-	-	rs11624339	NA	NA	T:0.2770	NA	NA	RPL29P3	-5.19	2	C
15_28116275_G/C	15:28116275	C	ENSG00000104044	ENST00000354638	Transcript	intron_variant	-	-	-	-	-	rs7175046	NA	ENSP00000346659	G:0.1429	NA	NA	OCA2	-7.68	2	C
15_28116275_G/C	15:28116275	C	ENSG00000104044	ENST00000353809	Transcript	intron_variant	-	-	-	-	-	rs7175046	NA	ENSP00000261276	G:0.1429	NA	NA	OCA2	-7.68	2	C
15_65108652_T/C	15:65108652	C	ENSG00000140451	ENST00000559239	Transcript	intron_variant	-	-	-	-	-	rs6494498	NA	ENSP00000452792	C:0.3040	NA	NA	PIF1	0.733	2	C
15_65108652_T/C	15:65108652	C	ENSG00000140451	ENST00000333425	Transcript	intron_variant	-	-	-	-	-	rs6494498	NA	ENSP00000328174	C:0.3040	NA	NA	PIF1	0.733	2	C
15_65108652_T/C	15:65108652	C	ENSG00000140451	ENST00000559872	Transcript	downstream_gene_variant	-	-	-	-	-	rs6494498	NA	NA	C:0.3040	NA	NA	PIF1	0.733	2	C
15_65108652_T/C	15:65108652	C	ENSG00000140451	ENST00000558547	Transcript	downstream_gene_variant	-	-	-	-	-	rs6494498	NA	NA	C:0.3040	NA	NA	PIF1	0.733	2	C
15_65108652_T/C	15:65108652	C	ENSG00000140451	ENST00000559522	Transcript	downstream_gene_variant	-	-	-	-	-	rs6494498	NA	NA	C:0.3040	NA	NA	PIF1	0.733	2	C
15_65108652_T/C	15:65108652	C	ENSG00000140451	ENST00000558380	Transcript	downstream_gene_variant	-	-	-	-	-	rs6494498	NA	NA	C:0.3040	NA	NA	PIF1	0.733	2	C
15_65108652_T/C	15:65108652	C	ENSG00000140451	ENST00000268043	Transcript	intron_variant	-	-	-	-	-	rs6494498	NA	ENSP00000268043	C:0.3040	NA	NA	PIF1	0.733	2	C
15_79092481_G/C	15:79092481	C	ENSG00000136378	ENST00000568712	Transcript	intron_variant,nc_transcript_variant	-	-	-	-	-	rs3971703	NA	NA	G:0.2262	NA	NA	ADAMTS7	-2.09	2	C
15_79092481_G/C	15:79092481	C	ENSG00000136378	ENST00000566303	Transcript	intron_variant,nc_transcript_variant	-	-	-	-	-	rs3971703	NA	NA	G:0.2262	NA	NA	ADAMTS7	-2.09	2	C
15_79092481_G/C	15:79092481	C	ENSG00000136378	ENST00000565793	Transcript	intron_variant,nc_transcript_variant	-	-	-	-	-	rs3971703	NA	NA	G:0.2262	NA	NA	ADAMTS7	-2.09	2	C
15_79092481_G/C	15:79092481	C	ENSG00000136378	ENST00000388820	Transcript	intron_variant	-	-	-	-	-	rs3971703	NA	ENSP00000373472	G:0.2262	NA	NA	ADAMTS7	-2.09	2	C
16_3075633_G/C	16:3075633	C	ENSG00000131652	ENST00000575576	Transcript	intron_variant	-	-	-	-	-	rs2526260	NA	ENSP00000460015	C:0.2564	NA	NA	THOC6	-0.222	2	C
16_3075633_G/C	16:3075633	C	ENSG00000103145	ENST00000573095	Transcript	upstream_gene_variant	-	-	-	-	-	rs2526260	NA	NA	C:0.2564	NA	NA	HCFC1R1	-0.222	2	C
16_3075633_G/C	16:3075633	C	ENSG00000131652	ENST00000574549	Transcript	intron_variant	-	-	-	-	-	rs2526260	NA	ENSP00000458295	C:0.2564	NA	NA	THOC6	-0.222	2	C
16_3075633_G/C	16:3075633	C	ENSG00000006327	ENST00000575124	Transcript	downstream_gene_variant	-	-	-	-	-	rs2526260	NA	ENSP00000460610	C:0.2564	NA	NA	TNFRSF12A	-0.222	2	C
16_3075633_G/C	16:3075633	C	ENSG00000162069	ENST00000573514	Transcript	downstream_gene_variant	-	-	-	-	-	rs2526260	NA	ENSP00000461724	C:0.2564	NA	NA	CCDC64B	-0.222	2	C
16_3075633_G/C	16:3075633	C	ENSG00000006327	ENST00000571351	Transcript	downstream_gene_variant	-	-	-	-	-	rs2526260	NA	NA	C:0.2564	NA	NA	TNFRSF12A	-0.222	2	C
16_3075633_G/C	16:3075633	C	ENSG00000131652	ENST00000571046	Transcript	intron_variant,nc_transcript_variant	-	-	-	-	-	rs2526260	NA	NA	C:0.2564	NA	NA	THOC6	-0.222	2	C
16_3075633_G/C	16:3075633	C	ENSG00000103145	ENST00000575214	Transcript	upstream_gene_variant	-	-	-	-	-	rs2526260	NA	NA	C:0.2564	NA	NA	HCFC1R1	-0.222	2	C
16_3075633_G/C	16:3075633	C	ENSG00000006327	ENST00000341627	Transcript	downstream_gene_variant	-	-	-	-	-	rs2526260	NA	ENSP00000343894	C:0.2564	NA	NA	TNFRSF12A	-0.222	2	C
16_3075633_G/C	16:3075633	C	ENSG00000006327	ENST00000574699	Transcript	downstream_gene_variant	-	-	-	-	-	rs2526260	NA	ENSP00000458305	C:0.2564	NA	NA	TNFRSF12A	-0.222	2	C
16_3075633_G/C	16:3075633	C	ENSG00000006327	ENST00000326577	Transcript	downstream_gene_variant	-	-	-	-	-	rs2526260	NA	ENSP00000326737	C:0.2564	NA	NA	TNFRSF12A	-0.222	2	C
16_3075633_G/C	16:3075633	C	ENSG00000103145	ENST00000576921	Transcript	upstream_gene_variant	-	-	-	-	-	rs2526260	NA	NA	C:0.2564	NA	NA	HCFC1R1	-0.222	2	C
16_3075633_G/C	16:3075633	C	ENSG00000006327	ENST00000573001	Transcript	downstream_gene_variant	-	-	-	-	-	rs2526260	NA	ENSP00000458898	C:0.2564	NA	NA	TNFRSF12A	-0.222	2	C
16_3075633_G/C	16:3075633	C	ENSG00000131652	ENST00000576143	Transcript	intron_variant,nc_transcript_variant	-	-	-	-	-	rs2526260	NA	NA	C:0.2564	NA	NA	THOC6	-0.222	2	C
16_3075633_G/C	16:3075633	C	ENSG00000103145	ENST00000574980	Transcript	upstream_gene_variant	-	-	-	-	-	rs2526260	NA	ENSP00000460639	C:0.2564	NA	NA	HCFC1R1	-0.222	2	C
16_3075633_G/C	16:3075633	C	ENSG00000131652	ENST00000573704	Transcript	intron_variant,nc_transcript_variant	-	-	-	-	-	rs2526260	NA	NA	C:0.2564	NA	NA	THOC6	-0.222	2	C
16_3075633_G/C	16:3075633	C	ENSG00000103145	ENST00000354679	Transcript	upstream_gene_variant	-	-	-	-	-	rs2526260	NA	ENSP00000346708	C:0.2564	NA	NA	HCFC1R1	-0.222	2	C
16_3075633_G/C	16:3075633	C	ENSG00000103145	ENST00000396916	Transcript	upstream_gene_variant	-	-	-	-	-	rs2526260	NA	ENSP00000380123	C:0.2564	NA	NA	HCFC1R1	-0.222	2	C
16_3075633_G/C	16:3075633	C	ENSG00000131652	ENST00000574498	Transcript	intron_variant,nc_transcript_variant	-	-	-	-	-	rs2526260	NA	NA	C:0.2564	NA	NA	THOC6	-0.222	2	C
16_3075633_G/C	16:3075633	C	ENSG00000162069	ENST00000576826	Transcript	downstream_gene_variant	-	-	-	-	-	rs2526260	NA	NA	C:0.2564	NA	NA	CCDC64B	-0.222	2	C
16_3075633_G/C	16:3075633	C	ENSG00000162069	ENST00000572449	Transcript	downstream_gene_variant	-	-	-	-	-	rs2526260	NA	ENSP00000459043	C:0.2564	NA	NA	CCDC64B	-0.222	2	C
16_3075633_G/C	16:3075633	C	ENSG00000131652	ENST00000326266	Transcript	intron_variant	-	-	-	-	-	rs2526260	NA	ENSP00000326531	C:0.2564	NA	NA	THOC6	-0.222	2	C
16_3075633_G/C	16:3075633	C	ENSG00000162069	ENST00000572240	Transcript	downstream_gene_variant	-	-	-	-	-	rs2526260	NA	NA	C:0.2564	NA	NA	CCDC64B	-0.222	2	C
16_3075633_G/C	16:3075633	C	ENSG00000103145	ENST00000573842	Transcript	upstream_gene_variant	-	-	-	-	-	rs2526260	NA	ENSP00000458628	C:0.2564	NA	NA	HCFC1R1	-0.222	2	C
16_3075633_G/C	16:3075633	C	ENSG00000103145	ENST00000574151	Transcript	upstream_gene_variant	-	-	-	-	-	rs2526260	NA	ENSP00000459178	C:0.2564	NA	NA	HCFC1R1	-0.222	2	C
16_3075633_G/C	16:3075633	C	ENSG00000103145	ENST00000248089	Transcript	upstream_gene_variant	-	-	-	-	-	rs2526260	NA	ENSP00000248089	C:0.2564	NA	NA	HCFC1R1	-0.222	2	C
16_3075633_G/C	16:3075633	C	ENSG00000131652	ENST00000571057	Transcript	intron_variant,nc_transcript_variant	-	-	-	-	-	rs2526260	NA	NA	C:0.2564	NA	NA	THOC6	-0.222	2	C
16_3075633_G/C	16:3075633	C	ENSG00000103145	ENST00000572355	Transcript	upstream_gene_variant	-	-	-	-	-	rs2526260	NA	ENSP00000458971	C:0.2564	NA	NA	HCFC1R1	-0.222	2	C
16_3075633_G/C	16:3075633	C	ENSG00000131652	ENST00000574957	Transcript	intron_variant,nc_transcript_variant	-	-	-	-	-	rs2526260	NA	NA	C:0.2564	NA	NA	THOC6	-0.222	2	C
16_3075633_G/C	16:3075633	C	ENSG00000006327	ENST00000575836	Transcript	downstream_gene_variant	-	-	-	-	-	rs2526260	NA	ENSP00000461756	C:0.2564	NA	NA	TNFRSF12A	-0.222	2	C
16_3075633_G/C	16:3075633	C	ENSG00000131652	ENST00000253952	Transcript	intron_variant	-	-	-	-	-	rs2526260	NA	ENSP00000253952	C:0.2564	NA	NA	THOC6	-0.222	2	C
16_3075633_G/C	16:3075633	C	ENSG00000162069	ENST00000389347	Transcript	downstream_gene_variant	-	-	-	-	-	rs2526260	NA	ENSP00000373998	C:0.2564	NA	NA	CCDC64B	-0.222	2	C
16_52502318_A/G	16:52502318	G	ENSG00000103460	ENST00000407228	Transcript	intron_variant	-	-	-	-	-	rs2287144	NA	ENSP00000385705	A:0.4112	NA	NA	TOX3	-2.64	2	C
16_52502318_A/G	16:52502318	G	ENSG00000103460	ENST00000563091	Transcript	intron_variant	-	-	-	-	-	rs2287144	NA	ENSP00000457401	A:0.4112	NA	NA	TOX3	-2.64	2	C
16_52502318_A/G	16:52502318	G	ENSG00000103460	ENST00000219746	Transcript	intron_variant	-	-	-	-	-	rs2287144	NA	ENSP00000219746	A:0.4112	NA	NA	TOX3	-2.64	2	C
16_58622842_G/C	16:58622842	C	ENSG00000125107	ENST00000317147	Transcript	intron_variant	-	-	-	-	-	rs34014750	NA	ENSP00000320949	C:0.0412	NA	NA	CNOT1	NA	2	C
16_58622842_G/C	16:58622842	C	ENSG00000125107	ENST00000569240	Transcript	intron_variant	-	-	-	-	-	rs34014750	NA	ENSP00000455635	C:0.0412	NA	NA	CNOT1	NA	2	C
16_58622842_G/C	16:58622842	C	ENSG00000125107	ENST00000564557	Transcript	intron_variant	-	-	-	-	-	rs34014750	NA	ENSP00000456975	C:0.0412	NA	NA	CNOT1	NA	2	C
16_58622842_G/C	16:58622842	C	ENSG00000125107	ENST00000441024	Transcript	intron_variant	-	-	-	-	-	rs34014750	NA	ENSP00000413113	C:0.0412	NA	NA	CNOT1	NA	2	C
16_68389772_C/T	16:68389772	T	ENSG00000132600	ENST00000565356	Transcript	downstream_gene_variant	-	-	-	-	-	rs1131933	NA	NA	C:0.4272	NA	NA	PRMT7	0.101	2	C
16_68389772_C/T	16:68389772	T	ENSG00000132600	ENST00000568463	Transcript	non_coding_exon_variant,nc_transcript_variant	1541	-	-	-	-	rs1131933	NA	NA	C:0.4272	NA	NA	PRMT7	0.101	2	C
16_68389772_C/T	16:68389772	T	ENSG00000132600	ENST00000566708	Transcript	downstream_gene_variant	-	-	-	-	-	rs1131933	NA	NA	C:0.4272	NA	NA	PRMT7	0.101	2	C
16_68389772_C/T	16:68389772	T	ENSG00000132600	ENST00000563608	Transcript	non_coding_exon_variant,nc_transcript_variant	563	-	-	-	-	rs1131933	NA	NA	C:0.4272	NA	NA	PRMT7	0.101	2	C
16_68389772_C/T	16:68389772	T	ENSG00000132600	ENST00000567542	Transcript	non_coding_exon_variant,nc_transcript_variant	1921	-	-	-	-	rs1131933	NA	NA	C:0.4272	NA	NA	PRMT7	0.101	2	C
16_68389772_C/T	16:68389772	T	ENSG00000103056	ENST00000574662	Transcript	downstream_gene_variant	-	-	-	-	-	rs1131933	NA	ENSP00000459317	C:0.4272	NA	NA	SMPD3	0.101	2	C
16_68389772_C/T	16:68389772	T	ENSG00000103056	ENST00000219334	Transcript	downstream_gene_variant	-	-	-	-	-	rs1131933	NA	ENSP00000219334	C:0.4272	NA	NA	SMPD3	0.101	2	C
16_70416957_T/C	16:70416957	C	ENSG00000157350	ENST00000342907	Transcript	intron_variant	-	-	-	-	-	rs142054071	NA	ENSP00000345477	C:0.0137	NA	NA	ST3GAL2	2.12	2	C
16_70416957_T/C	16:70416957	C	ENSG00000260111	ENST00000566960	Transcript	intron_variant,nc_transcript_variant	-	-	-	-	-	rs142054071	NA	NA	C:0.0137	NA	NA	RP11-529K1.4	2.12	2	C
16_70416957_T/C	16:70416957	C	ENSG00000157350	ENST00000393640	Transcript	intron_variant	-	-	-	-	-	rs142054071	NA	ENSP00000377257	C:0.0137	NA	NA	ST3GAL2	2.12	2	C
16_70416957_T/C	16:70416957	C	ENSG00000157350	ENST00000567822	Transcript	intron_variant,nc_transcript_variant	-	-	-	-	-	rs142054071	NA	NA	C:0.0137	NA	NA	ST3GAL2	2.12	2	C
17_18178013_-/G	17:18178012-18178013	G	ENSG00000177302	ENST00000489131	Transcript	intron_variant,feature_elongation	-	-	-	-	-	rs3215557	NA	ENSP00000465864	G:0.2408	NA	NA	TOP3A	-3.3	2	C
17_18178013_-/G	17:18178012-18178013	G	ENSG00000177302	ENST00000580095	Transcript	downstream_gene_variant	-	-	-	-	-	rs3215557	NA	ENSP00000462790	G:0.2408	NA	NA	TOP3A	-3.3	2	C
17_18178013_-/G	17:18178012-18178013	G	ENSG00000177302	ENST00000540524	Transcript	downstream_gene_variant	-	-	-	-	-	rs3215557	NA	ENSP00000446425	G:0.2408	NA	NA	TOP3A	-3.3	2	C
17_18178013_-/G	17:18178012-18178013	G	ENSG00000177302	ENST00000321105	Transcript	3_prime_UTR_variant,feature_elongation	3324-3325	-	-	-	-	rs3215557	NA	ENSP00000321636	G:0.2408	NA	NA	TOP3A	-3.3	2	C
17_18178013_-/G	17:18178012-18178013	G	ENSG00000177302	ENST00000582981	Transcript	downstream_gene_variant	-	-	-	-	-	rs3215557	NA	ENSP00000462378	G:0.2408	NA	NA	TOP3A	-3.3	2	C
17_18178013_-/G	17:18178012-18178013	G	ENSG00000177302	ENST00000542570	Transcript	downstream_gene_variant	-	-	-	-	-	rs3215557	NA	ENSP00000442336	G:0.2408	NA	NA	TOP3A	-3.3	2	C
17_18178013_-/G	17:18178012-18178013	G	ENSG00000177302	ENST00000469739	Transcript	non_coding_exon_variant,nc_transcript_variant,feature_elongation	2464-2465	-	-	-	-	rs3215557	NA	NA	G:0.2408	NA	NA	TOP3A	-3.3	2	C
17_21203964_C/G	17:21203964	G	ENSG00000034152	ENST00000583508	Transcript	non_coding_exon_variant,nc_transcript_variant	557	-	-	-	-	rs34458870,COSM330335	NA	NA	G:0.1653	NA	NA	MAP2K3	-6.84	2	C
17_21203964_C/G	17:21203964	G	ENSG00000034152	ENST00000529517	Transcript	downstream_gene_variant	-	-	-	-	-	rs34458870,COSM330335	NA	ENSP00000431203	G:0.1653	NA	NA	MAP2K3	-6.84	2	C
17_21203964_C/G	17:21203964	G	ENSG00000034152	ENST00000483928	Transcript	downstream_gene_variant	-	-	-	-	-	rs34458870,COSM330335	NA	ENSP00000463202	G:0.1653	NA	NA	MAP2K3	-6.84	2	C
17_21203964_C/G	17:21203964	G	ENSG00000034152	ENST00000479129	Transcript	downstream_gene_variant	-	-	-	-	-	rs34458870,COSM330335	NA	ENSP00000463417	G:0.1653	NA	NA	MAP2K3	-6.84	2	C
17_27093542_G/A	17:27093542	A	ENSG00000173065	ENST00000577376	Transcript	intron_variant	-	-	-	-	-	rs9900141	NA	ENSP00000464355	G:0.2459	NA	NA	FAM222B	0.396	2	C
17_27093542_G/A	17:27093542	A	ENSG00000173065	ENST00000577682	Transcript	intron_variant	-	-	-	-	-	rs9900141	NA	ENSP00000463278	G:0.2459	NA	NA	FAM222B	0.396	2	C
17_27093542_G/A	17:27093542	A	ENSG00000173065	ENST00000452648	Transcript	intron_variant	-	-	-	-	-	rs9900141	NA	ENSP00000413645	G:0.2459	NA	NA	FAM222B	0.396	2	C
17_27093542_G/A	17:27093542	A	ENSG00000173065	ENST00000577513	Transcript	intron_variant	-	-	-	-	-	rs9900141	NA	ENSP00000463642	G:0.2459	NA	NA	FAM222B	0.396	2	C
17_27093542_G/A	17:27093542	A	ENSG00000173065	ENST00000584059	Transcript	intron_variant	-	-	-	-	-	rs9900141	NA	ENSP00000464019	G:0.2459	NA	NA	FAM222B	0.396	2	C
17_27093542_G/A	17:27093542	A	ENSG00000173065	ENST00000581229	Transcript	intron_variant	-	-	-	-	-	rs9900141	NA	ENSP00000464299	G:0.2459	NA	NA	FAM222B	0.396	2	C
17_27093542_G/A	17:27093542	A	ENSG00000173065	ENST00000583522	Transcript	intron_variant	-	-	-	-	-	rs9900141	NA	ENSP00000462540	G:0.2459	NA	NA	FAM222B	0.396	2	C
17_27093542_G/A	17:27093542	A	ENSG00000173065	ENST00000581407	Transcript	intron_variant	-	-	-	-	-	rs9900141	NA	ENSP00000462419	G:0.2459	NA	NA	FAM222B	0.396	2	C
17_27093542_G/A	17:27093542	A	ENSG00000173065	ENST00000341217	Transcript	intron_variant	-	-	-	-	-	rs9900141	NA	ENSP00000343115	G:0.2459	NA	NA	FAM222B	0.396	2	C
17_27093542_G/A	17:27093542	A	ENSG00000173065	ENST00000582059	Transcript	intron_variant	-	-	-	-	-	rs9900141	NA	ENSP00000462251	G:0.2459	NA	NA	FAM222B	0.396	2	C
17_27093542_G/A	17:27093542	A	ENSG00000173065	ENST00000583307	Transcript	intron_variant	-	-	-	-	-	rs9900141	NA	ENSP00000463296	G:0.2459	NA	NA	FAM222B	0.396	2	C
17_27093542_G/A	17:27093542	A	ENSG00000173065	ENST00000581381	Transcript	intron_variant	-	-	-	-	-	rs9900141	NA	ENSP00000463136	G:0.2459	NA	NA	FAM222B	0.396	2	C
17_27093542_G/A	17:27093542	A	ENSG00000173065	ENST00000583953	Transcript	intron_variant	-	-	-	-	-	rs9900141	NA	ENSP00000463753	G:0.2459	NA	NA	FAM222B	0.396	2	C
17_27093542_G/A	17:27093542	A	ENSG00000173065	ENST00000582266	Transcript	intron_variant	-	-	-	-	-	rs9900141	NA	ENSP00000462534	G:0.2459	NA	NA	FAM222B	0.396	2	C
17_27438469_G/A	17:27438469	A	ENSG00000196535	ENST00000588791	Transcript	downstream_gene_variant	-	-	-	-	-	rs8076604	NA	ENSP00000465542	G:0.4666	NA	NA	MYO18A	4.3	2	C
17_27438469_G/A	17:27438469	A	ENSG00000196535	ENST00000533399	Transcript	downstream_gene_variant	-	-	-	-	-	rs8076604	NA	NA	G:0.4666	NA	NA	MYO18A	4.3	2	C
17_27438469_G/A	17:27438469	A	ENSG00000196535	ENST00000532143	Transcript	upstream_gene_variant	-	-	-	-	-	rs8076604	NA	NA	G:0.4666	NA	NA	MYO18A	4.3	2	C
17_8738553_G/A	17:8738553	A	ENSG00000174083	ENST00000311434	Transcript	intron_variant	-	-	-	-	-	rs2072089	NA	ENSP00000475670	A:0.1799	NA	NA	PIK3R6	1.53	2	C
17_8738553_G/A	17:8738553	A	ENSG00000174083	ENST00000434064	Transcript	intron_variant,nc_transcript_variant	-	-	-	-	-	rs2072089	NA	NA	A:0.1799	NA	NA	PIK3R6	1.53	2	C
18_2705663_T/-	18:2705663	-	ENSG00000101596	ENST00000585229	Transcript	downstream_gene_variant	-	-	-	-	-	-	NA	ENSP00000462050	NA	NA	NA	SMCHD1	-3.19	2	C
18_2705663_T/-	18:2705663	-	ENSG00000101596	ENST00000584897	Transcript	upstream_gene_variant	-	-	-	-	-	-	NA	ENSP00000464684	NA	NA	NA	SMCHD1	-3.19	2	C
18_2705663_T/-	18:2705663	-	ENSG00000101596	ENST00000581711	Transcript	upstream_gene_variant	-	-	-	-	-	-	NA	NA	NA	NA	NA	SMCHD1	-3.19	2	C
18_2705663_T/-	18:2705663	-	ENSG00000101596	ENST00000577300	Transcript	intron_variant,nc_transcript_variant,feature_truncation	-	-	-	-	-	-	NA	NA	NA	NA	NA	SMCHD1	-3.19	2	C
18_2705663_T/-	18:2705663	-	ENSG00000101596	ENST00000320876	Transcript	intron_variant,feature_truncation	-	-	-	-	-	-	NA	ENSP00000326603	NA	NA	NA	SMCHD1	-3.19	2	C
18_2705663_T/-	18:2705663	-	ENSG00000266049	ENST00000583546	Transcript	intron_variant,nc_transcript_variant,feature_truncation	-	-	-	-	-	-	NA	NA	NA	NA	NA	RP11-703M24.5	-3.19	2	C
18_2705663_T/-	18:2705663	-	ENSG00000101596	ENST00000261598	Transcript	intron_variant,feature_truncation	-	-	-	-	-	-	NA	ENSP00000261598	NA	NA	NA	SMCHD1	-3.19	2	C
18_50683853_G/A	18:50683853	A	ENSG00000187323	ENST00000580146	Transcript	downstream_gene_variant	-	-	-	-	-	-	NA	NA	NA	NA	NA	DCC	-8.11	2	C
18_50683853_G/A	18:50683853	A	ENSG00000187323	ENST00000578949	Transcript	downstream_gene_variant	-	-	-	-	-	-	NA	ENSP00000463766	NA	NA	NA	DCC	-8.11	2	C
19_17085865_A/C	19:17085865	C	ENSG00000160111	ENST00000388925	Transcript	intron_variant	-	-	-	-	-	rs62125980	NA	ENSP00000373577	C:0.2656	NA	NA	CPAMD8	-2.78	2	C
19_17085865_A/C	19:17085865	C	ENSG00000160111	ENST00000593420	Transcript	intron_variant,nc_transcript_variant	-	-	-	-	-	rs62125980	NA	NA	C:0.2656	NA	NA	CPAMD8	-2.78	2	C
19_17085865_A/C	19:17085865	C	ENSG00000160111	ENST00000602159	Transcript	upstream_gene_variant	-	-	-	-	-	rs62125980	NA	NA	C:0.2656	NA	NA	CPAMD8	-2.78	2	C
19_17085865_A/C	19:17085865	C	ENSG00000160111	ENST00000443236	Transcript	intron_variant	-	-	-	-	-	rs62125980	NA	ENSP00000402505	C:0.2656	NA	NA	CPAMD8	-2.78	2	C
19_30303715_-/C	19:30303714-30303715	C	ENSG00000105173	ENST00000586912	Transcript	intron_variant,nc_transcript_variant,feature_elongation	-	-	-	-	-	rs3218029	NA	NA	NA	NA	NA	CCNE1	-5.39	2	C
19_30303715_-/C	19:30303714-30303715	C	ENSG00000105173	ENST00000262643	Transcript	intron_variant,feature_elongation	-	-	-	-	-	rs3218029	NA	ENSP00000262643	NA	NA	NA	CCNE1	-5.39	2	C
19_30303715_-/C	19:30303714-30303715	C	ENSG00000105173	ENST00000575243	Transcript	intron_variant,feature_elongation	-	-	-	-	-	rs3218029	NA	ENSP00000459024	NA	NA	NA	CCNE1	-5.39	2	C
19_30303715_-/C	19:30303714-30303715	C	ENSG00000105173	ENST00000576532	Transcript	upstream_gene_variant	-	-	-	-	-	rs3218029	NA	ENSP00000460881	NA	NA	NA	CCNE1	-5.39	2	C
19_30303715_-/C	19:30303714-30303715	C	ENSG00000105173	ENST00000444983	Transcript	intron_variant,feature_elongation	-	-	-	-	-	rs3218029	NA	ENSP00000410179	NA	NA	NA	CCNE1	-5.39	2	C
19_30303715_-/C	19:30303714-30303715	C	ENSG00000105173	ENST00000357943	Transcript	intron_variant,feature_elongation	-	-	-	-	-	rs3218029	NA	ENSP00000350625	NA	NA	NA	CCNE1	-5.39	2	C
19_36276086_C/T	19:36276086	T	ENSG00000004777	ENST00000590893	Transcript	downstream_gene_variant	-	-	-	-	-	rs2239949	NA	ENSP00000465411	T:0.3970	NA	NA	ARHGAP33	-7.21	2	C
19_36276086_C/T	19:36276086	T	ENSG00000225872	ENST00000433059	Transcript	downstream_gene_variant	-	-	-	-	-	rs2239949	NA	NA	T:0.3970	NA	NA	AC002398.5	-7.21	2	C
19_36276086_C/T	19:36276086	T	ENSG00000004777	ENST00000587984	Transcript	intron_variant,nc_transcript_variant	-	-	-	-	-	rs2239949	NA	NA	T:0.3970	NA	NA	ARHGAP33	-7.21	2	C
19_36276086_C/T	19:36276086	T	ENSG00000004777	ENST00000601474	Transcript	downstream_gene_variant	-	-	-	-	-	rs2239949	NA	NA	T:0.3970	NA	NA	ARHGAP33	-7.21	2	C
19_36276086_C/T	19:36276086	T	ENSG00000004777	ENST00000591438	Transcript	downstream_gene_variant	-	-	-	-	-	rs2239949	NA	NA	T:0.3970	NA	NA	ARHGAP33	-7.21	2	C
19_36276086_C/T	19:36276086	T	ENSG00000004777	ENST00000586918	Transcript	downstream_gene_variant	-	-	-	-	-	rs2239949	NA	NA	T:0.3970	NA	NA	ARHGAP33	-7.21	2	C
19_39018235_G/A	19:39018235	A	ENSG00000196218	ENST00000599547	Transcript	intron_variant	-	-	-	-	-	rs191723325	NA	ENSP00000471601	A:0.0018	NA	NA	RYR1	1.93	2	C
19_39018235_G/A	19:39018235	A	ENSG00000196218	ENST00000355481	Transcript	intron_variant	-	-	-	-	-	rs191723325	NA	ENSP00000347667	A:0.0018	NA	NA	RYR1	1.93	2	C
19_39018235_G/A	19:39018235	A	ENSG00000269445	ENST00000597015	Transcript	non_coding_exon_variant,nc_transcript_variant	416	-	-	-	-	rs191723325	NA	NA	A:0.0018	NA	NA	AC067969.1	1.93	2	C
19_39018235_G/A	19:39018235	A	ENSG00000196218	ENST00000600337	Transcript	downstream_gene_variant	-	-	-	-	-	rs191723325	NA	NA	A:0.0018	NA	NA	RYR1	1.93	2	C
19_39018235_G/A	19:39018235	A	ENSG00000196218	ENST00000359596	Transcript	intron_variant	-	-	-	-	-	rs191723325	NA	ENSP00000352608	A:0.0018	NA	NA	RYR1	1.93	2	C
19_39018235_G/A	19:39018235	A	ENSG00000196218	ENST00000360985	Transcript	intron_variant	-	-	-	-	-	rs191723325	NA	ENSP00000354254	A:0.0018	NA	NA	RYR1	1.93	2	C
19_39018235_G/A	19:39018235	A	ENSG00000196218	ENST00000601514	Transcript	upstream_gene_variant	-	-	-	-	-	rs191723325	NA	ENSP00000472497	A:0.0018	NA	NA	RYR1	1.93	2	C
19_4153659_G/A	19:4153659	A	ENSG00000060566	ENST00000078445	Transcript	5_prime_UTR_variant	62	-	-	-	-	rs350879	NA	ENSP00000078445	G:0.1520	NA	NA	CREB3L3	-4.03	2	C
19_4153659_G/A	19:4153659	A	ENSG00000060566	ENST00000602147	Transcript	upstream_gene_variant	-	-	-	-	-	rs350879	NA	ENSP00000470119	G:0.1520	NA	NA	CREB3L3	-4.03	2	C
19_4153659_G/A	19:4153659	A	ENSG00000060566	ENST00000252587	Transcript	5_prime_UTR_variant	31	-	-	-	-	rs350879	NA	ENSP00000252587	G:0.1520	NA	NA	CREB3L3	-4.03	2	C
19_4153659_G/A	19:4153659	A	ENSG00000060566	ENST00000602257	Transcript	upstream_gene_variant	-	-	-	-	-	rs350879	NA	ENSP00000472399	G:0.1520	NA	NA	CREB3L3	-4.03	2	C
19_4153659_G/A	19:4153659	A	ENSG00000060566	ENST00000595923	Transcript	5_prime_UTR_variant	23	-	-	-	-	rs350879	NA	ENSP00000469355	G:0.1520	NA	NA	CREB3L3	-4.03	2	C
19_41727197_C/T	19:41727197	T	ENSG00000269652	ENST00000598541	Transcript	downstream_gene_variant	-	-	-	-	-	rs2271546	NA	NA	T:0.1255	NA	NA	CTD-2195B23.3	-0.013	2	C
19_41727197_C/T	19:41727197	T	ENSG00000167601	ENST00000594880	Transcript	intron_variant,nc_transcript_variant	-	-	-	-	-	rs2271546	NA	NA	T:0.1255	NA	NA	AXL	-0.013	2	C
19_41727197_C/T	19:41727197	T	ENSG00000167601	ENST00000359092	Transcript	intron_variant	-	-	-	-	-	rs2271546	NA	ENSP00000351995	T:0.1255	NA	NA	AXL	-0.013	2	C
19_41727197_C/T	19:41727197	T	ENSG00000167601	ENST00000301178	Transcript	intron_variant	-	-	-	-	-	rs2271546	NA	ENSP00000301178	T:0.1255	NA	NA	AXL	-0.013	2	C
19_41727197_C/T	19:41727197	T	ENSG00000167601	ENST00000599659	Transcript	intron_variant,nc_transcript_variant	-	-	-	-	-	rs2271546	NA	NA	T:0.1255	NA	NA	AXL	-0.013	2	C
19_45868478_T/A	19:45868478	A	ENSG00000104884	ENST00000391941	Transcript	intron_variant	-	-	-	-	-	rs238407	NA	ENSP00000375805	T:0.3791	NA	NA	ERCC2	-4.45	2	C
19_45868478_T/A	19:45868478	A	ENSG00000104884	ENST00000586441	Transcript	intron_variant,nc_transcript_variant	-	-	-	-	-	rs238407	NA	NA	T:0.3791	NA	NA	ERCC2	-4.45	2	C
19_45868478_T/A	19:45868478	A	ENSG00000104884	ENST00000586131	Transcript	intron_variant	-	-	-	-	-	rs238407	NA	ENSP00000464887	T:0.3791	NA	NA	ERCC2	-4.45	2	C
19_45868478_T/A	19:45868478	A	ENSG00000104884	ENST00000391944	Transcript	intron_variant	-	-	-	-	-	rs238407	NA	ENSP00000375808	T:0.3791	NA	NA	ERCC2	-4.45	2	C
19_45868478_T/A	19:45868478	A	ENSG00000104884	ENST00000391945	Transcript	intron_variant	-	-	-	-	-	rs238407	NA	ENSP00000375809	T:0.3791	NA	NA	ERCC2	-4.45	2	C
19_45868478_T/A	19:45868478	A	ENSG00000104884	ENST00000391940	Transcript	intron_variant	-	-	-	-	-	rs238407	NA	ENSP00000375804	T:0.3791	NA	NA	ERCC2	-4.45	2	C
19_45868478_T/A	19:45868478	A	ENSG00000104884	ENST00000586856	Transcript	intron_variant	-	-	-	-	-	rs238407	NA	ENSP00000466998	T:0.3791	NA	NA	ERCC2	-4.45	2	C
19_45868478_T/A	19:45868478	A	ENSG00000104884	ENST00000221481	Transcript	intron_variant	-	-	-	-	-	rs238407	NA	ENSP00000221481	T:0.3791	NA	NA	ERCC2	-4.45	2	C
19_45868478_T/A	19:45868478	A	ENSG00000104884	ENST00000587376	Transcript	upstream_gene_variant	-	-	-	-	-	rs238407	NA	ENSP00000465593	T:0.3791	NA	NA	ERCC2	-4.45	2	C
19_45868478_T/A	19:45868478	A	ENSG00000104884	ENST00000586737	Transcript	intron_variant,nc_transcript_variant	-	-	-	-	-	rs238407	NA	NA	T:0.3791	NA	NA	ERCC2	-4.45	2	C
19_45868478_T/A	19:45868478	A	ENSG00000104884	ENST00000485403	Transcript	intron_variant	-	-	-	-	-	rs238407	NA	ENSP00000431229	T:0.3791	NA	NA	ERCC2	-4.45	2	C
19_45868478_T/A	19:45868478	A	ENSG00000104884	ENST00000391942	Transcript	upstream_gene_variant	-	-	-	-	-	rs238407	NA	NA	T:0.3791	NA	NA	ERCC2	-4.45	2	C
19_55447572_A/G	19:55447572	G	ENSG00000167634	ENST00000590030	Transcript	intron_variant	-	-	-	-	-	rs775876	NA	ENSP00000465520	A:0.3164	NA	NA	NLRP7	-4.37	2	C
19_55447572_A/G	19:55447572	G	ENSG00000167634	ENST00000446217	Transcript	intron_variant	-	-	-	-	-	rs775876	NA	ENSP00000414273	A:0.3164	NA	NA	NLRP7	-4.37	2	C
19_55447572_A/G	19:55447572	G	ENSG00000167634	ENST00000588756	Transcript	intron_variant	-	-	-	-	-	rs775876	NA	ENSP00000467123	A:0.3164	NA	NA	NLRP7	-4.37	2	C
19_55447572_A/G	19:55447572	G	ENSG00000167634	ENST00000328092	Transcript	intron_variant	-	-	-	-	-	rs775876	NA	ENSP00000329568	A:0.3164	NA	NA	NLRP7	-4.37	2	C
19_55447572_A/G	19:55447572	G	ENSG00000167634	ENST00000587844	Transcript	downstream_gene_variant	-	-	-	-	-	rs775876	NA	ENSP00000468161	A:0.3164	NA	NA	NLRP7	-4.37	2	C
19_55447572_A/G	19:55447572	G	ENSG00000167634	ENST00000448121	Transcript	intron_variant	-	-	-	-	-	rs775876	NA	ENSP00000409137	A:0.3164	NA	NA	NLRP7	-4.37	2	C
19_55447572_A/G	19:55447572	G	ENSG00000167634	ENST00000592784	Transcript	intron_variant	-	-	-	-	-	rs775876	NA	ENSP00000468706	A:0.3164	NA	NA	NLRP7	-4.37	2	C
19_55447572_A/G	19:55447572	G	ENSG00000167634	ENST00000340844	Transcript	intron_variant	-	-	-	-	-	rs775876	NA	ENSP00000339491	A:0.3164	NA	NA	NLRP7	-4.37	2	C
19_7754942_A/C	19:7754942	C	ENSG00000104921	ENST00000593418	Transcript	downstream_gene_variant	-	-	-	-	-	rs4996978	NA	ENSP00000472067	C:0.3741	NA	NA	FCER2	-3	2	C
19_7754942_A/C	19:7754942	C	ENSG00000104921	ENST00000597921	Transcript	intron_variant	-	-	-	-	-	rs4996978	NA	ENSP00000471974	C:0.3741	NA	NA	FCER2	-3	2	C
19_7754942_A/C	19:7754942	C	ENSG00000104921	ENST00000346664	Transcript	intron_variant	-	-	-	-	-	rs4996978	NA	ENSP00000264072	C:0.3741	NA	NA	FCER2	-3	2	C
19_7754942_A/C	19:7754942	C	ENSG00000104921	ENST00000598803	Transcript	intron_variant,nc_transcript_variant	-	-	-	-	-	rs4996978	NA	NA	C:0.3741	NA	NA	FCER2	-3	2	C
19_7754942_A/C	19:7754942	C	ENSG00000104921	ENST00000597934	Transcript	intron_variant,nc_transcript_variant	-	-	-	-	-	rs4996978	NA	NA	C:0.3741	NA	NA	FCER2	-3	2	C
19_7754942_A/C	19:7754942	C	ENSG00000104921	ENST00000597312	Transcript	intron_variant,nc_transcript_variant	-	-	-	-	-	rs4996978	NA	NA	C:0.3741	NA	NA	FCER2	-3	2	C
19_7754942_A/C	19:7754942	C	ENSG00000104921	ENST00000360067	Transcript	intron_variant	-	-	-	-	-	rs4996978	NA	ENSP00000353178	C:0.3741	NA	NA	FCER2	-3	2	C
2_135629927_C/T	2:135629927	T	ENSG00000153086	ENST00000485893	Transcript	intron_variant,nc_transcript_variant	-	-	-	-	-	rs12469941	NA	NA	C:0.2738	NA	NA	ACMSD	-0.507	2	C
2_135629927_C/T	2:135629927	T	ENSG00000224043	ENST00000413962	Transcript	intron_variant,nc_transcript_variant	-	-	-	-	-	rs12469941	NA	NA	C:0.2738	NA	NA	AC016725.4	-0.507	2	C
2_135629927_C/T	2:135629927	T	ENSG00000153086	ENST00000283054	Transcript	intron_variant	-	-	-	-	-	rs12469941	NA	ENSP00000283054	C:0.2738	NA	NA	ACMSD	-0.507	2	C
2_135629927_C/T	2:135629927	T	ENSG00000153086	ENST00000356140	Transcript	intron_variant	-	-	-	-	-	rs12469941	NA	ENSP00000348459	C:0.2738	NA	NA	ACMSD	-0.507	2	C
2_135629927_C/T	2:135629927	T	ENSG00000224043	ENST00000428857	Transcript	intron_variant,nc_transcript_variant	-	-	-	-	-	rs12469941	NA	NA	C:0.2738	NA	NA	AC016725.4	-0.507	2	C
2_135629927_C/T	2:135629927	T	ENSG00000224043	ENST00000392929	Transcript	intron_variant,nc_transcript_variant	-	-	-	-	-	rs12469941	NA	NA	C:0.2738	NA	NA	AC016725.4	-0.507	2	C
2_135629927_C/T	2:135629927	T	ENSG00000224043	ENST00000537615	Transcript	intron_variant,nc_transcript_variant	-	-	-	-	-	rs12469941	NA	NA	C:0.2738	NA	NA	AC016725.4	-0.507	2	C
2_135629927_C/T	2:135629927	T	ENSG00000153086	ENST00000392928	Transcript	intron_variant	-	-	-	-	-	rs12469941	NA	ENSP00000376659	C:0.2738	NA	NA	ACMSD	-0.507	2	C
2_33442549_G/A	2:33442549	A	ENSG00000049323	ENST00000407925	Transcript	intron_variant	-	-	-	-	-	rs2290449	NA	ENSP00000384091	G:0.4844	NA	NA	LTBP1	0.591	2	C
2_33442549_G/A	2:33442549	A	ENSG00000049323	ENST00000402934	Transcript	intron_variant	-	-	-	-	-	rs2290449	NA	ENSP00000384373	G:0.4844	NA	NA	LTBP1	0.591	2	C
2_33442549_G/A	2:33442549	A	ENSG00000049323	ENST00000404816	Transcript	intron_variant	-	-	-	-	-	rs2290449	NA	ENSP00000386043	G:0.4844	NA	NA	LTBP1	0.591	2	C
2_33442549_G/A	2:33442549	A	ENSG00000049323	ENST00000354476	Transcript	intron_variant	-	-	-	-	-	rs2290449	NA	ENSP00000346467	G:0.4844	NA	NA	LTBP1	0.591	2	C
2_33442549_G/A	2:33442549	A	ENSG00000049323	ENST00000418533	Transcript	intron_variant	-	-	-	-	-	rs2290449	NA	ENSP00000393057	G:0.4844	NA	NA	LTBP1	0.591	2	C
2_33442549_G/A	2:33442549	A	ENSG00000049323	ENST00000404525	Transcript	intron_variant	-	-	-	-	-	rs2290449	NA	ENSP00000385359	G:0.4844	NA	NA	LTBP1	0.591	2	C
2_33442549_G/A	2:33442549	A	ENSG00000049323	ENST00000390003	Transcript	intron_variant	-	-	-	-	-	rs2290449	NA	ENSP00000374653	G:0.4844	NA	NA	LTBP1	0.591	2	C
2_49216284_C/T	2:49216284	T	ENSG00000170820	ENST00000469138	Transcript	intron_variant,nc_transcript_variant	-	-	-	-	-	rs2072487	NA	NA	C:0.2889	NA	NA	FSHR	1.97	2	C
2_49216284_C/T	2:49216284	T	ENSG00000170820	ENST00000346173	Transcript	intron_variant	-	-	-	-	-	rs2072487	NA	ENSP00000333908	C:0.2889	NA	NA	FSHR	1.97	2	C
2_49216284_C/T	2:49216284	T	ENSG00000170820	ENST00000541117	Transcript	intron_variant	-	-	-	-	-	rs2072487	NA	ENSP00000444172	C:0.2889	NA	NA	FSHR	1.97	2	C
2_49216284_C/T	2:49216284	T	ENSG00000170820	ENST00000454032	Transcript	intron_variant	-	-	-	-	-	rs2072487	NA	ENSP00000415504	C:0.2889	NA	NA	FSHR	1.97	2	C
2_49216284_C/T	2:49216284	T	ENSG00000170820	ENST00000304421	Transcript	intron_variant	-	-	-	-	-	rs2072487	NA	ENSP00000306780	C:0.2889	NA	NA	FSHR	1.97	2	C
2_49216284_C/T	2:49216284	T	ENSG00000170820	ENST00000406846	Transcript	intron_variant	-	-	-	-	-	rs2072487	NA	ENSP00000384708	C:0.2889	NA	NA	FSHR	1.97	2	C
2_91777677_C/G	2:91777677	G	ENSG00000233991	ENST00000443031	Transcript	non_coding_exon_variant,nc_transcript_variant	142	-	-	-	-	-	NA	NA	NA	NA	NA	AC116050.1	NA	2	C
20_35559352_A/C	20:35559352	C	ENSG00000101347	ENST00000262878	Transcript	intron_variant	-	-	-	-	-	rs6072746	NA	ENSP00000262878	C:0.3654	NA	NA	SAMHD1	-3.25	2	C
20_35559352_A/C	20:35559352	C	ENSG00000101347	ENST00000373694	Transcript	intron_variant	-	-	-	-	-	rs6072746	NA	ENSP00000362798	C:0.3654	NA	NA	SAMHD1	-3.25	2	C
20_44468931_T/C	20:44468931	C	ENSG00000124104	ENST00000486336	Transcript	intron_variant,nc_transcript_variant	-	-	-	-	-	rs197669	NA	NA	T:0.3297	NA	NA	SNX21	-0.721	2	C
20_44468931_T/C	20:44468931	C	ENSG00000101473	ENST00000484783	Transcript	downstream_gene_variant	-	-	-	-	-	rs197669	NA	NA	T:0.3297	NA	NA	ACOT8	-0.721	2	C
20_44468931_T/C	20:44468931	C	ENSG00000124104	ENST00000465997	Transcript	intron_variant,nc_transcript_variant	-	-	-	-	-	rs197669	NA	NA	T:0.3297	NA	NA	SNX21	-0.721	2	C
20_44468931_T/C	20:44468931	C	ENSG00000124104	ENST00000472219	Transcript	intron_variant,nc_transcript_variant	-	-	-	-	-	rs197669	NA	NA	T:0.3297	NA	NA	SNX21	-0.721	2	C
20_44468931_T/C	20:44468931	C	ENSG00000101473	ENST00000483141	Transcript	downstream_gene_variant	-	-	-	-	-	rs197669	NA	ENSP00000434216	T:0.3297	NA	NA	ACOT8	-0.721	2	C
20_44468931_T/C	20:44468931	C	ENSG00000101473	ENST00000217455	Transcript	downstream_gene_variant	-	-	-	-	-	rs197669	NA	ENSP00000217455	T:0.3297	NA	NA	ACOT8	-0.721	2	C
20_44468931_T/C	20:44468931	C	ENSG00000124104	ENST00000491381	Transcript	intron_variant	-	-	-	-	-	rs197669	NA	ENSP00000418593	T:0.3297	NA	NA	SNX21	-0.721	2	C
20_44468931_T/C	20:44468931	C	ENSG00000124104	ENST00000344780	Transcript	intron_variant,nc_transcript_variant	-	-	-	-	-	rs197669	NA	NA	T:0.3297	NA	NA	SNX21	-0.721	2	C
20_44468931_T/C	20:44468931	C	ENSG00000124104	ENST00000478230	Transcript	intron_variant,nc_transcript_variant	-	-	-	-	-	rs197669	NA	NA	T:0.3297	NA	NA	SNX21	-0.721	2	C
20_44468931_T/C	20:44468931	C	ENSG00000124104	ENST00000372542	Transcript	intron_variant	-	-	-	-	-	rs197669	NA	ENSP00000361620	T:0.3297	NA	NA	SNX21	-0.721	2	C
20_44468931_T/C	20:44468931	C	ENSG00000124104	ENST00000342644	Transcript	intron_variant	-	-	-	-	-	rs197669	NA	ENSP00000344586	T:0.3297	NA	NA	SNX21	-0.721	2	C
20_44468931_T/C	20:44468931	C	ENSG00000101473	ENST00000493118	Transcript	downstream_gene_variant	-	-	-	-	-	rs197669	NA	NA	T:0.3297	NA	NA	ACOT8	-0.721	2	C
20_44468931_T/C	20:44468931	C	ENSG00000101473	ENST00000486165	Transcript	downstream_gene_variant	-	-	-	-	-	rs197669	NA	ENSP00000433923	T:0.3297	NA	NA	ACOT8	-0.721	2	C
20_44468931_T/C	20:44468931	C	ENSG00000101473	ENST00000484975	Transcript	downstream_gene_variant	-	-	-	-	-	rs197669	NA	NA	T:0.3297	NA	NA	ACOT8	-0.721	2	C
20_44468931_T/C	20:44468931	C	ENSG00000101473	ENST00000488679	Transcript	downstream_gene_variant	-	-	-	-	-	rs197669	NA	ENSP00000435115	T:0.3297	NA	NA	ACOT8	-0.721	2	C
20_44468931_T/C	20:44468931	C	ENSG00000124104	ENST00000372547	Transcript	intron_variant,nc_transcript_variant	-	-	-	-	-	rs197669	NA	NA	T:0.3297	NA	NA	SNX21	-0.721	2	C
20_44468931_T/C	20:44468931	C	ENSG00000124104	ENST00000462307	Transcript	intron_variant	-	-	-	-	-	rs197669	NA	ENSP00000420169	T:0.3297	NA	NA	SNX21	-0.721	2	C
20_44468931_T/C	20:44468931	C	ENSG00000101473	ENST00000487205	Transcript	downstream_gene_variant	-	-	-	-	-	rs197669	NA	ENSP00000419403	T:0.3297	NA	NA	ACOT8	-0.721	2	C
20_44468931_T/C	20:44468931	C	ENSG00000101473	ENST00000461272	Transcript	downstream_gene_variant	-	-	-	-	-	rs197669	NA	ENSP00000435581	T:0.3297	NA	NA	ACOT8	-0.721	2	C
20_44468931_T/C	20:44468931	C	ENSG00000124104	ENST00000372541	Transcript	intron_variant	-	-	-	-	-	rs197669	NA	ENSP00000361619	T:0.3297	NA	NA	SNX21	-0.721	2	C
21_10942601_C/T	21:10942601	T	ENSG00000166157	ENST00000415664	Transcript	intron_variant,nc_transcript_variant	-	-	-	-	-	rs1810855	NA	NA	NA	NA	NA	TPTE	NA	2	C
21_10942601_C/T	21:10942601	T	ENSG00000166157	ENST00000361285	Transcript	intron_variant	-	-	-	-	-	rs1810855	NA	ENSP00000355208	NA	NA	NA	TPTE	NA	2	C
21_10942601_C/T	21:10942601	T	ENSG00000166157	ENST00000447568	Transcript	intron_variant,nc_transcript_variant	-	-	-	-	-	rs1810855	NA	NA	NA	NA	NA	TPTE	NA	2	C
21_10942601_C/T	21:10942601	T	ENSG00000166157	ENST00000342420	Transcript	intron_variant	-	-	-	-	-	rs1810855	NA	ENSP00000344441	NA	NA	NA	TPTE	NA	2	C
21_10942601_C/T	21:10942601	T	ENSG00000166157	ENST00000298232	Transcript	intron_variant	-	-	-	-	-	rs1810855	NA	ENSP00000298232	NA	NA	NA	TPTE	NA	2	C
22_24917852_G/A	22:24917852	A	ENSG00000100024	ENST00000413389	Transcript	intron_variant	-	-	-	-	-	rs2232868	NA	ENSP00000406057	A:0.1181	NA	NA	UPB1	-4.19	2	C
22_24917852_G/A	22:24917852	A	ENSG00000228923	ENST00000432032	Transcript	downstream_gene_variant	-	-	-	-	-	rs2232868	NA	NA	A:0.1181	NA	NA	AP000355.2	-4.19	2	C
22_24917852_G/A	22:24917852	A	ENSG00000100024	ENST00000486043	Transcript	intron_variant,nc_transcript_variant	-	-	-	-	-	rs2232868	NA	NA	A:0.1181	NA	NA	UPB1	-4.19	2	C
22_24917852_G/A	22:24917852	A	ENSG00000100024	ENST00000498140	Transcript	intron_variant,nc_transcript_variant	-	-	-	-	-	rs2232868	NA	NA	A:0.1181	NA	NA	UPB1	-4.19	2	C
22_24917852_G/A	22:24917852	A	ENSG00000100024	ENST00000326010	Transcript	intron_variant	-	-	-	-	-	rs2232868	NA	ENSP00000324343	A:0.1181	NA	NA	UPB1	-4.19	2	C
22_29908154_G/T	22:29908154	T	ENSG00000234208	ENST00000411969	Transcript	downstream_gene_variant	-	-	-	-	-	rs2007668	NA	NA	G:0.4799	NA	NA	CTA-256D12.11	-5.73	2	C
22_29908154_G/T	22:29908154	T	ENSG00000100296	ENST00000490103	Transcript	intron_variant	-	-	-	-	-	rs2007668	NA	ENSP00000420306	G:0.4799	NA	NA	THOC5	-5.73	2	C
22_29908154_G/T	22:29908154	T	ENSG00000100296	ENST00000397871	Transcript	intron_variant	-	-	-	-	-	rs2007668	NA	ENSP00000380969	G:0.4799	NA	NA	THOC5	-5.73	2	C
22_29908154_G/T	22:29908154	T	ENSG00000100296	ENST00000472164	Transcript	upstream_gene_variant	-	-	-	-	-	rs2007668	NA	NA	G:0.4799	NA	NA	THOC5	-5.73	2	C
22_29908154_G/T	22:29908154	T	ENSG00000100296	ENST00000397873	Transcript	intron_variant	-	-	-	-	-	rs2007668	NA	ENSP00000380971	G:0.4799	NA	NA	THOC5	-5.73	2	C
22_29908154_G/T	22:29908154	T	ENSG00000100296	ENST00000397872	Transcript	intron_variant	-	-	-	-	-	rs2007668	NA	ENSP00000380970	G:0.4799	NA	NA	THOC5	-5.73	2	C
22_39064209_G/A	22:39064209	A	ENSG00000100211	ENST00000485501	Transcript	intron_variant,nc_transcript_variant	-	-	-	-	-	rs2072795	NA	NA	A:0.3132	NA	NA	CBY1	1.36	2	C
22_39064209_G/A	22:39064209	A	ENSG00000100211	ENST00000396811	Transcript	intron_variant	-	-	-	-	-	rs2072795	NA	ENSP00000380026	A:0.3132	NA	NA	CBY1	1.36	2	C
22_39064209_G/A	22:39064209	A	ENSG00000228274	ENST00000444381	Transcript	downstream_gene_variant	-	-	-	-	-	rs2072795	NA	NA	A:0.3132	NA	NA	RP3-508I15.9	1.36	2	C
22_39064209_G/A	22:39064209	A	ENSG00000228274	ENST00000431924	Transcript	non_coding_exon_variant,nc_transcript_variant	167	-	-	-	-	rs2072795	NA	NA	A:0.3132	NA	NA	RP3-508I15.9	1.36	2	C
22_39064209_G/A	22:39064209	A	ENSG00000100211	ENST00000416285	Transcript	intron_variant	-	-	-	-	-	rs2072795	NA	ENSP00000412260	A:0.3132	NA	NA	CBY1	1.36	2	C
22_39064209_G/A	22:39064209	A	ENSG00000100211	ENST00000467118	Transcript	intron_variant,nc_transcript_variant	-	-	-	-	-	rs2072795	NA	NA	A:0.3132	NA	NA	CBY1	1.36	2	C
22_39064209_G/A	22:39064209	A	ENSG00000100211	ENST00000492576	Transcript	intron_variant,nc_transcript_variant	-	-	-	-	-	rs2072795	NA	NA	A:0.3132	NA	NA	CBY1	1.36	2	C
22_39064209_G/A	22:39064209	A	ENSG00000228274	ENST00000422408	Transcript	non_coding_exon_variant,nc_transcript_variant	262	-	-	-	-	rs2072795	NA	NA	A:0.3132	NA	NA	RP3-508I15.9	1.36	2	C
22_39064209_G/A	22:39064209	A	ENSG00000230912	ENST00000423346	Transcript	intron_variant,nc_transcript_variant	-	-	-	-	-	rs2072795	NA	NA	A:0.3132	NA	NA	RP3-508I15.10	1.36	2	C
22_39064209_G/A	22:39064209	A	ENSG00000100211	ENST00000489847	Transcript	intron_variant,nc_transcript_variant	-	-	-	-	-	rs2072795	NA	NA	A:0.3132	NA	NA	CBY1	1.36	2	C
22_39064209_G/A	22:39064209	A	ENSG00000100211	ENST00000411557	Transcript	intron_variant	-	-	-	-	-	rs2072795	NA	ENSP00000413934	A:0.3132	NA	NA	CBY1	1.36	2	C
22_39064209_G/A	22:39064209	A	ENSG00000100211	ENST00000216029	Transcript	intron_variant	-	-	-	-	-	rs2072795	NA	ENSP00000216029	A:0.3132	NA	NA	CBY1	1.36	2	C
22_39064209_G/A	22:39064209	A	ENSG00000100211	ENST00000492537	Transcript	intron_variant,nc_transcript_variant	-	-	-	-	-	rs2072795	NA	NA	A:0.3132	NA	NA	CBY1	1.36	2	C
22_39064209_G/A	22:39064209	A	ENSG00000100211	ENST00000475924	Transcript	non_coding_exon_variant,nc_transcript_variant	303	-	-	-	-	rs2072795	NA	NA	A:0.3132	NA	NA	CBY1	1.36	2	C
22_40415140_C/T	22:40415140	T	ENSG00000133477	ENST00000473717	Transcript	intron_variant,nc_transcript_variant	-	-	-	-	-	rs2071771	NA	NA	T:0.2299	NA	NA	FAM83F	-7.34	2	C
22_40415140_C/T	22:40415140	T	ENSG00000133477	ENST00000333407	Transcript	intron_variant	-	-	-	-	-	rs2071771	NA	ENSP00000330432	T:0.2299	NA	NA	FAM83F	-7.34	2	C
22_44332889_-/C	22:44332888-44332889	C	ENSG00000100344	ENST00000216180	Transcript	intron_variant,feature_elongation	-	-	-	-	-	-	NA	ENSP00000216180	NA	NA	NA	PNPLA3	-4.225	2	C
22_44332889_-/C	22:44332888-44332889	C	ENSG00000100344	ENST00000423180	Transcript	intron_variant,feature_elongation	-	-	-	-	-	-	NA	ENSP00000397987	NA	NA	NA	PNPLA3	-4.225	2	C
22_44332889_-/C	22:44332888-44332889	C	ENSG00000100344	ENST00000478713	Transcript	downstream_gene_variant	-	-	-	-	-	-	NA	NA	NA	NA	NA	PNPLA3	-4.225	2	C
22_44332889_-/C	22:44332888-44332889	C	ENSG00000100344	ENST00000497129	Transcript	intron_variant,nc_transcript_variant,feature_elongation	-	-	-	-	-	-	NA	NA	NA	NA	NA	PNPLA3	-4.225	2	C
3_113285186_TG/-	3:113285186-113285187	-	ENSG00000072858	ENST00000483946	Transcript	intron_variant,nc_transcript_variant,feature_truncation	-	-	-	-	-	rs71633326	NA	NA	NA	NA	NA	SIDT1	0.258	2	C
3_113285186_TG/-	3:113285186-113285187	-	ENSG00000072858	ENST00000393830	Transcript	intron_variant,feature_truncation	-	-	-	-	-	rs71633326	NA	ENSP00000377416	NA	NA	NA	SIDT1	0.258	2	C
3_113285186_TG/-	3:113285186-113285187	-	ENSG00000072858	ENST00000491730	Transcript	intron_variant,nc_transcript_variant,feature_truncation	-	-	-	-	-	rs71633326	NA	NA	NA	NA	NA	SIDT1	0.258	2	C
3_113285186_TG/-	3:113285186-113285187	-	ENSG00000072858	ENST00000264852	Transcript	intron_variant,feature_truncation	-	-	-	-	-	rs71633326	NA	ENSP00000264852	NA	NA	NA	SIDT1	0.258	2	C
3_183756441_C/T	3:183756441	T	ENSG00000186090	ENST00000428798	Transcript	intron_variant	-	-	-	-	-	rs112275937	NA	ENSP00000405409	T:0.0865	NA	NA	HTR3D	-0.847	2	C
3_183756441_C/T	3:183756441	T	ENSG00000186090	ENST00000334128	Transcript	intron_variant	-	-	-	-	-	rs112275937	NA	ENSP00000334315	T:0.0865	NA	NA	HTR3D	-0.847	2	C
3_183756441_C/T	3:183756441	T	ENSG00000186090	ENST00000453435	Transcript	intron_variant	-	-	-	-	-	rs112275937	NA	ENSP00000389268	T:0.0865	NA	NA	HTR3D	-0.847	2	C
3_183756441_C/T	3:183756441	T	ENSG00000186090	ENST00000382489	Transcript	intron_variant	-	-	-	-	-	rs112275937	NA	ENSP00000371929	T:0.0865	NA	NA	HTR3D	-0.847	2	C
3_186435583_T/C	3:186435583	C	ENSG00000113889	ENST00000265023	Transcript	intron_variant	-	-	-	-	-	rs13095338	NA	ENSP00000265023	C:0.3521	NA	NA	KNG1	-3.64	2	C
3_186435583_T/C	3:186435583	C	ENSG00000197099	ENST00000599314	Transcript	intron_variant,nc_transcript_variant	-	-	-	-	-	rs13095338	NA	NA	C:0.3521	NA	NA	RP11-573D15.8	-3.64	2	C
3_186435583_T/C	3:186435583	C	ENSG00000113889	ENST00000287611	Transcript	intron_variant	-	-	-	-	-	rs13095338	NA	ENSP00000287611	C:0.3521	NA	NA	KNG1	-3.64	2	C
3_186435583_T/C	3:186435583	C	ENSG00000113889	ENST00000447445	Transcript	intron_variant	-	-	-	-	-	rs13095338	NA	ENSP00000396025	C:0.3521	NA	NA	KNG1	-3.64	2	C
3_186435592_-/CA	3:186435591-186435592	CA	ENSG00000113889	ENST00000265023	Transcript	intron_variant,feature_elongation	-	-	-	-	-	rs10662949	NA	ENSP00000265023	CA:0.3402	NA	NA	KNG1	-1.003	2	C
3_186435592_-/CA	3:186435591-186435592	CA	ENSG00000197099	ENST00000599314	Transcript	intron_variant,nc_transcript_variant,feature_elongation	-	-	-	-	-	rs10662949	NA	NA	CA:0.3402	NA	NA	RP11-573D15.8	-1.003	2	C
3_186435592_-/CA	3:186435591-186435592	CA	ENSG00000113889	ENST00000287611	Transcript	intron_variant,feature_elongation	-	-	-	-	-	rs10662949	NA	ENSP00000287611	CA:0.3402	NA	NA	KNG1	-1.003	2	C
3_186435592_-/CA	3:186435591-186435592	CA	ENSG00000113889	ENST00000447445	Transcript	intron_variant,feature_elongation	-	-	-	-	-	rs10662949	NA	ENSP00000396025	CA:0.3402	NA	NA	KNG1	-1.003	2	C
3_193007560_G/A	3:193007560	A	ENSG00000187527	ENST00000342358	Transcript	intron_variant	-	-	-	-	-	rs12152269	NA	ENSP00000341942	A:0.4579	NA	NA	ATP13A5	0.849	2	C
3_193007560_G/A	3:193007560	A	ENSG00000187527	ENST00000495496	Transcript	intron_variant,nc_transcript_variant	-	-	-	-	-	rs12152269	NA	NA	A:0.4579	NA	NA	ATP13A5	0.849	2	C
3_197239266_C/G	3:197239266	G	ENSG00000161267	ENST00000477015	Transcript	intron_variant,nc_transcript_variant	-	-	-	-	-	rs9325394	NA	NA	G:0.2610	NA	NA	BDH1	-3.35	2	C
3_197239266_C/G	3:197239266	G	ENSG00000161267	ENST00000392379	Transcript	intron_variant	-	-	-	-	-	rs9325394	NA	ENSP00000376184	G:0.2610	NA	NA	BDH1	-3.35	2	C
3_197239266_C/G	3:197239266	G	ENSG00000161267	ENST00000483920	Transcript	downstream_gene_variant	-	-	-	-	-	rs9325394	NA	NA	G:0.2610	NA	NA	BDH1	-3.35	2	C
3_197239266_C/G	3:197239266	G	ENSG00000161267	ENST00000434143	Transcript	downstream_gene_variant	-	-	-	-	-	rs9325394	NA	ENSP00000408685	G:0.2610	NA	NA	BDH1	-3.35	2	C
3_197239266_C/G	3:197239266	G	ENSG00000161267	ENST00000455876	Transcript	intron_variant	-	-	-	-	-	rs9325394	NA	ENSP00000408016	G:0.2610	NA	NA	BDH1	-3.35	2	C
3_197239266_C/G	3:197239266	G	ENSG00000161267	ENST00000446746	Transcript	intron_variant	-	-	-	-	-	rs9325394	NA	ENSP00000387648	G:0.2610	NA	NA	BDH1	-3.35	2	C
3_197239266_C/G	3:197239266	G	ENSG00000161267	ENST00000479425	Transcript	intron_variant,nc_transcript_variant	-	-	-	-	-	rs9325394	NA	NA	G:0.2610	NA	NA	BDH1	-3.35	2	C
3_197239266_C/G	3:197239266	G	ENSG00000161267	ENST00000392378	Transcript	intron_variant	-	-	-	-	-	rs9325394	NA	ENSP00000376183	G:0.2610	NA	NA	BDH1	-3.35	2	C
3_197239266_C/G	3:197239266	G	ENSG00000161267	ENST00000432819	Transcript	downstream_gene_variant	-	-	-	-	-	rs9325394	NA	ENSP00000409849	G:0.2610	NA	NA	BDH1	-3.35	2	C
3_197239266_C/G	3:197239266	G	ENSG00000161267	ENST00000358186	Transcript	intron_variant	-	-	-	-	-	rs9325394	NA	ENSP00000350914	G:0.2610	NA	NA	BDH1	-3.35	2	C
3_197239266_C/G	3:197239266	G	ENSG00000161267	ENST00000441275	Transcript	intron_variant	-	-	-	-	-	rs9325394	NA	ENSP00000411014	G:0.2610	NA	NA	BDH1	-3.35	2	C
3_50379950_C/T	3:50379950	T	ENSG00000114388	ENST00000479512	Transcript	downstream_gene_variant	-	-	-	-	-	-	NA	NA	NA	NA	NA	NPRL2	3	2	C
3_50379950_C/T	3:50379950	T	ENSG00000004838	ENST00000443080	Transcript	downstream_gene_variant	-	-	-	-	-	-	NA	ENSP00000415661	NA	NA	NA	ZMYND10	3	2	C
3_50379950_C/T	3:50379950	T	ENSG00000068028	ENST00000478619	Transcript	upstream_gene_variant	-	-	-	-	-	-	NA	NA	NA	NA	NA	RASSF1	3	2	C
3_50379950_C/T	3:50379950	T	ENSG00000068028	ENST00000488024	Transcript	upstream_gene_variant	-	-	-	-	-	-	NA	NA	NA	NA	NA	RASSF1	3	2	C
3_50379950_C/T	3:50379950	T	ENSG00000114388	ENST00000493465	Transcript	downstream_gene_variant	-	-	-	-	-	-	NA	NA	NA	NA	NA	NPRL2	3	2	C
3_50379950_C/T	3:50379950	T	ENSG00000114388	ENST00000487632	Transcript	downstream_gene_variant	-	-	-	-	-	-	NA	NA	NA	NA	NA	NPRL2	3	2	C
3_50379950_C/T	3:50379950	T	ENSG00000114388	ENST00000429366	Transcript	downstream_gene_variant	-	-	-	-	-	-	NA	ENSP00000412779	NA	NA	NA	NPRL2	3	2	C
3_50379950_C/T	3:50379950	T	ENSG00000068028	ENST00000482447	Transcript	upstream_gene_variant	-	-	-	-	-	-	NA	ENSP00000433000	NA	NA	NA	RASSF1	3	2	C
3_50379950_C/T	3:50379950	T	ENSG00000235058	ENST00000440013	Transcript	intron_variant,nc_transcript_variant	-	-	-	-	-	-	NA	NA	NA	NA	NA	ZMYND10-AS1	3	2	C
3_50379950_C/T	3:50379950	T	ENSG00000068028	ENST00000357043	Transcript	upstream_gene_variant	-	-	-	-	-	-	NA	ENSP00000349547	NA	NA	NA	RASSF1	3	2	C
3_50379950_C/T	3:50379950	T	ENSG00000068028	ENST00000494145	Transcript	upstream_gene_variant	-	-	-	-	-	-	NA	NA	NA	NA	NA	RASSF1	3	2	C
3_50379950_C/T	3:50379950	T	ENSG00000004838	ENST00000468182	Transcript	downstream_gene_variant	-	-	-	-	-	-	NA	NA	NA	NA	NA	ZMYND10	3	2	C
3_50379950_C/T	3:50379950	T	ENSG00000004838	ENST00000475688	Transcript	non_coding_exon_variant,nc_transcript_variant	650	-	-	-	-	-	NA	NA	NA	NA	NA	ZMYND10	3	2	C
3_50379950_C/T	3:50379950	T	ENSG00000068028	ENST00000395126	Transcript	upstream_gene_variant	-	-	-	-	-	-	NA	ENSP00000378558	NA	NA	NA	RASSF1	3	2	C
3_50379950_C/T	3:50379950	T	ENSG00000068028	ENST00000395117	Transcript	upstream_gene_variant	-	-	-	-	-	-	NA	ENSP00000378549	NA	NA	NA	RASSF1	3	2	C
3_50379950_C/T	3:50379950	T	ENSG00000114388	ENST00000476064	Transcript	downstream_gene_variant	-	-	-	-	-	-	NA	NA	NA	NA	NA	NPRL2	3	2	C
3_50379950_C/T	3:50379950	T	ENSG00000004838	ENST00000478269	Transcript	downstream_gene_variant	-	-	-	-	-	-	NA	NA	NA	NA	NA	ZMYND10	3	2	C
3_50379950_C/T	3:50379950	T	ENSG00000004838	ENST00000490675	Transcript	upstream_gene_variant	-	-	-	-	-	-	NA	NA	NA	NA	NA	ZMYND10	3	2	C
3_50379950_C/T	3:50379950	T	ENSG00000114388	ENST00000433381	Transcript	downstream_gene_variant	-	-	-	-	-	-	NA	ENSP00000388019	NA	NA	NA	NPRL2	3	2	C
3_50379950_C/T	3:50379950	T	ENSG00000114388	ENST00000232501	Transcript	downstream_gene_variant	-	-	-	-	-	-	NA	ENSP00000232501	NA	NA	NA	NPRL2	3	2	C
3_50379950_C/T	3:50379950	T	ENSG00000114388	ENST00000461020	Transcript	downstream_gene_variant	-	-	-	-	-	-	NA	NA	NA	NA	NA	NPRL2	3	2	C
3_50379950_C/T	3:50379950	T	ENSG00000004838	ENST00000431869	Transcript	downstream_gene_variant	-	-	-	-	-	-	NA	ENSP00000391545	NA	NA	NA	ZMYND10	3	2	C
3_50379950_C/T	3:50379950	T	ENSG00000114388	ENST00000451194	Transcript	downstream_gene_variant	-	-	-	-	-	-	NA	ENSP00000388358	NA	NA	NA	NPRL2	3	2	C
3_50379950_C/T	3:50379950	T	ENSG00000114388	ENST00000467294	Transcript	downstream_gene_variant	-	-	-	-	-	-	NA	NA	NA	NA	NA	NPRL2	3	2	C
3_50379950_C/T	3:50379950	T	ENSG00000114388	ENST00000480296	Transcript	downstream_gene_variant	-	-	-	-	-	-	NA	NA	NA	NA	NA	NPRL2	3	2	C
3_50379950_C/T	3:50379950	T	ENSG00000068028	ENST00000359365	Transcript	upstream_gene_variant	-	-	-	-	-	-	NA	ENSP00000352323	NA	NA	NA	RASSF1	3	2	C
3_66419883_T/C	3:66419883	C	ENSG00000144741	ENST00000354883	Transcript	intron_variant	-	-	-	-	-	rs2293193	NA	ENSP00000346955	C:0.3210	NA	NA	SLC25A26	-3.22	2	C
3_66419883_T/C	3:66419883	C	ENSG00000144741	ENST00000413054	Transcript	intron_variant	-	-	-	-	-	rs2293193	NA	ENSP00000415304	C:0.3210	NA	NA	SLC25A26	-3.22	2	C
3_66419883_T/C	3:66419883	C	ENSG00000144741	ENST00000336733	Transcript	intron_variant	-	-	-	-	-	rs2293193	NA	ENSP00000336801	C:0.3210	NA	NA	SLC25A26	-3.22	2	C
3_66419883_T/C	3:66419883	C	ENSG00000144741	ENST00000484768	Transcript	intron_variant,nc_transcript_variant	-	-	-	-	-	rs2293193	NA	NA	C:0.3210	NA	NA	SLC25A26	-3.22	2	C
3_66419883_T/C	3:66419883	C	ENSG00000144741	ENST00000536651	Transcript	intron_variant	-	-	-	-	-	rs2293193	NA	ENSP00000442353	C:0.3210	NA	NA	SLC25A26	-3.22	2	C
4_156850636_C/T	4:156850636	T	ENSG00000256043	ENST00000433477	Transcript	intron_variant	-	-	-	-	-	-	NA	ENSP00000414904	NA	NA	NA	CTSO	1.62	2	C
4_190904156_C/T	4:190904156	T	ENSG00000251297	ENST00000428444	Transcript	non_coding_exon_variant,nc_transcript_variant	827	-	-	-	-	rs4277824	NA	NA	NA	NA	NA	TUBB7P	NA	2	C
4_190904156_C/T	4:190904156	T	ENSG00000271307	ENST00000604941	Transcript	downstream_gene_variant	-	-	-	-	-	rs4277824	NA	NA	NA	NA	NA	AF146191.8	NA	2	C
4_20555359_TG/-	4:20555359-20555360	-	ENSG00000145147	ENST00000273739	Transcript	intron_variant,feature_truncation	-	-	-	-	-	-	NA	ENSP00000273739	NA	NA	NA	SLIT2	2.85	2	C
4_20555359_TG/-	4:20555359-20555360	-	ENSG00000145147	ENST00000504154	Transcript	intron_variant,feature_truncation	-	-	-	-	-	-	NA	ENSP00000422591	NA	NA	NA	SLIT2	2.85	2	C
4_20555359_TG/-	4:20555359-20555360	-	ENSG00000145147	ENST00000503823	Transcript	intron_variant,feature_truncation	-	-	-	-	-	-	NA	ENSP00000427548	NA	NA	NA	SLIT2	2.85	2	C
4_20555359_TG/-	4:20555359-20555360	-	ENSG00000145147	ENST00000509394	Transcript	downstream_gene_variant	-	-	-	-	-	-	NA	NA	NA	NA	NA	SLIT2	2.85	2	C
4_20555359_TG/-	4:20555359-20555360	-	ENSG00000145147	ENST00000503837	Transcript	intron_variant,feature_truncation	-	-	-	-	-	-	NA	ENSP00000422261	NA	NA	NA	SLIT2	2.85	2	C
4_20555359_TG/-	4:20555359-20555360	-	ENSG00000145147	ENST00000509941	Transcript	upstream_gene_variant	-	-	-	-	-	-	NA	ENSP00000425609	NA	NA	NA	SLIT2	2.85	2	C
4_20555359_TG/-	4:20555359-20555360	-	ENSG00000145147	ENST00000511508	Transcript	intron_variant,feature_truncation	-	-	-	-	-	-	NA	ENSP00000421975	NA	NA	NA	SLIT2	2.85	2	C
4_25769319_T/C	4:25769319	C	ENSG00000091490	ENST00000510448	Transcript	upstream_gene_variant	-	-	-	-	-	rs2290578	NA	ENSP00000421701	C:0.2170	NA	NA	SEL1L3	0.575	2	C
4_25769319_T/C	4:25769319	C	ENSG00000091490	ENST00000509290	Transcript	intron_variant,nc_transcript_variant	-	-	-	-	-	rs2290578	NA	NA	C:0.2170	NA	NA	SEL1L3	0.575	2	C
4_25769319_T/C	4:25769319	C	ENSG00000091490	ENST00000399878	Transcript	intron_variant	-	-	-	-	-	rs2290578	NA	ENSP00000382767	C:0.2170	NA	NA	SEL1L3	0.575	2	C
4_25769319_T/C	4:25769319	C	ENSG00000091490	ENST00000502949	Transcript	intron_variant	-	-	-	-	-	rs2290578	NA	ENSP00000425438	C:0.2170	NA	NA	SEL1L3	0.575	2	C
4_25769319_T/C	4:25769319	C	ENSG00000091490	ENST00000507618	Transcript	intron_variant	-	-	-	-	-	rs2290578	NA	ENSP00000426050	C:0.2170	NA	NA	SEL1L3	0.575	2	C
4_25769319_T/C	4:25769319	C	ENSG00000091490	ENST00000264868	Transcript	intron_variant	-	-	-	-	-	rs2290578	NA	ENSP00000264868	C:0.2170	NA	NA	SEL1L3	0.575	2	C
4_25769319_T/C	4:25769319	C	ENSG00000250541	ENST00000510905	Transcript	upstream_gene_variant	-	-	-	-	-	rs2290578	NA	NA	C:0.2170	NA	NA	RP11-302F12.10	0.575	2	C
4_39000642_G/T	4:39000642	T	ENSG00000121895	ENST00000372489	Transcript	intron_variant,nc_transcript_variant	-	-	-	-	-	rs6848501	NA	NA	T:0.2083	NA	NA	TMEM156	-0.034	2	C
4_39000642_G/T	4:39000642	T	ENSG00000121895	ENST00000344606	Transcript	intron_variant	-	-	-	-	-	rs6848501	NA	ENSP00000343758	T:0.2083	NA	NA	TMEM156	-0.034	2	C
4_39000642_G/T	4:39000642	T	ENSG00000121895	ENST00000381938	Transcript	intron_variant	-	-	-	-	-	rs6848501	NA	ENSP00000371364	T:0.2083	NA	NA	TMEM156	-0.034	2	C
4_4241953_T/A	4:4241953	A	ENSG00000132406	ENST00000540397	Transcript	intron_variant	-	-	-	-	-	rs3817719	NA	ENSP00000439174	A:0.3210	NA	NA	TMEM128	-1.72	2	C
4_4241953_T/A	4:4241953	A	ENSG00000132406	ENST00000382753	Transcript	intron_variant	-	-	-	-	-	rs3817719	NA	ENSP00000372201	A:0.3210	NA	NA	TMEM128	-1.72	2	C
4_4241953_T/A	4:4241953	A	ENSG00000132406	ENST00000254742	Transcript	intron_variant	-	-	-	-	-	rs3817719	NA	ENSP00000254742	A:0.3210	NA	NA	TMEM128	-1.72	2	C
4_4241953_T/A	4:4241953	A	ENSG00000132406	ENST00000538516	Transcript	intron_variant	-	-	-	-	-	rs3817719	NA	ENSP00000442300	A:0.3210	NA	NA	TMEM128	-1.72	2	C
4_57267406_C/T	4:57267406	T	ENSG00000128059	ENST00000507648	Transcript	downstream_gene_variant	-	-	-	-	-	rs956275	NA	NA	T:0.2367	NA	NA	PPAT	NA	2	C
4_57267406_C/T	4:57267406	T	ENSG00000128059	ENST00000510643	Transcript	downstream_gene_variant	-	-	-	-	-	rs956275	NA	ENSP00000423781	T:0.2367	NA	NA	PPAT	NA	2	C
4_57267406_C/T	4:57267406	T	ENSG00000128059	ENST00000264220	Transcript	intron_variant	-	-	-	-	-	rs956275	NA	ENSP00000264220	T:0.2367	NA	NA	PPAT	NA	2	C
4_57267406_C/T	4:57267406	T	ENSG00000270147	ENST00000602749	Transcript	downstream_gene_variant	-	-	-	-	-	rs956275	NA	NA	T:0.2367	NA	NA	RP11-646I6.6	NA	2	C
4_57267406_C/T	4:57267406	T	ENSG00000128059	ENST00000507724	Transcript	downstream_gene_variant	-	-	-	-	-	rs956275	NA	ENSP00000425119	T:0.2367	NA	NA	PPAT	NA	2	C
4_57267406_C/T	4:57267406	T	ENSG00000128059	ENST00000425339	Transcript	upstream_gene_variant	-	-	-	-	-	rs956275	NA	NA	T:0.2367	NA	NA	PPAT	NA	2	C
4_70615621_C/T	4:70615621	T	ENSG00000173597	ENST00000512870	Transcript	downstream_gene_variant	-	-	-	-	-	rs4149413	NA	ENSP00000427536	T:0.1383	NA	NA	SULT1B1	-1.59	2	C
4_70615621_C/T	4:70615621	T	ENSG00000173597	ENST00000310613	Transcript	intron_variant	-	-	-	-	-	rs4149413	NA	ENSP00000308770	T:0.1383	NA	NA	SULT1B1	-1.59	2	C
4_70615621_C/T	4:70615621	T	ENSG00000173597	ENST00000510821	Transcript	intron_variant	-	-	-	-	-	rs4149413	NA	ENSP00000425464	T:0.1383	NA	NA	SULT1B1	-1.59	2	C
4_84352750_T/C	4:84352750	C	ENSG00000163312	ENST00000510985	Transcript	intron_variant	-	-	-	-	-	rs12645412	NA	ENSP00000424539	C:0.4130	NA	NA	HELQ	-0.873	2	C
4_84352750_T/C	4:84352750	C	ENSG00000163312	ENST00000512539	Transcript	upstream_gene_variant	-	-	-	-	-	rs12645412	NA	NA	C:0.4130	NA	NA	HELQ	-0.873	2	C
4_84352750_T/C	4:84352750	C	ENSG00000163312	ENST00000295488	Transcript	intron_variant	-	-	-	-	-	rs12645412	NA	ENSP00000295488	C:0.4130	NA	NA	HELQ	-0.873	2	C
4_951947_T/C	4:951947	C	ENSG00000127419	ENST00000504180	Transcript	downstream_gene_variant	-	-	-	-	-	rs34311866	NA	NA	C:0.1154	NA	NA	TMEM175	0.507	2	C
4_951947_T/C	4:951947	C	ENSG00000127419	ENST00000506669	Transcript	downstream_gene_variant	-	-	-	-	-	rs34311866	NA	NA	C:0.1154	NA	NA	TMEM175	0.507	2	C
4_951947_T/C	4:951947	C	ENSG00000127419	ENST00000510493	Transcript	downstream_gene_variant	-	-	-	-	-	rs34311866	NA	ENSP00000424208	C:0.1154	NA	NA	TMEM175	0.507	2	C
4_951947_T/C	4:951947	C	ENSG00000127419	ENST00000515876	Transcript	downstream_gene_variant	-	-	-	-	-	rs34311866	NA	NA	C:0.1154	NA	NA	TMEM175	0.507	2	C
4_951947_T/C	4:951947	C	ENSG00000127419	ENST00000452360	Transcript	downstream_gene_variant	-	-	-	-	-	rs34311866	NA	NA	C:0.1154	NA	NA	TMEM175	0.507	2	C
4_951947_T/C	4:951947	C	ENSG00000127419	ENST00000514453	Transcript	downstream_gene_variant	-	-	-	-	-	rs34311866	NA	ENSP00000425181	C:0.1154	NA	NA	TMEM175	0.507	2	C
4_951947_T/C	4:951947	C	ENSG00000145214	ENST00000515182	Transcript	downstream_gene_variant	-	-	-	-	-	rs34311866	NA	ENSP00000421756	C:0.1154	NA	NA	DGKQ	0.507	2	C
4_951947_T/C	4:951947	C	ENSG00000145214	ENST00000502309	Transcript	downstream_gene_variant	-	-	-	-	-	rs34311866	NA	NA	C:0.1154	NA	NA	DGKQ	0.507	2	C
4_951947_T/C	4:951947	C	ENSG00000127419	ENST00000515492	Transcript	downstream_gene_variant	-	-	-	-	-	rs34311866	NA	ENSP00000425867	C:0.1154	NA	NA	TMEM175	0.507	2	C
4_951947_T/C	4:951947	C	ENSG00000145214	ENST00000273814	Transcript	downstream_gene_variant	-	-	-	-	-	rs34311866	NA	ENSP00000273814	C:0.1154	NA	NA	DGKQ	0.507	2	C
4_951947_T/C	4:951947	C	ENSG00000127419	ENST00000509508	Transcript	downstream_gene_variant	-	-	-	-	-	rs34311866	NA	ENSP00000421750	C:0.1154	NA	NA	TMEM175	0.507	2	C
4_951947_T/C	4:951947	C	ENSG00000145214	ENST00000509465	Transcript	downstream_gene_variant	-	-	-	-	-	rs34311866	NA	ENSP00000425862	C:0.1154	NA	NA	DGKQ	0.507	2	C
4_951947_T/C	4:951947	C	ENSG00000127419	ENST00000438836	Transcript	non_coding_exon_variant,nc_transcript_variant	1739	-	-	-	-	rs34311866	NA	NA	C:0.1154	NA	NA	TMEM175	0.507	2	C
4_9785134_T/C	4:9785134	C	ENSG00000109667	ENST00000508585	Transcript	intron_variant,nc_transcript_variant	-	-	-	-	-	rs1967551	NA	NA	C:0.4606	NA	NA	SLC2A9	-4.61	2	C
4_9785134_T/C	4:9785134	C	ENSG00000169676	ENST00000304374	Transcript	3_prime_UTR_variant	1877	-	-	-	-	rs1967551	NA	ENSP00000306129	C:0.4606	NA	NA	DRD5	-4.61	2	C
4_9785134_T/C	4:9785134	C	ENSG00000109667	ENST00000503803	Transcript	intron_variant,nc_transcript_variant	-	-	-	-	-	rs1967551	NA	NA	C:0.4606	NA	NA	SLC2A9	-4.61	2	C
5_125885803_T/G	5:125885803	G	ENSG00000164904	ENST00000503281	Transcript	downstream_gene_variant	-	-	-	-	-	rs1038380	NA	NA	G:0.2642	NA	NA	ALDH7A1	-5.82	2	C
5_125885803_T/G	5:125885803	G	ENSG00000164904	ENST00000476328	Transcript	non_coding_exon_variant,nc_transcript_variant	265	-	-	-	-	rs1038380	NA	NA	G:0.2642	NA	NA	ALDH7A1	-5.82	2	C
5_125885803_T/G	5:125885803	G	ENSG00000164904	ENST00000485852	Transcript	non_coding_exon_variant,nc_transcript_variant	54	-	-	-	-	rs1038380	NA	NA	G:0.2642	NA	NA	ALDH7A1	-5.82	2	C
5_125885803_T/G	5:125885803	G	ENSG00000200347	ENST00000363477	Transcript	downstream_gene_variant	-	-	-	-	-	rs1038380	NA	NA	G:0.2642	NA	NA	RNU6-963P	-5.82	2	C
5_125885803_T/G	5:125885803	G	ENSG00000164904	ENST00000553117	Transcript	intron_variant	-	-	-	-	-	rs1038380	NA	ENSP00000448593	G:0.2642	NA	NA	ALDH7A1	-5.82	2	C
5_125885803_T/G	5:125885803	G	ENSG00000164904	ENST00000409134	Transcript	intron_variant	-	-	-	-	-	rs1038380	NA	ENSP00000387123	G:0.2642	NA	NA	ALDH7A1	-5.82	2	C
5_125885803_T/G	5:125885803	G	ENSG00000164904	ENST00000497231	Transcript	intron_variant,nc_transcript_variant	-	-	-	-	-	rs1038380	NA	NA	G:0.2642	NA	NA	ALDH7A1	-5.82	2	C
5_125885803_T/G	5:125885803	G	ENSG00000164904	ENST00000447989	Transcript	intron_variant	-	-	-	-	-	rs1038380	NA	ENSP00000414132	G:0.2642	NA	NA	ALDH7A1	-5.82	2	C
5_140563931_T/C	5:140563931	C	ENSG00000120322	ENST00000239444	Transcript	downstream_gene_variant	-	-	-	-	-	rs13158239	NA	ENSP00000239444	C:0.3516	NA	NA	PCDHB8	NA	2	C
5_140563931_T/C	5:140563931	C	ENSG00000177839	ENST00000316105	Transcript	upstream_gene_variant	-	-	-	-	-	rs13158239	NA	NA	C:0.3516	NA	NA	PCDHB9	NA	2	C
5_149001551_A/C	5:149001551	C	ENSG00000183111	ENST00000509831	Transcript	upstream_gene_variant	-	-	-	-	-	rs4629585	NA	NA	C:0.4080	NA	NA	ARHGEF37	2.64	2	C
5_156898690_A/G	5:156898690	G	ENSG00000135074	ENST00000430702	Transcript	intron_variant	-	-	-	-	-	rs6860507	NA	ENSP00000414088	A:0.4776	NA	NA	ADAM19	1.73	2	C
5_156898690_A/G	5:156898690	G	ENSG00000172548	ENST00000521390	Transcript	downstream_gene_variant	-	-	-	-	-	rs6860507	NA	NA	A:0.4776	NA	NA	NIPAL4	1.73	2	C
5_156898690_A/G	5:156898690	G	ENSG00000172548	ENST00000519946	Transcript	downstream_gene_variant	-	-	-	-	-	rs6860507	NA	NA	A:0.4776	NA	NA	NIPAL4	1.73	2	C
5_176001975_T/C	5:176001975	C	ENSG00000074276	ENST00000261944	Transcript	intron_variant	-	-	-	-	-	rs1078450	NA	ENSP00000261944	T:0.1351	NA	NA	CDHR2	0.771	2	C
5_176001975_T/C	5:176001975	C	ENSG00000074276	ENST00000506348	Transcript	intron_variant	-	-	-	-	-	rs1078450	NA	ENSP00000421078	T:0.1351	NA	NA	CDHR2	0.771	2	C
5_176001975_T/C	5:176001975	C	ENSG00000074276	ENST00000510636	Transcript	intron_variant	-	-	-	-	-	rs1078450	NA	ENSP00000424565	T:0.1351	NA	NA	CDHR2	0.771	2	C
5_176018545_G/A	5:176018545	A	ENSG00000169258	ENST00000303991	Transcript	downstream_gene_variant	-	-	-	-	-	-	NA	ENSP00000305839	NA	NA	NA	GPRIN1	-5.15	2	C
5_176018545_G/A	5:176018545	A	ENSG00000074276	ENST00000261944	Transcript	intron_variant	-	-	-	-	-	-	NA	ENSP00000261944	NA	NA	NA	CDHR2	-5.15	2	C
5_176018545_G/A	5:176018545	A	ENSG00000074276	ENST00000513031	Transcript	downstream_gene_variant	-	-	-	-	-	-	NA	NA	NA	NA	NA	CDHR2	-5.15	2	C
5_176018545_G/A	5:176018545	A	ENSG00000074276	ENST00000506348	Transcript	intron_variant	-	-	-	-	-	-	NA	ENSP00000421078	NA	NA	NA	CDHR2	-5.15	2	C
5_176018545_G/A	5:176018545	A	ENSG00000074276	ENST00000510636	Transcript	intron_variant	-	-	-	-	-	-	NA	ENSP00000424565	NA	NA	NA	CDHR2	-5.15	2	C
5_176018545_G/A	5:176018545	A	ENSG00000074276	ENST00000416365	Transcript	non_coding_exon_variant,nc_transcript_variant	342	-	-	-	-	-	NA	NA	NA	NA	NA	CDHR2	-5.15	2	C
5_176018545_G/A	5:176018545	A	ENSG00000074276	ENST00000508085	Transcript	downstream_gene_variant	-	-	-	-	-	-	NA	NA	NA	NA	NA	CDHR2	-5.15	2	C
5_180430996_G/A	5:180430996	A	ENSG00000206686	ENST00000383959	Transcript	upstream_gene_variant	-	-	-	-	-	rs114244788	NA	NA	A:0.1653	NA	NA	RNU6-1036P	NA	2	C
5_180430996_G/A	5:180430996	A	ENSG00000168903	ENST00000342868	Transcript	intron_variant	-	-	-	-	-	rs114244788	NA	ENSP00000341787	A:0.1653	NA	NA	BTNL3	NA	2	C
5_3600334_T/C	5:3600334	C	ENSG00000259603	ENST00000559410	Transcript	upstream_gene_variant	-	-	-	-	-	rs844154	NA	NA	T:0.1273	NA	NA	CTD-2012M11.3	-6.04	2	C
5_41018452_A/T	5:41018452	T	ENSG00000171495	ENST00000515297	Transcript	non_coding_exon_variant,nc_transcript_variant	2142	-	-	-	-	rs10054110	NA	NA	T:0.3333	NA	NA	MROH2B	-2.21	2	C
5_41018452_A/T	5:41018452	T	ENSG00000171495	ENST00000503890	Transcript	non_coding_exon_variant,nc_transcript_variant	1716	-	-	-	-	rs10054110	NA	NA	T:0.3333	NA	NA	MROH2B	-2.21	2	C
5_639089_G/A	5:639089	A	ENSG00000112877	ENST00000444221	Transcript	intron_variant	-	-	-	-	-	rs1709552,rs67959068	NA	ENSP00000392052	A:0.2335	NA	NA	CEP72	-2.21	2	C
5_639089_G/A	5:639089	A	ENSG00000112877	ENST00000264935	Transcript	intron_variant	-	-	-	-	-	rs1709552,rs67959068	NA	ENSP00000264935	A:0.2335	NA	NA	CEP72	-2.21	2	C
5_94206958_T/-	5:94206958	-	ENSG00000175471	ENST00000505208	Transcript	intron_variant,feature_truncation	-	-	-	-	-	rs201600301	NA	ENSP00000426438	NA	NA	NA	MCTP1	0.104	2	C
5_94206958_T/-	5:94206958	-	ENSG00000175471	ENST00000429576	Transcript	intron_variant,feature_truncation	-	-	-	-	-	rs201600301	NA	ENSP00000391639	NA	NA	NA	MCTP1	0.104	2	C
5_94206958_T/-	5:94206958	-	ENSG00000175471	ENST00000515393	Transcript	intron_variant,feature_truncation	-	-	-	-	-	rs201600301	NA	ENSP00000424126	NA	NA	NA	MCTP1	0.104	2	C
5_94206958_T/-	5:94206958	-	ENSG00000175471	ENST00000312216	Transcript	intron_variant,feature_truncation	-	-	-	-	-	rs201600301	NA	ENSP00000308957	NA	NA	NA	MCTP1	0.104	2	C
5_94206958_T/-	5:94206958	-	ENSG00000175471	ENST00000508509	Transcript	intron_variant,feature_truncation	-	-	-	-	-	rs201600301	NA	ENSP00000423410	NA	NA	NA	MCTP1	0.104	2	C
5_94206958_T/-	5:94206958	-	ENSG00000175471	ENST00000512425	Transcript	intron_variant,feature_truncation	-	-	-	-	-	rs201600301	NA	ENSP00000431075	NA	NA	NA	MCTP1	0.104	2	C
5_94206958_T/-	5:94206958	-	ENSG00000175471	ENST00000505078	Transcript	intron_variant,feature_truncation	-	-	-	-	-	rs201600301	NA	ENSP00000426417	NA	NA	NA	MCTP1	0.104	2	C
5_94206958_T/-	5:94206958	-	ENSG00000175471	ENST00000506568	Transcript	intron_variant,feature_truncation	-	-	-	-	-	rs201600301	NA	ENSP00000426294	NA	NA	NA	MCTP1	0.104	2	C
6_108197894_G/A	6:108197894	A	ENSG00000025796	ENST00000465210	Transcript	downstream_gene_variant	-	-	-	-	-	rs201845458	NA	NA	NA	NA	NA	SEC63	-3.85	2	C
6_108197894_G/A	6:108197894	A	ENSG00000025796	ENST00000459782	Transcript	non_coding_exon_variant,nc_transcript_variant	711	-	-	-	-	rs201845458	NA	NA	NA	NA	NA	SEC63	-3.85	2	C
6_108197894_G/A	6:108197894	A	ENSG00000025796	ENST00000369002	Transcript	intron_variant	-	-	-	-	-	rs201845458	NA	ENSP00000357998	NA	NA	NA	SEC63	-3.85	2	C
6_108197894_G/A	6:108197894	A	ENSG00000025796	ENST00000473746	Transcript	intron_variant,nc_transcript_variant	-	-	-	-	-	rs201845458	NA	NA	NA	NA	NA	SEC63	-3.85	2	C
6_146350977_C/A	6:146350977	A	ENSG00000152822	ENST00000507005	Transcript	non_coding_exon_variant,nc_transcript_variant	794	-	-	-	-	-	NA	NA	NA	NA	NA	GRM1	2.91	2	C
6_146350977_C/A	6:146350977	A	ENSG00000152822	ENST00000502405	Transcript	non_coding_exon_variant,nc_transcript_variant	734	-	-	-	-	-	NA	NA	NA	NA	NA	GRM1	2.91	2	C
6_152805889_C/T	6:152805889	T	ENSG00000131018	ENST00000466159	Transcript	intron_variant	-	-	-	-	-	rs9397512	NA	ENSP00000446021	C:0.4180	NA	NA	SYNE1	-6.61	2	C
6_152805889_C/T	6:152805889	T	ENSG00000131018	ENST00000535896	Transcript	upstream_gene_variant	-	-	-	-	-	rs9397512	NA	NA	C:0.4180	NA	NA	SYNE1	-6.61	2	C
6_152805889_C/T	6:152805889	T	ENSG00000131018	ENST00000367248	Transcript	intron_variant	-	-	-	-	-	rs9397512	NA	ENSP00000356217	C:0.4180	NA	NA	SYNE1	-6.61	2	C
6_152805889_C/T	6:152805889	T	ENSG00000131018	ENST00000423061	Transcript	intron_variant	-	-	-	-	-	rs9397512	NA	ENSP00000396024	C:0.4180	NA	NA	SYNE1	-6.61	2	C
6_152805889_C/T	6:152805889	T	ENSG00000131018	ENST00000448038	Transcript	intron_variant	-	-	-	-	-	rs9397512	NA	ENSP00000390975	C:0.4180	NA	NA	SYNE1	-6.61	2	C
6_152805889_C/T	6:152805889	T	ENSG00000131018	ENST00000537750	Transcript	intron_variant	-	-	-	-	-	rs9397512	NA	ENSP00000441264	C:0.4180	NA	NA	SYNE1	-6.61	2	C
6_152805889_C/T	6:152805889	T	ENSG00000131018	ENST00000367255	Transcript	intron_variant	-	-	-	-	-	rs9397512	NA	ENSP00000356224	C:0.4180	NA	NA	SYNE1	-6.61	2	C
6_152805889_C/T	6:152805889	T	ENSG00000131018	ENST00000461872	Transcript	intron_variant,nc_transcript_variant	-	-	-	-	-	rs9397512	NA	NA	C:0.4180	NA	NA	SYNE1	-6.61	2	C
6_152805889_C/T	6:152805889	T	ENSG00000131018	ENST00000413186	Transcript	intron_variant	-	-	-	-	-	rs9397512	NA	ENSP00000414510	C:0.4180	NA	NA	SYNE1	-6.61	2	C
6_152805889_C/T	6:152805889	T	ENSG00000131018	ENST00000341594	Transcript	intron_variant	-	-	-	-	-	rs9397512	NA	ENSP00000341887	C:0.4180	NA	NA	SYNE1	-6.61	2	C
6_152805889_C/T	6:152805889	T	ENSG00000131018	ENST00000367253	Transcript	intron_variant	-	-	-	-	-	rs9397512	NA	ENSP00000356222	C:0.4180	NA	NA	SYNE1	-6.61	2	C
6_152805889_C/T	6:152805889	T	ENSG00000131018	ENST00000265368	Transcript	intron_variant	-	-	-	-	-	rs9397512	NA	ENSP00000265368	C:0.4180	NA	NA	SYNE1	-6.61	2	C
6_158450074_C/T	6:158450074	T	ENSG00000078269	ENST00000367121	Transcript	intron_variant	-	-	-	-	-	-	NA	ENSP00000356088	NA	NA	NA	SYNJ2	1.4	2	C
6_158450074_C/T	6:158450074	T	ENSG00000078269	ENST00000355585	Transcript	intron_variant	-	-	-	-	-	-	NA	ENSP00000347792	NA	NA	NA	SYNJ2	1.4	2	C
6_158450074_C/T	6:158450074	T	ENSG00000078269	ENST00000367113	Transcript	intron_variant	-	-	-	-	-	-	NA	ENSP00000356080	NA	NA	NA	SYNJ2	1.4	2	C
6_158450074_C/T	6:158450074	T	ENSG00000078269	ENST00000449859	Transcript	intron_variant	-	-	-	-	-	-	NA	ENSP00000388371	NA	NA	NA	SYNJ2	1.4	2	C
6_158450074_C/T	6:158450074	T	ENSG00000078269	ENST00000367122	Transcript	intron_variant	-	-	-	-	-	-	NA	ENSP00000356089	NA	NA	NA	SYNJ2	1.4	2	C
6_158450074_C/T	6:158450074	T	ENSG00000078269	ENST00000485863	Transcript	upstream_gene_variant	-	-	-	-	-	-	NA	ENSP00000436657	NA	NA	NA	SYNJ2	1.4	2	C
6_158450074_C/T	6:158450074	T	ENSG00000078269	ENST00000449320	Transcript	downstream_gene_variant	-	-	-	-	-	-	NA	ENSP00000411202	NA	NA	NA	SYNJ2	1.4	2	C
6_161010786_A/T	6:161010786	T	ENSG00000198670	ENST00000316300	Transcript	intron_variant	-	-	-	-	-	-	NA	ENSP00000321334	NA	NA	NA	LPA	-0.803	2	C
6_161010786_A/T	6:161010786	T	ENSG00000198670	ENST00000447678	Transcript	intron_variant	-	-	-	-	-	-	NA	ENSP00000395608	NA	NA	NA	LPA	-0.803	2	C
6_32097611_G/A	6:32097611	A	ENSG00000213676	ENST00000375201	Transcript	upstream_gene_variant	-	-	-	-	-	rs41268905	NA	ENSP00000364347	A:0.0531	NA	NA	ATF6B	1.78	2	C
6_32097611_G/A	6:32097611	A	ENSG00000204315	ENST00000375156	Transcript	5_prime_UTR_variant	218	-	-	-	-	rs41268905	NA	ENSP00000364298	A:0.0531	NA	NA	FKBPL	1.78	2	C
6_32097611_G/A	6:32097611	A	ENSG00000213676	ENST00000485314	Transcript	upstream_gene_variant	-	-	-	-	-	rs41268905	NA	NA	A:0.0531	NA	NA	ATF6B	1.78	2	C
6_32097611_G/A	6:32097611	A	ENSG00000213676	ENST00000495579	Transcript	upstream_gene_variant	-	-	-	-	-	rs41268905	NA	NA	A:0.0531	NA	NA	ATF6B	1.78	2	C
6_32097611_G/A	6:32097611	A	ENSG00000213676	ENST00000468502	Transcript	upstream_gene_variant	-	-	-	-	-	rs41268905	NA	NA	A:0.0531	NA	NA	ATF6B	1.78	2	C
6_32097611_G/A	6:32097611	A	ENSG00000213676	ENST00000375203	Transcript	upstream_gene_variant	-	-	-	-	-	rs41268905	NA	ENSP00000364349	A:0.0531	NA	NA	ATF6B	1.78	2	C
6_32557339_G/T	6:32557339	T	ENSG00000196126	ENST00000360004	Transcript	intron_variant	-	-	-	-	-	rs9270294	NA	ENSP00000353099	NA	NA	NA	HLA-DRB1	-6.39	2	C
6_32630047_A/G	6:32630047	G	ENSG00000179344	ENST00000399082	Transcript	intron_variant	-	-	-	-	-	rs9274038	NA	ENSP00000382032	NA	NA	NA	HLA-DQB1	-3.29	2	C
6_32630047_A/G	6:32630047	G	ENSG00000179344	ENST00000399084	Transcript	intron_variant	-	-	-	-	-	rs9274038	NA	ENSP00000382034	NA	NA	NA	HLA-DQB1	-3.29	2	C
6_32630047_A/G	6:32630047	G	ENSG00000179344	ENST00000434651	Transcript	intron_variant	-	-	-	-	-	rs9274038	NA	ENSP00000407332	NA	NA	NA	HLA-DQB1	-3.29	2	C
6_32630047_A/G	6:32630047	G	ENSG00000179344	ENST00000399079	Transcript	intron_variant	-	-	-	-	-	rs9274038	NA	ENSP00000382029	NA	NA	NA	HLA-DQB1	-3.29	2	C
6_32630047_A/G	6:32630047	G	ENSG00000179344	ENST00000460185	Transcript	upstream_gene_variant	-	-	-	-	-	rs9274038	NA	NA	NA	NA	NA	HLA-DQB1	-3.29	2	C
6_32630047_A/G	6:32630047	G	ENSG00000241287	ENST00000443574	Transcript	intron_variant,nc_transcript_variant	-	-	-	-	-	rs9274038	NA	NA	NA	NA	NA	XXbac-BPG254F23.6	-3.29	2	C
6_32630047_A/G	6:32630047	G	ENSG00000223534	ENST00000419852	Transcript	downstream_gene_variant	-	-	-	-	-	rs9274038	NA	NA	NA	NA	NA	HLA-DQB1-AS1	-3.29	2	C
6_32630047_A/G	6:32630047	G	ENSG00000179344	ENST00000374943	Transcript	intron_variant	-	-	-	-	-	rs9274038	NA	ENSP00000364080	NA	NA	NA	HLA-DQB1	-3.29	2	C
6_32630047_A/G	6:32630047	G	ENSG00000179344	ENST00000487676	Transcript	non_coding_exon_variant,nc_transcript_variant	2938	-	-	-	-	rs9274038	NA	NA	NA	NA	NA	HLA-DQB1	-3.29	2	C
6_36943573_A/G	6:36943573	G	ENSG00000137409	ENST00000492754	Transcript	upstream_gene_variant	-	-	-	-	-	rs2293386	NA	NA	G:0.2143	NA	NA	MTCH1	-5.43	2	C
6_36943573_A/G	6:36943573	G	ENSG00000137409	ENST00000373627	Transcript	intron_variant	-	-	-	-	-	rs2293386	NA	ENSP00000362730	G:0.2143	NA	NA	MTCH1	-5.43	2	C
6_36943573_A/G	6:36943573	G	ENSG00000137409	ENST00000538808	Transcript	intron_variant	-	-	-	-	-	rs2293386	NA	ENSP00000437660	G:0.2143	NA	NA	MTCH1	-5.43	2	C
6_36943573_A/G	6:36943573	G	ENSG00000137409	ENST00000471737	Transcript	upstream_gene_variant	-	-	-	-	-	rs2293386	NA	NA	G:0.2143	NA	NA	MTCH1	-5.43	2	C
6_36943573_A/G	6:36943573	G	ENSG00000137409	ENST00000460219	Transcript	intron_variant	-	-	-	-	-	rs2293386	NA	ENSP00000419739	G:0.2143	NA	NA	MTCH1	-5.43	2	C
6_36943573_A/G	6:36943573	G	ENSG00000137409	ENST00000373616	Transcript	intron_variant	-	-	-	-	-	rs2293386	NA	ENSP00000362718	G:0.2143	NA	NA	MTCH1	-5.43	2	C
6_36943573_A/G	6:36943573	G	ENSG00000137409	ENST00000418541	Transcript	intron_variant	-	-	-	-	-	rs2293386	NA	ENSP00000399187	G:0.2143	NA	NA	MTCH1	-5.43	2	C
7_107743409_A/G	7:107743409	G	ENSG00000091128	ENST00000388781	Transcript	intron_variant	-	-	-	-	-	rs401487	NA	ENSP00000373433	G:0.3494	NA	NA	LAMB4	-4.41	2	C
7_107743409_A/G	7:107743409	G	ENSG00000091128	ENST00000414450	Transcript	intron_variant	-	-	-	-	-	rs401487	NA	ENSP00000402265	G:0.3494	NA	NA	LAMB4	-4.41	2	C
7_107743409_A/G	7:107743409	G	ENSG00000091128	ENST00000418464	Transcript	intron_variant	-	-	-	-	-	rs401487	NA	ENSP00000402353	G:0.3494	NA	NA	LAMB4	-4.41	2	C
7_107743409_A/G	7:107743409	G	ENSG00000091128	ENST00000475469	Transcript	intron_variant,nc_transcript_variant	-	-	-	-	-	rs401487	NA	NA	G:0.3494	NA	NA	LAMB4	-4.41	2	C
7_107743409_A/G	7:107743409	G	ENSG00000091128	ENST00000388780	Transcript	intron_variant	-	-	-	-	-	rs401487	NA	ENSP00000373432	G:0.3494	NA	NA	LAMB4	-4.41	2	C
7_107743409_A/G	7:107743409	G	ENSG00000091128	ENST00000205386	Transcript	intron_variant	-	-	-	-	-	rs401487	NA	ENSP00000205386	G:0.3494	NA	NA	LAMB4	-4.41	2	C
7_107743664_A/G	7:107743664	G	ENSG00000091128	ENST00000475469	Transcript	non_coding_exon_variant,nc_transcript_variant	1089	-	-	-	-	rs402113	NA	NA	G:0.3109	NA	NA	LAMB4	-5.31	2	C
7_111634368_A/G	7:111634368	G	ENSG00000128512	ENST00000468571	Transcript	intron_variant,nc_transcript_variant	-	-	-	-	-	rs847541	NA	NA	A:0.1836	NA	NA	DOCK4	-4.28	2	C
7_111634368_A/G	7:111634368	G	ENSG00000128512	ENST00000445943	Transcript	intron_variant	-	-	-	-	-	rs847541	NA	ENSP00000397412	A:0.1836	NA	NA	DOCK4	-4.28	2	C
7_111634368_A/G	7:111634368	G	ENSG00000128512	ENST00000428084	Transcript	intron_variant	-	-	-	-	-	rs847541	NA	ENSP00000410746	A:0.1836	NA	NA	DOCK4	-4.28	2	C
7_111634368_A/G	7:111634368	G	ENSG00000128512	ENST00000476846	Transcript	intron_variant,nc_transcript_variant	-	-	-	-	-	rs847541	NA	NA	A:0.1836	NA	NA	DOCK4	-4.28	2	C
7_111634368_A/G	7:111634368	G	ENSG00000128512	ENST00000437633	Transcript	intron_variant	-	-	-	-	-	rs847541	NA	ENSP00000404179	A:0.1836	NA	NA	DOCK4	-4.28	2	C
7_127231381_G/A	7:127231381	A	ENSG00000004059	ENST00000459680	Transcript	downstream_gene_variant	-	-	-	-	-	rs11539552	NA	NA	A:0.0005	NA	NA	ARF5	-6.15	2	C
7_127231381_G/A	7:127231381	A	ENSG00000179562	ENST00000473728	Transcript	downstream_gene_variant	-	-	-	-	-	rs11539552	NA	NA	A:0.0005	NA	NA	GCC1	-6.15	2	C
7_127231381_G/A	7:127231381	A	ENSG00000106328	ENST00000469242	Transcript	upstream_gene_variant	-	-	-	-	-	rs11539552	NA	NA	A:0.0005	NA	NA	FSCN3	-6.15	2	C
7_127231381_G/A	7:127231381	A	ENSG00000004059	ENST00000467281	Transcript	downstream_gene_variant	-	-	-	-	-	rs11539552	NA	NA	A:0.0005	NA	NA	ARF5	-6.15	2	C
7_127231381_G/A	7:127231381	A	ENSG00000004059	ENST00000463733	Transcript	non_coding_exon_variant,nc_transcript_variant	1155	-	-	-	-	rs11539552	NA	NA	A:0.0005	NA	NA	ARF5	-6.15	2	C
7_127231381_G/A	7:127231381	A	ENSG00000106328	ENST00000265825	Transcript	upstream_gene_variant	-	-	-	-	-	rs11539552	NA	ENSP00000265825	A:0.0005	NA	NA	FSCN3	-6.15	2	C
7_127231381_G/A	7:127231381	A	ENSG00000106328	ENST00000478328	Transcript	upstream_gene_variant	-	-	-	-	-	rs11539552	NA	NA	A:0.0005	NA	NA	FSCN3	-6.15	2	C
7_127231381_G/A	7:127231381	A	ENSG00000106328	ENST00000420086	Transcript	upstream_gene_variant	-	-	-	-	-	rs11539552	NA	ENSP00000412243	A:0.0005	NA	NA	FSCN3	-6.15	2	C
7_127231381_G/A	7:127231381	A	ENSG00000004059	ENST00000000233	Transcript	3_prime_UTR_variant	725	-	-	-	-	rs11539552	NA	ENSP00000000233	A:0.0005	NA	NA	ARF5	-6.15	2	C
7_127231381_G/A	7:127231381	A	ENSG00000106328	ENST00000478821	Transcript	upstream_gene_variant	-	-	-	-	-	rs11539552	NA	ENSP00000473531	A:0.0005	NA	NA	FSCN3	-6.15	2	C
7_127231381_G/A	7:127231381	A	ENSG00000004059	ENST00000415666	Transcript	downstream_gene_variant	-	-	-	-	-	rs11539552	NA	ENSP00000412701	A:0.0005	NA	NA	ARF5	-6.15	2	C
7_127231381_G/A	7:127231381	A	ENSG00000179562	ENST00000497650	Transcript	intron_variant,nc_transcript_variant	-	-	-	-	-	rs11539552	NA	NA	A:0.0005	NA	NA	GCC1	-6.15	2	C
7_127231381_G/A	7:127231381	A	ENSG00000004059	ENST00000489673	Transcript	downstream_gene_variant	-	-	-	-	-	rs11539552	NA	NA	A:0.0005	NA	NA	ARF5	-6.15	2	C
7_127231381_G/A	7:127231381	A	ENSG00000106328	ENST00000421705	Transcript	upstream_gene_variant	-	-	-	-	-	rs11539552	NA	ENSP00000402472	A:0.0005	NA	NA	FSCN3	-6.15	2	C
7_134133291_G/A	7:134133291	A	ENSG00000085662	ENST00000465351	Transcript	intron_variant,nc_transcript_variant	-	-	-	-	-	rs2734653	NA	NA	A:0.2995	NA	NA	AKR1B1	0.78	2	C
7_134133291_G/A	7:134133291	A	ENSG00000085662	ENST00000487438	Transcript	downstream_gene_variant	-	-	-	-	-	rs2734653	NA	NA	A:0.2995	NA	NA	AKR1B1	0.78	2	C
7_134133291_G/A	7:134133291	A	ENSG00000085662	ENST00000498771	Transcript	intron_variant,nc_transcript_variant	-	-	-	-	-	rs2734653	NA	NA	A:0.2995	NA	NA	AKR1B1	0.78	2	C
7_134133291_G/A	7:134133291	A	ENSG00000085662	ENST00000497983	Transcript	downstream_gene_variant	-	-	-	-	-	rs2734653	NA	NA	A:0.2995	NA	NA	AKR1B1	0.78	2	C
7_134133291_G/A	7:134133291	A	ENSG00000085662	ENST00000467251	Transcript	upstream_gene_variant	-	-	-	-	-	rs2734653	NA	NA	A:0.2995	NA	NA	AKR1B1	0.78	2	C
7_134133291_G/A	7:134133291	A	ENSG00000085662	ENST00000489022	Transcript	downstream_gene_variant	-	-	-	-	-	rs2734653	NA	NA	A:0.2995	NA	NA	AKR1B1	0.78	2	C
7_134133291_G/A	7:134133291	A	ENSG00000085662	ENST00000285930	Transcript	intron_variant	-	-	-	-	-	rs2734653	NA	ENSP00000285930	A:0.2995	NA	NA	AKR1B1	0.78	2	C
7_134133291_G/A	7:134133291	A	ENSG00000085662	ENST00000491741	Transcript	downstream_gene_variant	-	-	-	-	-	rs2734653	NA	NA	A:0.2995	NA	NA	AKR1B1	0.78	2	C
7_134133291_G/A	7:134133291	A	ENSG00000085662	ENST00000462784	Transcript	downstream_gene_variant	-	-	-	-	-	rs2734653	NA	NA	A:0.2995	NA	NA	AKR1B1	0.78	2	C
7_134133291_G/A	7:134133291	A	ENSG00000085662	ENST00000467829	Transcript	downstream_gene_variant	-	-	-	-	-	rs2734653	NA	NA	A:0.2995	NA	NA	AKR1B1	0.78	2	C
7_134133291_G/A	7:134133291	A	ENSG00000085662	ENST00000484592	Transcript	downstream_gene_variant	-	-	-	-	-	rs2734653	NA	NA	A:0.2995	NA	NA	AKR1B1	0.78	2	C
7_134133291_G/A	7:134133291	A	ENSG00000085662	ENST00000498373	Transcript	intron_variant,nc_transcript_variant	-	-	-	-	-	rs2734653	NA	NA	A:0.2995	NA	NA	AKR1B1	0.78	2	C
7_134133291_G/A	7:134133291	A	ENSG00000085662	ENST00000426422	Transcript	downstream_gene_variant	-	-	-	-	-	rs2734653	NA	ENSP00000413205	A:0.2995	NA	NA	AKR1B1	0.78	2	C
7_141760008_T/A	7:141760008	A	ENSG00000257335	ENST00000475668	Transcript	intron_variant	-	-	-	-	-	rs4492290	NA	ENSP00000417515	A:0.2212	NA	NA	MGAM	1.83	2	C
7_141760008_T/A	7:141760008	A	ENSG00000257335	ENST00000549489	Transcript	intron_variant	-	-	-	-	-	rs4492290	NA	ENSP00000447378	A:0.2212	NA	NA	MGAM	1.83	2	C
7_142099369_G/A	7:142099369	A	ENSG00000211732	ENST00000390379	Transcript	downstream_gene_variant	-	-	-	-	-	-	NA	ENSP00000374902	NA	NA	NA	TRBV6-9	-6.67	2	C
7_142099369_G/A	7:142099369	A	ENSG00000229200	ENST00000390359	Transcript	downstream_gene_variant	-	-	-	-	-	-	NA	ENSP00000374882	NA	NA	NA	TRBV7-8	-6.67	2	C
7_142494606_C/G	7:142494606	G	ENSG00000211768	ENST00000390416	Transcript	upstream_gene_variant	-	-	-	-	-	rs2071361	NA	ENSP00000418890	C:0.4647	NA	NA	TRBJ2-4	NA	2	C
7_142494606_C/G	7:142494606	G	ENSG00000211769	ENST00000390417	Transcript	upstream_gene_variant	-	-	-	-	-	rs2071361	NA	ENSP00000420233	C:0.4647	NA	NA	TRBJ2-5	NA	2	C
7_142494606_C/G	7:142494606	G	ENSG00000211766	ENST00000390414	Transcript	downstream_gene_variant	-	-	-	-	-	rs2071361	NA	ENSP00000420142	C:0.4647	NA	NA	TRBJ2-2P	NA	2	C
7_142494606_C/G	7:142494606	G	ENSG00000211767	ENST00000390415	Transcript	downstream_gene_variant	-	-	-	-	-	rs2071361	NA	ENSP00000419595	C:0.4647	NA	NA	TRBJ2-3	NA	2	C
7_142494606_C/G	7:142494606	G	ENSG00000211771	ENST00000390419	Transcript	upstream_gene_variant	-	-	-	-	-	rs2071361	NA	ENSP00000417622	C:0.4647	NA	NA	TRBJ2-7	NA	2	C
7_142494606_C/G	7:142494606	G	ENSG00000211770	ENST00000390418	Transcript	upstream_gene_variant	-	-	-	-	-	rs2071361	NA	ENSP00000417114	C:0.4647	NA	NA	TRBJ2-6	NA	2	C
7_142494606_C/G	7:142494606	G	ENSG00000211772	ENST00000466254	Transcript	upstream_gene_variant	-	-	-	-	-	rs2071361	NA	ENSP00000417300	C:0.4647	NA	NA	TRBC2	NA	2	C
7_142494606_C/G	7:142494606	G	ENSG00000211765	ENST00000390413	Transcript	downstream_gene_variant	-	-	-	-	-	rs2071361	NA	ENSP00000419331	C:0.4647	NA	NA	TRBJ2-2	NA	2	C
7_142494606_C/G	7:142494606	G	ENSG00000211764	ENST00000390412	Transcript	downstream_gene_variant	-	-	-	-	-	rs2071361	NA	ENSP00000420669	C:0.4647	NA	NA	TRBJ2-1	NA	2	C
7_144096839_A/G	7:144096839	G	ENSG00000106410	ENST00000223140	Transcript	intron_variant	-	-	-	-	-	rs757388	NA	ENSP00000223140	A:0.3365	NA	NA	NOBOX	-4.97	2	C
7_144096839_A/G	7:144096839	G	ENSG00000106410	ENST00000483238	Transcript	intron_variant	-	-	-	-	-	rs757388	NA	ENSP00000419565	A:0.3365	NA	NA	NOBOX	-4.97	2	C
7_144096839_A/G	7:144096839	G	ENSG00000106410	ENST00000467773	Transcript	intron_variant	-	-	-	-	-	rs757388	NA	ENSP00000419457	A:0.3365	NA	NA	NOBOX	-4.97	2	C
7_148504717_G/-	7:148504717	-	ENSG00000106462	ENST00000541220	Transcript	3_prime_UTR_variant,feature_truncation	2231	-	-	-	-	rs3217095,rs201597962	NA	ENSP00000443219	G:0.2541	NA	NA	EZH2	-0.17	2	C
7_148504717_G/-	7:148504717	-	ENSG00000106462	ENST00000350995	Transcript	3_prime_UTR_variant,feature_truncation	2237	-	-	-	-	rs3217095,rs201597962	NA	ENSP00000223193	G:0.2541	NA	NA	EZH2	-0.17	2	C
7_148504717_G/-	7:148504717	-	ENSG00000106462	ENST00000476773	Transcript	3_prime_UTR_variant,feature_truncation	2429	-	-	-	-	rs3217095,rs201597962	NA	ENSP00000419050	G:0.2541	NA	NA	EZH2	-0.17	2	C
7_148504717_G/-	7:148504717	-	ENSG00000106462	ENST00000483967	Transcript	3_prime_UTR_variant,feature_truncation	2366	-	-	-	-	rs3217095,rs201597962	NA	ENSP00000419856	G:0.2541	NA	NA	EZH2	-0.17	2	C
7_148504717_G/-	7:148504717	-	ENSG00000106462	ENST00000478654	Transcript	3_prime_UTR_variant,feature_truncation	2281	-	-	-	-	rs3217095,rs201597962	NA	ENSP00000417062	G:0.2541	NA	NA	EZH2	-0.17	2	C
7_148504717_G/-	7:148504717	-	ENSG00000106462	ENST00000469631	Transcript	downstream_gene_variant	-	-	-	-	-	rs3217095,rs201597962	NA	NA	G:0.2541	NA	NA	EZH2	-0.17	2	C
7_148504717_G/-	7:148504717	-	ENSG00000106462	ENST00000320356	Transcript	3_prime_UTR_variant,feature_truncation	2399	-	-	-	-	rs3217095,rs201597962	NA	ENSP00000320147	G:0.2541	NA	NA	EZH2	-0.17	2	C
7_148504717_G/-	7:148504717	-	ENSG00000106462	ENST00000460911	Transcript	3_prime_UTR_variant,feature_truncation	2351	-	-	-	-	rs3217095,rs201597962	NA	ENSP00000419711	G:0.2541	NA	NA	EZH2	-0.17	2	C
7_150489373_C/G	7:150489373	G	ENSG00000106565	ENST00000429904	Transcript	intron_variant	-	-	-	-	-	rs58004396	NA	ENSP00000397810	G:0.1282	NA	NA	TMEM176B	0.463	2	C
7_150489373_C/G	7:150489373	G	ENSG00000106565	ENST00000492607	Transcript	intron_variant	-	-	-	-	-	rs58004396	NA	ENSP00000419258	G:0.1282	NA	NA	TMEM176B	0.463	2	C
7_150489373_C/G	7:150489373	G	ENSG00000106565	ENST00000450753	Transcript	intron_variant	-	-	-	-	-	rs58004396	NA	ENSP00000404831	G:0.1282	NA	NA	TMEM176B	0.463	2	C
7_150489373_C/G	7:150489373	G	ENSG00000106565	ENST00000326442	Transcript	intron_variant	-	-	-	-	-	rs58004396	NA	ENSP00000318409	G:0.1282	NA	NA	TMEM176B	0.463	2	C
7_150489373_C/G	7:150489373	G	ENSG00000106565	ENST00000447204	Transcript	intron_variant	-	-	-	-	-	rs58004396	NA	ENSP00000410269	G:0.1282	NA	NA	TMEM176B	0.463	2	C
7_150489373_C/G	7:150489373	G	ENSG00000241134	ENST00000542395	Transcript	downstream_gene_variant	-	-	-	-	-	rs58004396	NA	NA	G:0.1282	NA	NA	RP5-1051J4.4	0.463	2	C
7_150489373_C/G	7:150489373	G	ENSG00000106565	ENST00000434545	Transcript	intron_variant	-	-	-	-	-	rs58004396	NA	ENSP00000413531	G:0.1282	NA	NA	TMEM176B	0.463	2	C
7_150883761_C/T	7:150883761	T	ENSG00000146926	ENST00000275838	Transcript	intron_variant	-	-	-	-	-	rs2257090	NA	ENSP00000275838	T:0.2413	NA	NA	ASB10	-7.72	2	C
7_150883761_C/T	7:150883761	T	ENSG00000146926	ENST00000434669	Transcript	intron_variant	-	-	-	-	-	rs2257090	NA	ENSP00000398247	T:0.2413	NA	NA	ASB10	-7.72	2	C
7_150883761_C/T	7:150883761	T	ENSG00000146926	ENST00000377867	Transcript	intron_variant	-	-	-	-	-	rs2257090	NA	ENSP00000367098	T:0.2413	NA	NA	ASB10	-7.72	2	C
7_150883761_C/T	7:150883761	T	ENSG00000183016	ENST00000453127	Transcript	downstream_gene_variant	-	-	-	-	-	rs2257090	NA	NA	T:0.2413	NA	NA	IQCA1P1	-7.72	2	C
7_150883761_C/T	7:150883761	T	ENSG00000146926	ENST00000420175	Transcript	intron_variant	-	-	-	-	-	rs2257090	NA	ENSP00000391137	T:0.2413	NA	NA	ASB10	-7.72	2	C
7_150883761_C/T	7:150883761	T	ENSG00000146926	ENST00000422024	Transcript	intron_variant	-	-	-	-	-	rs2257090	NA	ENSP00000401369	T:0.2413	NA	NA	ASB10	-7.72	2	C
7_156516951_G/T	7:156516951	T	ENSG00000105983	ENST00000359422	Transcript	intron_variant	-	-	-	-	-	rs7793618	NA	ENSP00000352392	T:0.1630	NA	NA	LMBR1	-2.5	2	C
7_156516951_G/T	7:156516951	T	ENSG00000105983	ENST00000540390	Transcript	intron_variant	-	-	-	-	-	rs7793618	NA	ENSP00000445509	T:0.1630	NA	NA	LMBR1	-2.5	2	C
7_156516951_G/T	7:156516951	T	ENSG00000105983	ENST00000415428	Transcript	intron_variant	-	-	-	-	-	rs7793618	NA	ENSP00000408256	T:0.1630	NA	NA	LMBR1	-2.5	2	C
7_156516951_G/T	7:156516951	T	ENSG00000105983	ENST00000461603	Transcript	intron_variant,nc_transcript_variant	-	-	-	-	-	rs7793618	NA	NA	T:0.1630	NA	NA	LMBR1	-2.5	2	C
7_156516951_G/T	7:156516951	T	ENSG00000105983	ENST00000353442	Transcript	intron_variant	-	-	-	-	-	rs7793618	NA	ENSP00000326604	T:0.1630	NA	NA	LMBR1	-2.5	2	C
7_156516951_G/T	7:156516951	T	ENSG00000105983	ENST00000486837	Transcript	intron_variant,nc_transcript_variant	-	-	-	-	-	rs7793618	NA	NA	T:0.1630	NA	NA	LMBR1	-2.5	2	C
7_156516951_G/T	7:156516951	T	ENSG00000105983	ENST00000354505	Transcript	intron_variant	-	-	-	-	-	rs7793618	NA	ENSP00000346500	T:0.1630	NA	NA	LMBR1	-2.5	2	C
7_91509232_G/A	7:91509232	A	ENSG00000127989	ENST00000419292	Transcript	intron_variant	-	-	-	-	-	rs12672603	NA	ENSP00000414116	A:0.1955	NA	NA	MTERF	-2.5	2	C
7_91509232_G/A	7:91509232	A	ENSG00000127989	ENST00000456229	Transcript	intron_variant	-	-	-	-	-	rs12672603	NA	ENSP00000402175	A:0.1955	NA	NA	MTERF	-2.5	2	C
7_91509232_G/A	7:91509232	A	ENSG00000127989	ENST00000351870	Transcript	intron_variant	-	-	-	-	-	rs12672603	NA	ENSP00000248643	A:0.1955	NA	NA	MTERF	-2.5	2	C
7_91509232_G/A	7:91509232	A	ENSG00000127989	ENST00000406735	Transcript	intron_variant	-	-	-	-	-	rs12672603	NA	ENSP00000384986	A:0.1955	NA	NA	MTERF	-2.5	2	C
7_91509232_G/A	7:91509232	A	ENSG00000127989	ENST00000425936	Transcript	intron_variant	-	-	-	-	-	rs12672603	NA	ENSP00000400966	A:0.1955	NA	NA	MTERF	-2.5	2	C
7_91509232_G/A	7:91509232	A	ENSG00000242870	ENST00000454222	Transcript	intron_variant,nc_transcript_variant	-	-	-	-	-	rs12672603	NA	NA	A:0.1955	NA	NA	CTB-104F4.2	-2.5	2	C
7_91509232_G/A	7:91509232	A	ENSG00000127989	ENST00000442961	Transcript	intron_variant	-	-	-	-	-	rs12672603	NA	ENSP00000395097	A:0.1955	NA	NA	MTERF	-2.5	2	C
7_91509232_G/A	7:91509232	A	ENSG00000127989	ENST00000481516	Transcript	intron_variant,nc_transcript_variant	-	-	-	-	-	rs12672603	NA	NA	A:0.1955	NA	NA	MTERF	-2.5	2	C
7_99818137_G/A	7:99818137	A	ENSG00000239521	ENST00000454084	Transcript	intron_variant,nc_transcript_variant	-	-	-	-	-	rs2906646	NA	NA	A:0.4858	NA	NA	GATS	-1.97	2	C
7_99818137_G/A	7:99818137	A	ENSG00000222482	ENST00000410550	Transcript	upstream_gene_variant	-	-	-	-	-	rs2906646	NA	NA	A:0.4858	NA	NA	AC005071.1	-1.97	2	C
7_99818137_G/A	7:99818137	A	ENSG00000213413	ENST00000471803	Transcript	downstream_gene_variant	-	-	-	-	-	rs2906646	NA	NA	A:0.4858	NA	NA	PVRIG	-1.97	2	C
7_99818137_G/A	7:99818137	A	ENSG00000239521	ENST00000538588	Transcript	downstream_gene_variant	-	-	-	-	-	rs2906646	NA	NA	A:0.4858	NA	NA	GATS	-1.97	2	C
7_99818137_G/A	7:99818137	A	ENSG00000239521	ENST00000437485	Transcript	intron_variant,nc_transcript_variant	-	-	-	-	-	rs2906646	NA	NA	A:0.4858	NA	NA	GATS	-1.97	2	C
7_99818137_G/A	7:99818137	A	ENSG00000239521	ENST00000435519	Transcript	intron_variant,nc_transcript_variant	-	-	-	-	-	rs2906646	NA	NA	A:0.4858	NA	NA	GATS	-1.97	2	C
7_99818137_G/A	7:99818137	A	ENSG00000239521	ENST00000543273	Transcript	intron_variant,nc_transcript_variant	-	-	-	-	-	rs2906646	NA	NA	A:0.4858	NA	NA	GATS	-1.97	2	C
7_99818137_G/A	7:99818137	A	ENSG00000239521	ENST00000292369	Transcript	intron_variant,nc_transcript_variant	-	-	-	-	-	rs2906646	NA	NA	A:0.4858	NA	NA	GATS	-1.97	2	C
7_99818137_G/A	7:99818137	A	ENSG00000239521	ENST00000328453	Transcript	intron_variant,nc_transcript_variant	-	-	-	-	-	rs2906646	NA	NA	A:0.4858	NA	NA	GATS	-1.97	2	C
7_99818137_G/A	7:99818137	A	ENSG00000160844	ENST00000436886	Transcript	intron_variant	-	-	-	-	-	rs2906646	NA	ENSP00000389760	A:0.4858	NA	NA	GATS	-1.97	2	C
7_99818137_G/A	7:99818137	A	ENSG00000239521	ENST00000440058	Transcript	intron_variant,nc_transcript_variant	-	-	-	-	-	rs2906646	NA	NA	A:0.4858	NA	NA	GATS	-1.97	2	C
7_99818137_G/A	7:99818137	A	ENSG00000213413	ENST00000317271	Transcript	intron_variant	-	-	-	-	-	rs2906646	NA	ENSP00000316675	A:0.4858	NA	NA	PVRIG	-1.97	2	C
7_99818137_G/A	7:99818137	A	ENSG00000239521	ENST00000414739	Transcript	intron_variant,nc_transcript_variant	-	-	-	-	-	rs2906646	NA	NA	A:0.4858	NA	NA	GATS	-1.97	2	C
8_133769625_T/C	8:133769625	C	ENSG00000165071	ENST00000356838	Transcript	intron_variant	-	-	-	-	-	rs11778229	NA	ENSP00000349296	C:0.2967	NA	NA	TMEM71	-5.54	2	C
8_133769625_T/C	8:133769625	C	ENSG00000165071	ENST00000522594	Transcript	downstream_gene_variant	-	-	-	-	-	rs11778229	NA	NA	C:0.2967	NA	NA	TMEM71	-5.54	2	C
8_133769625_T/C	8:133769625	C	ENSG00000165071	ENST00000519016	Transcript	intron_variant	-	-	-	-	-	rs11778229	NA	ENSP00000428397	C:0.2967	NA	NA	TMEM71	-5.54	2	C
8_133769625_T/C	8:133769625	C	ENSG00000165071	ENST00000522334	Transcript	intron_variant	-	-	-	-	-	rs11778229	NA	ENSP00000430847	C:0.2967	NA	NA	TMEM71	-5.54	2	C
8_133769625_T/C	8:133769625	C	ENSG00000165071	ENST00000519187	Transcript	intron_variant	-	-	-	-	-	rs11778229	NA	ENSP00000429873	C:0.2967	NA	NA	TMEM71	-5.54	2	C
8_133769625_T/C	8:133769625	C	ENSG00000165071	ENST00000517538	Transcript	intron_variant,nc_transcript_variant	-	-	-	-	-	rs11778229	NA	NA	C:0.2967	NA	NA	TMEM71	-5.54	2	C
8_133769625_T/C	8:133769625	C	ENSG00000165071	ENST00000519304	Transcript	intron_variant	-	-	-	-	-	rs11778229	NA	ENSP00000430239	C:0.2967	NA	NA	TMEM71	-5.54	2	C
8_133769625_T/C	8:133769625	C	ENSG00000165071	ENST00000523829	Transcript	intron_variant	-	-	-	-	-	rs11778229	NA	ENSP00000428228	C:0.2967	NA	NA	TMEM71	-5.54	2	C
8_133769625_T/C	8:133769625	C	ENSG00000165071	ENST00000377901	Transcript	intron_variant	-	-	-	-	-	rs11778229	NA	ENSP00000367133	C:0.2967	NA	NA	TMEM71	-5.54	2	C
8_133885554_T/C	8:133885554	C	ENSG00000042832	ENST00000220616	Transcript	intron_variant	-	-	-	-	-	rs180210	NA	ENSP00000220616	T:0.3842	NA	NA	TG	-6.99	2	C
8_133885554_T/C	8:133885554	C	ENSG00000042832	ENST00000377869	Transcript	intron_variant	-	-	-	-	-	rs180210	NA	ENSP00000367100	T:0.3842	NA	NA	TG	-6.99	2	C
8_142458039_C/T	8:142458039	T	ENSG00000226807	ENST00000430863	Transcript	synonymous_variant	2868	2787	929	Q	caG/caA	rs72685417	NA	ENSP00000431031	T:0.1630	NA	NA	MROH5	-0.783	2	C
8_142458039_C/T	8:142458039	T	ENSG00000238854	ENST00000458800	Transcript	downstream_gene_variant	-	-	-	-	-	rs72685417	NA	NA	T:0.1630	NA	NA	SNORD5	-0.783	2	C
8_15508431_G/A	8:15508431	A	ENSG00000104723	ENST00000382020	Transcript	intron_variant	-	-	-	-	-	rs1975058	NA	ENSP00000371450	A:0.1658	NA	NA	TUSC3	-0.399	2	C
8_15508431_G/A	8:15508431	A	ENSG00000104723	ENST00000509177	Transcript	non_coding_exon_variant,nc_transcript_variant	398	-	-	-	-	rs1975058	NA	NA	A:0.1658	NA	NA	TUSC3	-0.399	2	C
8_15508431_G/A	8:15508431	A	ENSG00000104723	ENST00000511783	Transcript	intron_variant	-	-	-	-	-	rs1975058	NA	ENSP00000426880	A:0.1658	NA	NA	TUSC3	-0.399	2	C
8_15508431_G/A	8:15508431	A	ENSG00000104723	ENST00000506802	Transcript	intron_variant	-	-	-	-	-	rs1975058	NA	ENSP00000425777	A:0.1658	NA	NA	TUSC3	-0.399	2	C
8_15508431_G/A	8:15508431	A	ENSG00000104723	ENST00000509380	Transcript	intron_variant	-	-	-	-	-	rs1975058	NA	ENSP00000423426	A:0.1658	NA	NA	TUSC3	-0.399	2	C
8_15508431_G/A	8:15508431	A	ENSG00000104723	ENST00000503731	Transcript	intron_variant	-	-	-	-	-	rs1975058	NA	ENSP00000424544	A:0.1658	NA	NA	TUSC3	-0.399	2	C
8_15508431_G/A	8:15508431	A	ENSG00000104723	ENST00000507400	Transcript	intron_variant,nc_transcript_variant	-	-	-	-	-	rs1975058	NA	NA	A:0.1658	NA	NA	TUSC3	-0.399	2	C
8_15508431_G/A	8:15508431	A	ENSG00000104723	ENST00000503191	Transcript	intron_variant,nc_transcript_variant	-	-	-	-	-	rs1975058	NA	NA	A:0.1658	NA	NA	TUSC3	-0.399	2	C
8_22481449_A/G	8:22481449	G	ENSG00000147439	ENST00000520292	Transcript	downstream_gene_variant	-	-	-	-	-	rs1871900	NA	ENSP00000429660	G:0.4570	NA	NA	BIN3	-8.71	2	C
8_22481449_A/G	8:22481449	G	ENSG00000158941	ENST00000389279	Transcript	downstream_gene_variant	-	-	-	-	-	rs1871900	NA	ENSP00000373930	G:0.4570	NA	NA	KIAA1967	-8.71	2	C
8_22481449_A/G	8:22481449	G	ENSG00000158941	ENST00000520738	Transcript	downstream_gene_variant	-	-	-	-	-	rs1871900	NA	ENSP00000428549	G:0.4570	NA	NA	KIAA1967	-8.71	2	C
8_22481449_A/G	8:22481449	G	ENSG00000158941	ENST00000520536	Transcript	downstream_gene_variant	-	-	-	-	-	rs1871900	NA	NA	G:0.4570	NA	NA	KIAA1967	-8.71	2	C
8_22481449_A/G	8:22481449	G	ENSG00000158941	ENST00000308511	Transcript	downstream_gene_variant	-	-	-	-	-	rs1871900	NA	ENSP00000310670	G:0.4570	NA	NA	KIAA1967	-8.71	2	C
8_22481449_A/G	8:22481449	G	ENSG00000147439	ENST00000520489	Transcript	non_coding_exon_variant,nc_transcript_variant	2435	-	-	-	-	rs1871900	NA	NA	G:0.4570	NA	NA	BIN3	-8.71	2	C
8_22481449_A/G	8:22481449	G	ENSG00000158941	ENST00000521436	Transcript	downstream_gene_variant	-	-	-	-	-	rs1871900	NA	NA	G:0.4570	NA	NA	KIAA1967	-8.71	2	C
8_22481449_A/G	8:22481449	G	ENSG00000147439	ENST00000519335	Transcript	non_coding_exon_variant,nc_transcript_variant	573	-	-	-	-	rs1871900	NA	NA	G:0.4570	NA	NA	BIN3	-8.71	2	C
8_22481449_A/G	8:22481449	G	ENSG00000158941	ENST00000520861	Transcript	downstream_gene_variant	-	-	-	-	-	rs1871900	NA	ENSP00000429773	G:0.4570	NA	NA	KIAA1967	-8.71	2	C
8_22481449_A/G	8:22481449	G	ENSG00000147439	ENST00000519863	Transcript	non_coding_exon_variant,nc_transcript_variant	587	-	-	-	-	rs1871900	NA	NA	G:0.4570	NA	NA	BIN3	-8.71	2	C
8_22481449_A/G	8:22481449	G	ENSG00000147439	ENST00000522687	Transcript	downstream_gene_variant	-	-	-	-	-	rs1871900	NA	ENSP00000430546	G:0.4570	NA	NA	BIN3	-8.71	2	C
8_27255369_GCAGCTCTCCTGCAGCCTC/-	8:27255369-27255387	-	ENSG00000120899	ENST00000338238	Transcript	intron_variant,feature_truncation	-	-	-	-	-	rs11267627	NA	ENSP00000342242	-:0.2949	NA	NA	PTK2B	-0.866	2	C
8_27255369_GCAGCTCTCCTGCAGCCTC/-	8:27255369-27255387	-	ENSG00000120899	ENST00000517339	Transcript	intron_variant,feature_truncation	-	-	-	-	-	rs11267627	NA	ENSP00000427931	-:0.2949	NA	NA	PTK2B	-0.866	2	C
8_27255369_GCAGCTCTCCTGCAGCCTC/-	8:27255369-27255387	-	ENSG00000120899	ENST00000420218	Transcript	intron_variant,feature_truncation	-	-	-	-	-	rs11267627	NA	ENSP00000391995	-:0.2949	NA	NA	PTK2B	-0.866	2	C
8_27255369_GCAGCTCTCCTGCAGCCTC/-	8:27255369-27255387	-	ENSG00000120899	ENST00000522517	Transcript	intron_variant,feature_truncation	-	-	-	-	-	rs11267627	NA	ENSP00000428271	-:0.2949	NA	NA	PTK2B	-0.866	2	C
8_27255369_GCAGCTCTCCTGCAGCCTC/-	8:27255369-27255387	-	ENSG00000120899	ENST00000544172	Transcript	intron_variant,feature_truncation	-	-	-	-	-	rs11267627	NA	ENSP00000440926	-:0.2949	NA	NA	PTK2B	-0.866	2	C
8_27255369_GCAGCTCTCCTGCAGCCTC/-	8:27255369-27255387	-	ENSG00000120899	ENST00000496920	Transcript	downstream_gene_variant	-	-	-	-	-	rs11267627	NA	NA	-:0.2949	NA	NA	PTK2B	-0.866	2	C
8_27255369_GCAGCTCTCCTGCAGCCTC/-	8:27255369-27255387	-	ENSG00000120899	ENST00000412793	Transcript	intron_variant,feature_truncation	-	-	-	-	-	rs11267627	NA	ENSP00000416174	-:0.2949	NA	NA	PTK2B	-0.866	2	C
8_27255369_GCAGCTCTCCTGCAGCCTC/-	8:27255369-27255387	-	ENSG00000120899	ENST00000397501	Transcript	intron_variant,feature_truncation	-	-	-	-	-	rs11267627	NA	ENSP00000380638	-:0.2949	NA	NA	PTK2B	-0.866	2	C
8_27255369_GCAGCTCTCCTGCAGCCTC/-	8:27255369-27255387	-	ENSG00000120899	ENST00000521164	Transcript	intron_variant,feature_truncation	-	-	-	-	-	rs11267627	NA	ENSP00000430404	-:0.2949	NA	NA	PTK2B	-0.866	2	C
8_27255369_GCAGCTCTCCTGCAGCCTC/-	8:27255369-27255387	-	ENSG00000120899	ENST00000522338	Transcript	downstream_gene_variant	-	-	-	-	-	rs11267627	NA	ENSP00000429694	-:0.2949	NA	NA	PTK2B	-0.866	2	C
8_27255369_GCAGCTCTCCTGCAGCCTC/-	8:27255369-27255387	-	ENSG00000120899	ENST00000346049	Transcript	intron_variant,feature_truncation	-	-	-	-	-	rs11267627	NA	ENSP00000332816	-:0.2949	NA	NA	PTK2B	-0.866	2	C
8_63659754_T/C	8:63659754	C	ENSG00000185942	ENST00000523211	Transcript	intron_variant	-	-	-	-	-	rs16929506	NA	ENSP00000429073	C:0.2674	NA	NA	NKAIN3	-1.83	2	C
8_63659754_T/C	8:63659754	C	ENSG00000185942	ENST00000328472	Transcript	intron_variant	-	-	-	-	-	rs16929506	NA	ENSP00000333627	C:0.2674	NA	NA	NKAIN3	-1.83	2	C
8_63659754_T/C	8:63659754	C	ENSG00000185942	ENST00000524201	Transcript	downstream_gene_variant	-	-	-	-	-	rs16929506	NA	ENSP00000429393	C:0.2674	NA	NA	NKAIN3	-1.83	2	C
8_63659754_T/C	8:63659754	C	ENSG00000185942	ENST00000523367	Transcript	intron_variant,nc_transcript_variant	-	-	-	-	-	rs16929506	NA	NA	C:0.2674	NA	NA	NKAIN3	-1.83	2	C
8_63659754_T/C	8:63659754	C	ENSG00000185942	ENST00000519049	Transcript	intron_variant,nc_transcript_variant	-	-	-	-	-	rs16929506	NA	NA	C:0.2674	NA	NA	NKAIN3	-1.83	2	C
8_72938332_G/C	8:72938332	C	ENSG00000235531	ENST00000537896	Transcript	intron_variant	-	-	-	-	-	rs2305017	NA	ENSP00000440866	C:0.2445	NA	NA	RP11-383H13.1	2.9	2	C
8_72938332_G/C	8:72938332	C	ENSG00000104321	ENST00000523582	Transcript	intron_variant	-	-	-	-	-	rs2305017	NA	ENSP00000428151	C:0.2445	NA	NA	TRPA1	2.9	2	C
8_72938332_G/C	8:72938332	C	ENSG00000235531	ENST00000519751	Transcript	intron_variant,nc_transcript_variant	-	-	-	-	-	rs2305017	NA	NA	C:0.2445	NA	NA	RP11-383H13.1	2.9	2	C
8_72938332_G/C	8:72938332	C	ENSG00000104321	ENST00000262209	Transcript	intron_variant	-	-	-	-	-	rs2305017	NA	ENSP00000262209	C:0.2445	NA	NA	TRPA1	2.9	2	C
8_72938332_G/C	8:72938332	C	ENSG00000104321	ENST00000520596	Transcript	upstream_gene_variant	-	-	-	-	-	rs2305017	NA	NA	C:0.2445	NA	NA	TRPA1	2.9	2	C
8_72938332_G/C	8:72938332	C	ENSG00000235531	ENST00000457356	Transcript	intron_variant,nc_transcript_variant	-	-	-	-	-	rs2305017	NA	NA	C:0.2445	NA	NA	RP11-383H13.1	2.9	2	C
8_72938332_G/C	8:72938332	C	ENSG00000235531	ENST00000518916	Transcript	intron_variant,nc_transcript_variant	-	-	-	-	-	rs2305017	NA	NA	C:0.2445	NA	NA	RP11-383H13.1	2.9	2	C
8_72938332_G/C	8:72938332	C	ENSG00000235531	ENST00000524152	Transcript	intron_variant	-	-	-	-	-	rs2305017	NA	ENSP00000428623	C:0.2445	NA	NA	RP11-383H13.1	2.9	2	C
8_72938332_G/C	8:72938332	C	ENSG00000235531	ENST00000512290	Transcript	upstream_gene_variant	-	-	-	-	-	rs2305017	NA	NA	C:0.2445	NA	NA	RP11-383H13.1	2.9	2	C
8_72938359_T/C	8:72938359	C	ENSG00000235531	ENST00000537896	Transcript	intron_variant	-	-	-	-	-	rs2305019	NA	ENSP00000440866	C:0.2450	NA	NA	RP11-383H13.1	-0.511	2	C
8_72938359_T/C	8:72938359	C	ENSG00000104321	ENST00000523582	Transcript	intron_variant	-	-	-	-	-	rs2305019	NA	ENSP00000428151	C:0.2450	NA	NA	TRPA1	-0.511	2	C
8_72938359_T/C	8:72938359	C	ENSG00000235531	ENST00000519751	Transcript	intron_variant,nc_transcript_variant	-	-	-	-	-	rs2305019	NA	NA	C:0.2450	NA	NA	RP11-383H13.1	-0.511	2	C
8_72938359_T/C	8:72938359	C	ENSG00000104321	ENST00000262209	Transcript	intron_variant	-	-	-	-	-	rs2305019	NA	ENSP00000262209	C:0.2450	NA	NA	TRPA1	-0.511	2	C
8_72938359_T/C	8:72938359	C	ENSG00000104321	ENST00000520596	Transcript	upstream_gene_variant	-	-	-	-	-	rs2305019	NA	NA	C:0.2450	NA	NA	TRPA1	-0.511	2	C
8_72938359_T/C	8:72938359	C	ENSG00000235531	ENST00000457356	Transcript	intron_variant,nc_transcript_variant	-	-	-	-	-	rs2305019	NA	NA	C:0.2450	NA	NA	RP11-383H13.1	-0.511	2	C
8_72938359_T/C	8:72938359	C	ENSG00000235531	ENST00000518916	Transcript	intron_variant,nc_transcript_variant	-	-	-	-	-	rs2305019	NA	NA	C:0.2450	NA	NA	RP11-383H13.1	-0.511	2	C
8_72938359_T/C	8:72938359	C	ENSG00000235531	ENST00000524152	Transcript	intron_variant	-	-	-	-	-	rs2305019	NA	ENSP00000428623	C:0.2450	NA	NA	RP11-383H13.1	-0.511	2	C
8_72938359_T/C	8:72938359	C	ENSG00000235531	ENST00000512290	Transcript	upstream_gene_variant	-	-	-	-	-	rs2305019	NA	NA	C:0.2450	NA	NA	RP11-383H13.1	-0.511	2	C
9_136313904_C/T	9:136313904	T	ENSG00000160323	ENST00000485925	Transcript	intron_variant,nc_transcript_variant	-	-	-	-	-	rs2769073	NA	NA	T:0.1067	NA	NA	ADAMTS13	-0.302	2	C
9_136313904_C/T	9:136313904	T	ENSG00000160323	ENST00000355699	Transcript	intron_variant	-	-	-	-	-	rs2769073	NA	ENSP00000347927	T:0.1067	NA	NA	ADAMTS13	-0.302	2	C
9_136313904_C/T	9:136313904	T	ENSG00000160323	ENST00000371916	Transcript	intron_variant	-	-	-	-	-	rs2769073	NA	ENSP00000360984	T:0.1067	NA	NA	ADAMTS13	-0.302	2	C
9_136313904_C/T	9:136313904	T	ENSG00000160323	ENST00000356589	Transcript	intron_variant	-	-	-	-	-	rs2769073	NA	ENSP00000348997	T:0.1067	NA	NA	ADAMTS13	-0.302	2	C
9_136313904_C/T	9:136313904	T	ENSG00000160323	ENST00000371929	Transcript	intron_variant	-	-	-	-	-	rs2769073	NA	ENSP00000360997	T:0.1067	NA	NA	ADAMTS13	-0.302	2	C
9_136313904_C/T	9:136313904	T	ENSG00000160323	ENST00000536611	Transcript	intron_variant	-	-	-	-	-	rs2769073	NA	ENSP00000444504	T:0.1067	NA	NA	ADAMTS13	-0.302	2	C
9_136313904_C/T	9:136313904	T	ENSG00000160323	ENST00000474918	Transcript	downstream_gene_variant	-	-	-	-	-	rs2769073	NA	ENSP00000435305	T:0.1067	NA	NA	ADAMTS13	-0.302	2	C
9_136509514_G/A	9:136509514	A	ENSG00000123454	ENST00000263611	Transcript	downstream_gene_variant	-	-	-	-	-	rs1611128	NA	ENSP00000263611	A:0.1648	NA	NA	DBH	-3.84	2	C
9_136509514_G/A	9:136509514	A	ENSG00000123454	ENST00000393056	Transcript	intron_variant	-	-	-	-	-	rs1611128	NA	ENSP00000376776	A:0.1648	NA	NA	DBH	-3.84	2	C
9_90262393_G/A	9:90262393	A	ENSG00000196730	ENST00000358077	Transcript	intron_variant	-	-	-	-	-	rs2274607	NA	ENSP00000350785	A:0.2147	NA	NA	DAPK1	-4.38	2	C
9_90262393_G/A	9:90262393	A	ENSG00000196730	ENST00000491893	Transcript	intron_variant	-	-	-	-	-	rs2274607	NA	ENSP00000419026	A:0.2147	NA	NA	DAPK1	-4.38	2	C
9_90262393_G/A	9:90262393	A	ENSG00000196730	ENST00000494010	Transcript	upstream_gene_variant	-	-	-	-	-	rs2274607	NA	NA	A:0.2147	NA	NA	DAPK1	-4.38	2	C
9_90262393_G/A	9:90262393	A	ENSG00000196730	ENST00000469067	Transcript	intron_variant,nc_transcript_variant	-	-	-	-	-	rs2274607	NA	NA	A:0.2147	NA	NA	DAPK1	-4.38	2	C
9_90262393_G/A	9:90262393	A	ENSG00000196730	ENST00000495281	Transcript	upstream_gene_variant	-	-	-	-	-	rs2274607	NA	NA	A:0.2147	NA	NA	DAPK1	-4.38	2	C
9_90262393_G/A	9:90262393	A	ENSG00000196730	ENST00000408954	Transcript	intron_variant	-	-	-	-	-	rs2274607	NA	ENSP00000386135	A:0.2147	NA	NA	DAPK1	-4.38	2	C
9_90262393_G/A	9:90262393	A	ENSG00000196730	ENST00000475804	Transcript	upstream_gene_variant	-	-	-	-	-	rs2274607	NA	NA	A:0.2147	NA	NA	DAPK1	-4.38	2	C
9_90262393_G/A	9:90262393	A	ENSG00000196730	ENST00000469640	Transcript	intron_variant	-	-	-	-	-	rs2274607	NA	ENSP00000418885	A:0.2147	NA	NA	DAPK1	-4.38	2	C
9_90262393_G/A	9:90262393	A	ENSG00000196730	ENST00000472284	Transcript	intron_variant	-	-	-	-	-	rs2274607	NA	ENSP00000417076	A:0.2147	NA	NA	DAPK1	-4.38	2	C
9_99086301_C/T	9:99086301	T	ENSG00000130958	ENST00000253270	Transcript	intron_variant	-	-	-	-	-	-	NA	ENSP00000253270	NA	NA	NA	SLC35D2	-1.22	2	C
9_99086301_C/T	9:99086301	T	ENSG00000130958	ENST00000375259	Transcript	intron_variant	-	-	-	-	-	-	NA	ENSP00000364408	NA	NA	NA	SLC35D2	-1.22	2	C
9_99086301_C/T	9:99086301	T	ENSG00000130958	ENST00000490599	Transcript	intron_variant,nc_transcript_variant	-	-	-	-	-	-	NA	NA	NA	NA	NA	SLC35D2	-1.22	2	C
X_1315104_G/C	X:1315104	C	ENSG00000205755	ENST00000381567	Transcript	intron_variant	-	-	-	-	-	rs9803466	NA	ENSP00000370979	C:0.3700	NA	NA	CRLF2	-1.41	2	C
X_1315104_G/C	X:1315104	C	ENSG00000205755	ENST00000381566	Transcript	downstream_gene_variant	-	-	-	-	-	rs9803466	NA	ENSP00000370978	C:0.3700	NA	NA	CRLF2	-1.41	2	C
X_1315104_G/C	X:1315104	C	ENSG00000205755	ENST00000467626	Transcript	intron_variant,nc_transcript_variant	-	-	-	-	-	rs9803466	NA	NA	C:0.3700	NA	NA	CRLF2	-1.41	2	C
X_1315104_G/C	X:1315104	C	ENSG00000205755	ENST00000400841	Transcript	intron_variant	-	-	-	-	-	rs9803466	NA	ENSP00000383641	C:0.3700	NA	NA	CRLF2	-1.41	2	C
X_142803599_G/A	X:142803599	A	ENSG00000203924	ENST00000370498	Transcript	intron_variant	-	-	-	-	-	rs112546832	NA	ENSP00000359529	A:0.1236	NA	NA	SPANXN2	-0.368	2	C
5_140563931_T/C	5:140563931	C	ENSG00000196963	ENST00000361016	Transcript	synonymous_variant	2952	1797	599	N	aaT/aaC	rs13158239	Pfam_domain:PF00028,PROSITE_profiles:PS50268,SMART_domains:SM00112,Superfamily_domains:SSF49313	ENSP00000354293	C:0.3516	NA	NA	PCDHB16	NA	2	C
18_50683853_G/A	18:50683853	A	ENSG00000187323	ENST00000304775	Transcript	synonymous_variant,NMD_transcript_variant	1190	1191	397	T	acG/acA	-	Pfam_domain:PF00041,PROSITE_profiles:PS50853,SMART_domains:SM00409,SMART_domains:SM00060,Superfamily_domains:SSF49265	ENSP00000304146	NA	NA	NA	DCC	-8.11	2	B
18_50683853_G/A	18:50683853	A	ENSG00000187323	ENST00000581580	Transcript	synonymous_variant	619	354	118	T	acG/acA	-	Pfam_domain:PF00041,PROSITE_profiles:PS50853,SMART_domains:SM00409,SMART_domains:SM00060,Superfamily_domains:SSF49265	ENSP00000464582	NA	NA	NA	DCC	-8.11	2	C
18_50683853_G/A	18:50683853	A	ENSG00000187323	ENST00000442544	Transcript	synonymous_variant	2005	1389	463	T	acG/acA	-	Pfam_domain:PF00041,PROSITE_profiles:PS50853,SMART_domains:SM00409,SMART_domains:SM00060,Superfamily_domains:SSF49265	ENSP00000389140	NA	NA	NA	DCC	-8.11	2	C
18_50683853_G/A	18:50683853	A	ENSG00000187323	ENST00000412726	Transcript	synonymous_variant	1310	933	311	T	acG/acA	-	Pfam_domain:PF00041,PROSITE_profiles:PS50853,SMART_domains:SM00409,SMART_domains:SM00060,Superfamily_domains:SSF49265	ENSP00000397322	NA	NA	NA	DCC	-8.11	2	C
17_21203964_C/G	17:21203964	G	ENSG00000034152	ENST00000316920	Transcript	synonymous_variant	395	186	62	A	gcC/gcG	rs34458870,COSM330335	Pfam_domain:PF00069,Pfam_domain:PF07714,PROSITE_profiles:PS50011,SMART_domains:SM00220,SMART_domains:SM00219,Superfamily_domains:SSF56112	ENSP00000319139	G:0.1653	NA	NA	MAP2K3	-6.84	2	C
17_21203964_C/G	17:21203964	G	ENSG00000034152	ENST00000361818	Transcript	synonymous_variant	280	186	62	A	gcC/gcG	rs34458870,COSM330335	Pfam_domain:PF00069,Pfam_domain:PF07714,PROSITE_profiles:PS50011,SMART_domains:SM00220,SMART_domains:SM00219,Superfamily_domains:SSF56112	ENSP00000355081	G:0.1653	NA	NA	MAP2K3	-6.84	2	C
17_21203964_C/G	17:21203964	G	ENSG00000034152	ENST00000342679	Transcript	synonymous_variant	522	273	91	A	gcC/gcG	rs34458870,COSM330335	Pfam_domain:PF00069,Pfam_domain:PF07714,PROSITE_profiles:PS50011,SMART_domains:SM00220,SMART_domains:SM00219,Superfamily_domains:SSF56112	ENSP00000345083	G:0.1653	NA	NA	MAP2K3	-6.84	2	C
17_21203964_C/G	17:21203964	G	ENSG00000034152	ENST00000526076	Transcript	synonymous_variant	280	186	62	A	gcC/gcG	rs34458870,COSM330335	Pfam_domain:PF00069,Pfam_domain:PF07714,PROSITE_profiles:PS50011,SMART_domains:SM00220,Superfamily_domains:SSF56112	ENSP00000434068	G:0.1653	NA	NA	MAP2K3	-6.84	2	C
17_21203964_C/G	17:21203964	G	ENSG00000034152	ENST00000496046	Transcript	synonymous_variant,NMD_transcript_variant	372	273	91	A	gcC/gcG	rs34458870,COSM330335	Pfam_domain:PF00069,Pfam_domain:PF07714,PROSITE_profiles:PS50011,Superfamily_domains:SSF56112	ENSP00000464043	G:0.1653	NA	NA	MAP2K3	-6.84	2	B
6_146350977_C/A	6:146350977	A	ENSG00000152822	ENST00000282753	Transcript	synonymous_variant	559	324	108	S	tcC/tcA	-	Pfam_domain:PF01094,Prints_domain:PR00248,Superfamily_domains:SSF53822	ENSP00000282753	NA	NA	NA	GRM1	2.91	2	C
6_146350977_C/A	6:146350977	A	ENSG00000152822	ENST00000392299	Transcript	synonymous_variant	794	324	108	S	tcC/tcA	-	Pfam_domain:PF01094,Prints_domain:PR00248,Superfamily_domains:SSF53822	ENSP00000376119	NA	NA	NA	GRM1	2.91	2	C
6_146350977_C/A	6:146350977	A	ENSG00000152822	ENST00000361719	Transcript	synonymous_variant	794	324	108	S	tcC/tcA	-	Pfam_domain:PF01094,Prints_domain:PR00248,Superfamily_domains:SSF53822	ENSP00000354896	NA	NA	NA	GRM1	2.91	2	C
6_146350977_C/A	6:146350977	A	ENSG00000152822	ENST00000507907	Transcript	synonymous_variant	356	324	108	S	tcC/tcA	-	Pfam_domain:PF01094,Prints_domain:PR00248,Superfamily_domains:SSF53822	ENSP00000425599	NA	NA	NA	GRM1	2.91	2	C
6_146350977_C/A	6:146350977	A	ENSG00000152822	ENST00000355289	Transcript	synonymous_variant	559	324	108	S	tcC/tcA	-	Pfam_domain:PF01094,Prints_domain:PR00248,Superfamily_domains:SSF53822	ENSP00000347437	NA	NA	NA	GRM1	2.91	2	C
6_146350977_C/A	6:146350977	A	ENSG00000152822	ENST00000492807	Transcript	synonymous_variant	691	324	108	S	tcC/tcA	-	Pfam_domain:PF01094,Prints_domain:PR00248,Superfamily_domains:SSF53822	ENSP00000424095	NA	NA	NA	GRM1	2.91	2	C
8_22481449_A/G	8:22481449	G	ENSG00000147439	ENST00000276416	Transcript	synonymous_variant	663	594	198	F	ttT/ttC	rs1871900	Pfam_domain:PF03114,Pfam_domain:PF09325,PROSITE_profiles:PS51021,SMART_domains:SM00721,Superfamily_domains:SSF103657	ENSP00000276416	G:0.4570	NA	NA	BIN3	-8.71	2	C
8_22481449_A/G	8:22481449	G	ENSG00000147439	ENST00000399977	Transcript	synonymous_variant	525	450	150	F	ttT/ttC	rs1871900	Pfam_domain:PF03114,Pfam_domain:PF09325,PROSITE_profiles:PS51021,SMART_domains:SM00721,Superfamily_domains:SSF103657	ENSP00000382859	G:0.4570	NA	NA	BIN3	-8.71	2	C
8_22481449_A/G	8:22481449	G	ENSG00000147439	ENST00000519513	Transcript	synonymous_variant	553	432	144	F	ttT/ttC	rs1871900	Pfam_domain:PF03114,Pfam_domain:PF09325,PROSITE_profiles:PS51021,SMART_domains:SM00721,Superfamily_domains:SSF103657	ENSP00000430423	G:0.4570	NA	NA	BIN3	-8.71	2	C
5_3600334_T/C	5:3600334	C	ENSG00000170549	ENST00000302006	Transcript	synonymous_variant	1324	1272	424	N	aaT/aaC	rs844154	PROSITE_profiles:PS50099	ENSP00000305244	T:0.1273	NA	NA	IRX1	-6.04	2	C
10_99129230_T/C	10:99129230	C	ENSG00000052749	ENST00000536831	Transcript	synonymous_variant	2114	2061	687	A	gcA/gcG	rs6584122	Superfamily_domains:SSF48371	ENSP00000446184	C:0.1433	NA	NA	RRP12	-7.66	2	C
10_99129230_T/C	10:99129230	C	ENSG00000052749	ENST00000414986	Transcript	synonymous_variant	2863	2724	908	A	gcA/gcG	rs6584122	Superfamily_domains:SSF48371	ENSP00000414863	C:0.1433	NA	NA	RRP12	-7.66	2	C
10_99129230_T/C	10:99129230	C	ENSG00000052749	ENST00000315563	Transcript	synonymous_variant	2659	2607	869	A	gcA/gcG	rs6584122	Superfamily_domains:SSF48371	ENSP00000324315	C:0.1433	NA	NA	RRP12	-7.66	2	C
10_99129230_T/C	10:99129230	C	ENSG00000052749	ENST00000370992	Transcript	synonymous_variant	3019	2907	969	A	gcA/gcG	rs6584122	Superfamily_domains:SSF48371	ENSP00000360031	C:0.1433	NA	NA	RRP12	-7.66	2	C
16_68389772_C/T	16:68389772	T	ENSG00000132600	ENST00000348497	Transcript	synonymous_variant	2185	1353	451	T	acC/acT	rs1131933	Superfamily_domains:SSF53335	ENSP00000345775	C:0.4272	NA	NA	PRMT7	0.101	2	C
16_68389772_C/T	16:68389772	T	ENSG00000132600	ENST00000441236	Transcript	synonymous_variant	2479	1647	549	T	acC/acT	rs1131933	Superfamily_domains:SSF53335,PIRSF_domain:PIRSF036946	ENSP00000409324	C:0.4272	NA	NA	PRMT7	0.101	2	C
16_68389772_C/T	16:68389772	T	ENSG00000132600	ENST00000339507	Transcript	synonymous_variant	2627	1797	599	T	acC/acT	rs1131933	Superfamily_domains:SSF53335,PIRSF_domain:PIRSF036946	ENSP00000343103	C:0.4272	NA	NA	PRMT7	0.101	2	C
16_68389772_C/T	16:68389772	T	ENSG00000132600	ENST00000449359	Transcript	synonymous_variant	1774	1647	549	T	acC/acT	rs1131933	Superfamily_domains:SSF53335,PIRSF_domain:PIRSF036946	ENSP00000414716	C:0.4272	NA	NA	PRMT7	0.101	2	C
1_248813343_A/G	1:248813343	G	ENSG00000187701	ENST00000344889	Transcript	synonymous_variant	843	843	281	L	ctT/ctC	-	Transmembrane_helices:Tmhmm,Pfam_domain:PF00001,PROSITE_profiles:PS50262,Prints_domain:PR00237,Superfamily_domains:SSF81321	ENSP00000342008	NA	NA	NA	OR2T27	0.83	2	C
20_31619500_C/T	20:31619500	T	ENSG00000167104	ENST00000349552	Transcript	missense_variant	47	47	16	T/M	aCg/aTg	rs17301126,COSM443647	Cleavage_site_(Signalp):Sigp	ENSP00000344929	T:0.0820	benign	tolerated	BPIFB6	1.36	2	A
11_108535960_A/G	11:108535960	G	ENSG00000178105	ENST00000322536	Transcript	missense_variant	209	80	27	H/R	cAc/cGc	-	Low_complexity_(Seg):Seg	ENSP00000314348	NA	benign	tolerated	DDX10	4.12	2	A
7_138601706_C/A	7:138601706	A	ENSG00000122778	ENST00000422774	Transcript	missense_variant	2715	2666	889	G/V	gGt/gTt	rs2354336	Low_complexity_(Seg):Seg	ENSP00000416040	A:0.0343	benign	tolerated	KIAA1549	-3.83	2	A
7_138601706_C/A	7:138601706	A	ENSG00000122778	ENST00000242365	Transcript	missense_variant	2516	2516	839	G/V	gGt/gTt	rs2354336	Low_complexity_(Seg):Seg	ENSP00000242365	A:0.0343	benign	tolerated	KIAA1549	-3.83	2	A
7_138601706_C/A	7:138601706	A	ENSG00000122778	ENST00000440172	Transcript	missense_variant	2715	2666	889	G/V	gGt/gTt	rs2354336	Low_complexity_(Seg):Seg	ENSP00000406661	A:0.0343	benign	tolerated	KIAA1549	-3.83	2	A
3_50379950_C/T	3:50379950	T	ENSG00000004838	ENST00000442887	Transcript	missense_variant	846	622	208	E/K	Gag/Aag	-	NA	ENSP00000393687	NA	benign	deleterious	ZMYND10	3	2	A
7_138601572_C/T	7:138601572	T	ENSG00000122778	ENST00000422774	Transcript	missense_variant	2849	2800	934	D/N	Gac/Aac	rs2150283	NA	ENSP00000416040	T:0.0316	benign	tolerated	KIAA1549	-1.9	2	B
7_138601572_C/T	7:138601572	T	ENSG00000122778	ENST00000242365	Transcript	missense_variant	2650	2650	884	D/N	Gac/Aac	rs2150283	NA	ENSP00000242365	T:0.0316	benign	tolerated	KIAA1549	-1.9	2	B
7_138601572_C/T	7:138601572	T	ENSG00000122778	ENST00000440172	Transcript	missense_variant	2849	2800	934	D/N	Gac/Aac	rs2150283	NA	ENSP00000406661	T:0.0316	benign	tolerated	KIAA1549	-1.9	2	B
10_47754794_C/T	10:47754794	T	ENSG00000186807	ENST00000538825	Transcript	missense_variant	291	215	72	A/V	gCg/gTg	rs200976247	Pfam_domain:PF00191,SMART_domains:SM00335,Superfamily_domains:SSF47874	ENSP00000440742	NA	benign	tolerated	ANXA8L2	NA	2	A
10_47754794_C/T	10:47754794	T	ENSG00000186807	ENST00000449464	Transcript	missense_variant	484	401	134	A/V	gCg/gTg	rs200976247	Pfam_domain:PF00191,Superfamily_domains:SSF47874	ENSP00000407079	NA	benign	tolerated	ANXA8L2	NA	2	A
1_237711855_C/G	1:237711855	G	ENSG00000198626	ENST00000360064	Transcript	missense_variant	3025	3025	1009	R/G	Cga/Gga	-	Pfam_domain:PF02026	ENSP00000353174	NA	benign	deleterious	RYR2	4.65	2	A
5_149001551_A/C	5:149001551	C	ENSG00000183111	ENST00000333677	Transcript	missense_variant	1424	1261	421	M/L	Atg/Ctg	rs4629585	Pfam_domain:PF03114,PROSITE_profiles:PS51021,SMART_domains:SM00721,Superfamily_domains:SSF103657	ENSP00000328083	C:0.4080	benign	tolerated	ARHGEF37	2.64	2	A
10_134459388_A/G	10:134459388	G	ENSG00000068383	ENST00000342652	Transcript	missense_variant	48	50	17	K/R	aAg/aGg	rs1133400	Pfam_domain:PF03372,SMART_domains:SM00128,Superfamily_domains:SSF56219	ENSP00000340707	G:0.2312	benign	tolerated	INPP5A	-0.458	2	A
10_134459388_A/G	10:134459388	G	ENSG00000068383	ENST00000368593	Transcript	missense_variant	382	134	45	K/R	aAg/aGg	rs1133400	Pfam_domain:PF03372,SMART_domains:SM00128,Superfamily_domains:SSF56219	ENSP00000357582	G:0.2312	benign	tolerated	INPP5A	-0.458	2	A
10_134459388_A/G	10:134459388	G	ENSG00000068383	ENST00000368594	Transcript	missense_variant	411	134	45	K/R	aAg/aGg	rs1133400	Pfam_domain:PF03372,SMART_domains:SM00128,Superfamily_domains:SSF56219	ENSP00000357583	G:0.2312	benign	tolerated	INPP5A	-0.458	2	A
5_156898690_A/G	5:156898690	G	ENSG00000172548	ENST00000311946	Transcript	missense_variant	753	637	213	R/G	Agg/Ggg	rs6860507	Pfam_domain:PF05653,Pfam_domain:PF00892,Superfamily_domains:SSF103481	ENSP00000311687	A:0.4776	benign	tolerated	NIPAL4	1.73	2	A
5_156898690_A/G	5:156898690	G	ENSG00000172548	ENST00000435489	Transcript	missense_variant	696	580	194	R/G	Agg/Ggg	rs6860507	Pfam_domain:PF05653,Pfam_domain:PF00892,Superfamily_domains:SSF103481	ENSP00000406456	A:0.4776	benign	tolerated	NIPAL4	1.73	2	A
3_50379950_C/T	3:50379950	T	ENSG00000004838	ENST00000231749	Transcript	missense_variant	2024	751	251	E/K	Gag/Aag	-	PIRSF_domain:PIRSF037948	ENSP00000231749	NA	benign	deleterious	ZMYND10	3	2	A
5_41018452_A/T	5:41018452	T	ENSG00000171495	ENST00000506092	Transcript	missense_variant	1710	1419	473	N/K	aaT/aaA	rs10054110	Superfamily_domains:SSF48371	ENSP00000441504	T:0.3333	benign	tolerated	MROH2B	-2.21	2	A
5_41018452_A/T	5:41018452	T	ENSG00000171495	ENST00000399564	Transcript	missense_variant	3205	2754	918	N/K	aaT/aaA	rs10054110	Superfamily_domains:SSF48371	ENSP00000382476	T:0.3333	benign	tolerated	MROH2B	-2.21	2	A
4_951947_T/C	4:951947	C	ENSG00000127419	ENST00000264771	Transcript	missense_variant	1363	1178	393	M/T	aTg/aCg	rs34311866	Transmembrane_helices:Tmhmm	ENSP00000264771	C:0.1154	benign	deleterious	TMEM175	0.507	2	A
4_951947_T/C	4:951947	C	ENSG00000127419	ENST00000508204	Transcript	missense_variant	1049	932	311	M/T	aTg/aCg	rs34311866	Transmembrane_helices:Tmhmm	ENSP00000423669	C:0.1154	benign	deleterious	TMEM175	0.507	2	A
4_951947_T/C	4:951947	C	ENSG00000127419	ENST00000515740	Transcript	missense_variant	1098	830	277	M/T	aTg/aCg	rs34311866	Transmembrane_helices:Tmhmm	ENSP00000427039	C:0.1154	benign	deleterious	TMEM175	0.507	2	A
2_169690742_G/T	2:169690742	T	ENSG00000163072	ENST00000397209	Transcript	missense_variant	327	327	109	K/N	aaG/aaT	-	NA	ENSP00000380392	NA	probably_damaging	deleterious	NOSTRIN	1.35	3	A
2_169690742_G/T	2:169690742	T	ENSG00000163072	ENST00000421711	Transcript	missense_variant	327	327	109	K/N	aaG/aaT	-	NA	ENSP00000401316	NA	probably_damaging	deleterious	NOSTRIN	1.35	3	A
19_55993147_G/A	19:55993147	A	ENSG00000197483	ENST00000598519	Transcript	missense_variant	1140	587	196	R/H	cGc/cAc	-	Pfam_domain:PF00096,PROSITE_profiles:PS50157,SMART_domains:SM00355,Superfamily_domains:SSF57667	ENSP00000469591	NA	probably_damaging	deleterious	ZNF628	NA	3	A
2_165365313_T/A	2:165365313	A	ENSG00000115290	ENST00000446413	Transcript	missense_variant	919	731	244	Y/F	tAt/tTt	-	Pfam_domain:PF00169,PROSITE_profiles:PS50003,SMART_domains:SM00233,Superfamily_domains:SSF50729	ENSP00000416786	NA	probably_damaging	tolerated	GRB14	4.52	3	A
6_43006195_C/A	6:43006195	A	ENSG00000044090	ENST00000535468	Transcript	missense_variant	4922	4835	1612	R/L	cGa/cTa	-	Pfam_domain:PF00888,Superfamily_domains:SSF75632	ENSP00000438788	NA	probably_damaging	deleterious	CUL7	3.09	3	A
6_43006195_C/A	6:43006195	A	ENSG00000044090	ENST00000265348	Transcript	missense_variant	4669	4583	1528	R/L	cGa/cTa	-	Pfam_domain:PF00888,Superfamily_domains:SSF75632	ENSP00000265348	NA	probably_damaging	deleterious	CUL7	3.09	3	A
7_23016968_A/G	7:23016968	G	ENSG00000122591	ENST00000440481	Transcript	missense_variant	561	562	188	Y/H	Tac/Cac	-	Pfam_domain:PF09790	ENSP00000397168	NA	probably_damaging	deleterious	FAM126A	4.53	3	A
7_23016968_A/G	7:23016968	G	ENSG00000122591	ENST00000432176	Transcript	missense_variant	639	406	136	Y/H	Tac/Cac	-	Pfam_domain:PF09790	ENSP00000403396	NA	probably_damaging	deleterious	FAM126A	4.53	3	A
7_23016968_A/G	7:23016968	G	ENSG00000122591	ENST00000409923	Transcript	missense_variant	594	406	136	Y/H	Tac/Cac	-	Pfam_domain:PF09790	ENSP00000386246	NA	probably_damaging	deleterious	FAM126A	4.53	3	A
9_43849812_T/G	9:43849812	G	ENSG00000154529	ENST00000377564	Transcript	missense_variant	2110	1717	573	C/G	Tgt/Ggt	rs141780724	SMART_domains:SM00181,PROSITE_profiles:PS50026,Superfamily_domains:SSF57196	ENSP00000366787	G:0.3054	probably_damaging	deleterious	CNTNAP3B	NA	3	A
9_128117952_A/G	9:128117952	G	ENSG00000165219	ENST00000297933	Transcript	missense_variant	4034	3787	1263	K/E	Aaa/Gaa	-	Superfamily_domains:SSF109993	ENSP00000297933	NA	probably_damaging	deleterious	GAPVD1	4.58	3	A
4_7056674_G/A	4:7056674	A	ENSG00000173011	ENST00000512388	Transcript	missense_variant	976	931	311	G/R	Gga/Aga	-	Superfamily_domains:SSF46689	ENSP00000423947	NA	probably_damaging	deleterious	TADA2B	3.49	3	A
2_169690742_G/T	2:169690742	T	ENSG00000163072	ENST00000447264	Transcript	missense_variant	476	177	59	K/N	aaG/aaT	-	NA	ENSP00000390383	NA	possibly_damaging	deleterious	NOSTRIN	1.35	3	A
2_169690742_G/T	2:169690742	T	ENSG00000163072	ENST00000444448	Transcript	missense_variant	887	411	137	K/N	aaG/aaT	-	NA	ENSP00000394051	NA	possibly_damaging	deleterious	NOSTRIN	1.35	3	A
2_169690742_G/T	2:169690742	T	ENSG00000163072	ENST00000458381	Transcript	missense_variant	1169	411	137	K/N	aaG/aaT	-	NA	ENSP00000402140	NA	possibly_damaging	deleterious	NOSTRIN	1.35	3	A
2_169690742_G/T	2:169690742	T	ENSG00000163072	ENST00000445023	Transcript	missense_variant	375	177	59	K/N	aaG/aaT	-	NA	ENSP00000404413	NA	possibly_damaging	deleterious	NOSTRIN	1.35	3	A
2_169690742_G/T	2:169690742	T	ENSG00000163072	ENST00000397206	Transcript	missense_variant	336	177	59	K/N	aaG/aaT	-	NA	ENSP00000380390	NA	possibly_damaging	deleterious	NOSTRIN	1.35	3	A
2_169690742_G/T	2:169690742	T	ENSG00000163072	ENST00000317647	Transcript	missense_variant	640	411	137	K/N	aaG/aaT	-	NA	ENSP00000318921	NA	possibly_damaging	deleterious	NOSTRIN	1.35	3	A
19_55993147_G/A	19:55993147	A	ENSG00000197483	ENST00000391718	Transcript	missense_variant	1140	575	192	R/H	cGc/cAc	-	Pfam_domain:PF00096,PROSITE_profiles:PS50157,SMART_domains:SM00355,Superfamily_domains:SSF57667	ENSP00000375598	NA	possibly_damaging	deleterious	ZNF628	NA	3	A
2_165365313_T/A	2:165365313	A	ENSG00000115290	ENST00000263915	Transcript	missense_variant	1405	866	289	Y/F	tAt/tTt	-	Pfam_domain:PF00169,PROSITE_profiles:PS50003,SMART_domains:SM00233,Superfamily_domains:SSF50729	ENSP00000263915	NA	possibly_damaging	tolerated	GRB14	4.52	3	A
4_74304018_A/T	4:74304018	T	ENSG00000081051	ENST00000395792	Transcript	missense_variant	365	265	89	N/Y	Aac/Tac	-	Pfam_domain:PF00273,SMART_domains:SM00103,PIRSF_domain:PIRSF002520,Superfamily_domains:SSF48552	ENSP00000379138	NA	possibly_damaging	deleterious	AFP	1.85	3	A
4_74304018_A/T	4:74304018	T	ENSG00000081051	ENST00000226359	Transcript	missense_variant	281	265	89	N/Y	Aac/Tac	-	Pfam_domain:PF00273,SMART_domains:SM00103,Superfamily_domains:SSF48552,PIRSF_domain:PIRSF002520	ENSP00000226359	NA	possibly_damaging	deleterious	AFP	1.85	3	A
13_92101140_A/C	13:92101140	C	ENSG00000179399	ENST00000377067	Transcript	missense_variant	661	289	97	K/Q	Aag/Cag	-	Pfam_domain:PF01153	ENSP00000366267	NA	possibly_damaging	deleterious	GPC5	4.28	3	A
19_57089631_C/G	19:57089631	G	ENSG00000197016	ENST00000391709	Transcript	missense_variant	2511	1834	612	Q/E	Cag/Gag	-	PROSITE_profiles:PS50157,SMART_domains:SM00355,Superfamily_domains:SSF57667	ENSP00000375590	NA	possibly_damaging	deleterious	ZNF470	NA	3	A
19_57089631_C/G	19:57089631	G	ENSG00000197016	ENST00000330619	Transcript	missense_variant	2520	1834	612	Q/E	Cag/Gag	-	PROSITE_profiles:PS50157,SMART_domains:SM00355,Superfamily_domains:SSF57667	ENSP00000333223	NA	possibly_damaging	deleterious	ZNF470	NA	3	A
9_128117952_A/G	9:128117952	G	ENSG00000165219	ENST00000470056	Transcript	missense_variant	3866	3706	1236	K/E	Aaa/Gaa	-	Superfamily_domains:SSF109993	ENSP00000419767	NA	possibly_damaging	deleterious	GAPVD1	4.58	3	A
9_128117952_A/G	9:128117952	G	ENSG00000165219	ENST00000394104	Transcript	missense_variant	4001	3841	1281	K/E	Aaa/Gaa	-	Superfamily_domains:SSF109993	ENSP00000377664	NA	possibly_damaging	deleterious	GAPVD1	4.58	3	A
9_128117952_A/G	9:128117952	G	ENSG00000165219	ENST00000394105	Transcript	missense_variant	4028	3868	1290	K/E	Aaa/Gaa	-	Superfamily_domains:SSF109993	ENSP00000377665	NA	possibly_damaging	deleterious	GAPVD1	4.58	3	A
9_128117952_A/G	9:128117952	G	ENSG00000165219	ENST00000265956	Transcript	missense_variant	3923	3763	1255	K/E	Aaa/Gaa	-	Superfamily_domains:SSF109993	ENSP00000265956	NA	possibly_damaging	deleterious	GAPVD1	4.58	3	A
9_128117952_A/G	9:128117952	G	ENSG00000165219	ENST00000394083	Transcript	missense_variant	3792	3643	1215	K/E	Aaa/Gaa	-	Superfamily_domains:SSF109993	ENSP00000377645	NA	possibly_damaging	deleterious	GAPVD1	4.58	3	A
9_128117952_A/G	9:128117952	G	ENSG00000165219	ENST00000495955	Transcript	missense_variant	4131	3841	1281	K/E	Aaa/Gaa	-	Superfamily_domains:SSF109993	ENSP00000419063	NA	possibly_damaging	deleterious	GAPVD1	4.58	3	A
9_128117952_A/G	9:128117952	G	ENSG00000165219	ENST00000312123	Transcript	missense_variant	3724	3724	1242	K/E	Aaa/Gaa	-	Superfamily_domains:SSF109993	ENSP00000309582	NA	possibly_damaging	deleterious	GAPVD1	4.58	3	A
2_171884855_G/A	2:171884855	A	ENSG00000198586	ENST00000521943	Transcript	synonymous_variant	1261	1086	362	L	ctC/ctT	-	Coiled-coils_(Ncoils):ncoils	ENSP00000428113	NA	NA	NA	TLK1	1.93	3	C
2_171884855_G/A	2:171884855	A	ENSG00000198586	ENST00000431350	Transcript	synonymous_variant	1635	1230	410	L	ctC/ctT	-	Coiled-coils_(Ncoils):ncoils	ENSP00000411099	NA	NA	NA	TLK1	1.93	3	C
2_171884855_G/A	2:171884855	A	ENSG00000198586	ENST00000442919	Transcript	synonymous_variant	1702	1086	362	L	ctC/ctT	-	Coiled-coils_(Ncoils):ncoils	ENSP00000402165	NA	NA	NA	TLK1	1.93	3	C
2_171884855_G/A	2:171884855	A	ENSG00000198586	ENST00000360843	Transcript	synonymous_variant	1698	1293	431	L	ctC/ctT	-	Coiled-coils_(Ncoils):ncoils	ENSP00000354089	NA	NA	NA	TLK1	1.93	3	C
2_171884855_G/A	2:171884855	A	ENSG00000198586	ENST00000434911	Transcript	synonymous_variant	1032	942	314	L	ctC/ctT	-	Coiled-coils_(Ncoils):ncoils	ENSP00000409222	NA	NA	NA	TLK1	1.93	3	C
6_44255491_G/T	6:44255491	T	ENSG00000146221	ENST00000371505	Transcript	synonymous_variant	195	72	24	S	tcC/tcA	-	Low_complexity_(Seg):Seg	ENSP00000360560	NA	NA	NA	TCTE1	0.251	3	C
19_16630986_C/G	19:16630986	G	ENSG00000085872	ENST00000546361	Transcript	synonymous_variant	2588	2436	812	R	cgG/cgC	-	Low_complexity_(Seg):Seg,PROSITE_profiles:PS50323,PROSITE_profiles:PS50324	ENSP00000439856	NA	NA	NA	CHERP	-0.8	3	C
19_16630986_C/G	19:16630986	G	ENSG00000085872	ENST00000198939	Transcript	synonymous_variant	2506	2469	823	R	cgG/cgC	-	Low_complexity_(Seg):Seg,PROSITE_profiles:PS50323,PROSITE_profiles:PS50324	ENSP00000198939	NA	NA	NA	CHERP	-0.8	3	C
4_1018750_G/A	4:1018750	A	ENSG00000127418	ENST00000398484	Transcript	stop_gained	1710	1130	377	W/*	tGg/tAg	TMP_ESP_4_1018750	Low_complexity_(Seg):Seg,Transmembrane_helices:Tmhmm	ENSP00000381498	NA	NA	NA	FGFRL1	1.36	3	A
4_1018750_G/A	4:1018750	A	ENSG00000127418	ENST00000504138	Transcript	stop_gained	1278	1130	377	W/*	tGg/tAg	TMP_ESP_4_1018750	Low_complexity_(Seg):Seg,Transmembrane_helices:Tmhmm	ENSP00000423091	NA	NA	NA	FGFRL1	1.36	3	A
4_1018750_G/A	4:1018750	A	ENSG00000127418	ENST00000510644	Transcript	stop_gained	1279	1130	377	W/*	tGg/tAg	TMP_ESP_4_1018750	Low_complexity_(Seg):Seg,Transmembrane_helices:Tmhmm	ENSP00000425025	NA	NA	NA	FGFRL1	1.36	3	A
1_155231952_T/A	1:155231952	A	-	ENSR00000166857	RegulatoryFeature	regulatory_region_variant	-	-	-	-	-	-	NA	NA	NA	NA	NA	NA	-7.66	3	B
1_156526564_C/A	1:156526564	A	ENSG00000183856	ENST00000491900	Transcript	intron_variant,NMD_transcript_variant	-	-	-	-	-	rs2489138	NA	ENSP00000436603	A:0.3356	NA	NA	IQGAP3	1.23	3	B
10_135490789_C/T	10:135490789	T	-	ENSR00000364531	RegulatoryFeature	regulatory_region_variant	-	-	-	-	-	-	NA	NA	NA	NA	NA	NA	NA	3	B
12_109945358_G/T	12:109945358	T	ENSG00000151148	ENST00000449510	Transcript	intron_variant,NMD_transcript_variant	-	-	-	-	-	-	NA	ENSP00000395802	NA	NA	NA	UBE3B	0.668	3	B
12_129294062_T/A	12:129294062	A	-	ENSR00001468381	RegulatoryFeature	regulatory_region_variant	-	-	-	-	-	-	NA	NA	NA	NA	NA	NA	-3.29	3	B
12_129294062_T/A	12:129294062	A	ENSG00000139370	ENST00000376744	Transcript	intron_variant,NMD_transcript_variant	-	-	-	-	-	-	NA	ENSP00000365935	NA	NA	NA	SLC15A4	-3.29	3	B
12_22643186_T/A	12:22643186	A	ENSG00000111731	ENST00000542683	Transcript	intron_variant,NMD_transcript_variant	-	-	-	-	-	-	NA	ENSP00000438256	NA	NA	NA	C2CD5	0.936	3	B
14_96998622_TG/-	14:96998622-96998623	-	ENSG00000090060	ENST00000553357	Transcript	intron_variant,NMD_transcript_variant,feature_truncation	-	-	-	-	-	rs10533972	NA	ENSP00000452578	NA	NA	NA	PAPOLA	0.478	3	B
14_96998622_TG/-	14:96998622-96998623	-	ENSG00000090060	ENST00000553689	Transcript	intron_variant,NMD_transcript_variant,feature_truncation	-	-	-	-	-	rs10533972	NA	ENSP00000451600	NA	NA	NA	PAPOLA	0.478	3	B
15_45456221_C/G	15:45456221	G	ENSG00000137857	ENST00000561220	Transcript	intron_variant,NMD_transcript_variant	-	-	-	-	-	rs1706813	NA	ENSP00000452623	G:0.3091	NA	NA	DUOX1	-3.15	3	B
16_17228359_G/A	16:17228359	A	-	ENSR00000504590	RegulatoryFeature	regulatory_region_variant	-	-	-	-	-	-	NA	NA	NA	NA	NA	NA	-8.12	3	B
17_67522633_A/G	17:67522633	G	ENSG00000108984	ENST00000359094	Transcript	intron_variant,NMD_transcript_variant	-	-	-	-	-	-	NA	ENSP00000351997	NA	NA	NA	MAP2K6	-8.52	3	B
18_21819208_C/T	18:21819208	T	ENSG00000141447	ENST00000584119	Transcript	3_prime_UTR_variant,NMD_transcript_variant	429	-	-	-	-	-	NA	ENSP00000464541	NA	NA	NA	OSBPL1A	4.49	3	B
18_21819208_C/T	18:21819208	T	ENSG00000141447	ENST00000578055	Transcript	5_prime_UTR_variant,NMD_transcript_variant	203	-	-	-	-	-	NA	ENSP00000462155	NA	NA	NA	OSBPL1A	4.49	3	B
19_16630986_C/G	19:16630986	G	ENSG00000141979	ENST00000409035	Transcript	intron_variant,NMD_transcript_variant	-	-	-	-	-	-	NA	ENSP00000386951	NA	NA	NA	CTD-3222D19.2	-0.8	3	B
19_16630986_C/G	19:16630986	G	ENSG00000105072	ENST00000593380	Transcript	3_prime_UTR_variant,NMD_transcript_variant	2071	-	-	-	-	-	NA	ENSP00000472255	NA	NA	NA	C19orf44	-0.8	3	B
19_16630986_C/G	19:16630986	G	ENSG00000105072	ENST00000601109	Transcript	3_prime_UTR_variant,NMD_transcript_variant	271	-	-	-	-	-	NA	ENSP00000469749	NA	NA	NA	C19orf44	-0.8	3	B
19_19035593_C/T	19:19035593	T	ENSG00000105671	ENST00000602113	Transcript	intron_variant,NMD_transcript_variant	-	-	-	-	-	-	NA	ENSP00000469086	NA	NA	NA	DDX49	-2.09	3	B
19_19035593_C/T	19:19035593	T	ENSG00000105671	ENST00000595858	Transcript	intron_variant,NMD_transcript_variant	-	-	-	-	-	-	NA	ENSP00000471292	NA	NA	NA	DDX49	-2.09	3	B
19_19035593_C/T	19:19035593	T	ENSG00000268193	ENST00000596918	Transcript	intron_variant,NMD_transcript_variant	-	-	-	-	-	-	NA	ENSP00000469669	NA	NA	NA	AC002985.3	-2.09	3	B
19_19035593_C/T	19:19035593	T	ENSG00000268193	ENST00000593484	Transcript	intron_variant,NMD_transcript_variant	-	-	-	-	-	-	NA	ENSP00000471765	NA	NA	NA	AC002985.3	-2.09	3	B
19_55993147_G/A	19:55993147	A	-	ENSR00000349010	RegulatoryFeature	regulatory_region_variant	-	-	-	-	-	-	NA	NA	NA	NA	NA	NA	NA	3	B
19_58151959_C/T	19:58151959	T	ENSG00000121417	ENST00000540556	Transcript	intron_variant,NMD_transcript_variant	-	-	-	-	-	rs73064531	NA	ENSP00000440793	T:0.2221	NA	NA	ZNF211	-5.69	3	B
19_58151959_C/T	19:58151959	T	ENSG00000121417	ENST00000535785	Transcript	intron_variant,NMD_transcript_variant	-	-	-	-	-	rs73064531	NA	ENSP00000442740	T:0.2221	NA	NA	ZNF211	-5.69	3	B
19_58962958_C/T	19:58962958	T	-	ENSR00000349306	RegulatoryFeature	regulatory_region_variant	-	-	-	-	-	rs893188	NA	NA	T:0.2578	NA	NA	NA	-3.58	3	B
2_171884855_G/A	2:171884855	A	ENSG00000198586	ENST00000409443	Transcript	synonymous_variant,NMD_transcript_variant	1702	1230	410	L	ctC/ctT	-	NA	ENSP00000387313	NA	NA	NA	TLK1	1.93	3	B
2_171884855_G/A	2:171884855	A	ENSG00000198586	ENST00000359766	Transcript	3_prime_UTR_variant,NMD_transcript_variant	1366	-	-	-	-	-	NA	ENSP00000352810	NA	NA	NA	TLK1	1.93	3	B
22_21334019_C/T	22:21334019	T	-	ENSR00000291990	RegulatoryFeature	regulatory_region_variant	-	-	-	-	-	-	NA	NA	NA	NA	NA	NA	-5.1	3	B
22_45683008_G/A	22:45683008	A	-	ENSR00000619479	RegulatoryFeature	regulatory_region_variant	-	-	-	-	-	-	NA	NA	NA	NA	NA	NA	NA	3	B
3_179076607_A/T	3:179076607	T	ENSG00000171109	ENST00000357390	Transcript	intron_variant,NMD_transcript_variant	-	-	-	-	-	-	NA	ENSP00000349963	NA	NA	NA	MFN1	-2.7	3	B
3_19322606_T/G	3:19322606	G	ENSG00000183960	ENST00000452398	Transcript	intron_variant,NMD_transcript_variant	-	-	-	-	-	-	NA	ENSP00000412141	NA	NA	NA	KCNH8	0.943	3	B
4_177190059_C/G	4:177190059	G	-	ENSR00001437674	RegulatoryFeature	regulatory_region_variant	-	-	-	-	-	-	NA	NA	NA	NA	NA	NA	2.37	3	B
4_177190059_C/G	4:177190059	G	ENSG00000164122	ENST00000296525	Transcript	splice_region_variant,intron_variant	-	-	-	-	-	-	NA	ENSP00000296525	NA	NA	NA	ASB5	2.37	3	B
5_112926734_A/T	5:112926734	T	ENSG00000047188	ENST00000512600	Transcript	splice_region_variant,intron_variant,nc_transcript_variant	-	-	-	-	-	-	NA	NA	NA	NA	NA	YTHDC2	-5.58	3	B
5_112926734_A/T	5:112926734	T	ENSG00000047188	ENST00000161863	Transcript	splice_region_variant,intron_variant	-	-	-	-	-	-	NA	ENSP00000161863	NA	NA	NA	YTHDC2	-5.58	3	B
5_128302369_CT/-	5:128302369-128302370	-	-	ENSR00001413764	RegulatoryFeature	regulatory_region_variant	-	-	-	-	-	rs147696009	NA	NA	NA	NA	NA	NA	-1.23	3	B
6_32630053_C/T	6:32630053	T	ENSG00000179344	ENST00000484729	Transcript	intron_variant,NMD_transcript_variant	-	-	-	-	-	rs9274043	NA	ENSP00000436686	NA	NA	NA	HLA-DQB1	-4.29	3	B
6_44255491_G/T	6:44255491	T	ENSG00000272442	ENST00000505802	Transcript	intron_variant,NMD_transcript_variant	-	-	-	-	-	-	NA	ENSP00000424257	NA	NA	NA	TMEM151B	0.251	3	B
6_57499043_-/T	6:57499042-57499043	T	ENSG00000146143	ENST00000389488	Transcript	splice_region_variant,intron_variant,nc_transcript_variant,feature_elongation	-	-	-	-	-	-	NA	NA	NA	NA	NA	PRIM2	-4.26	3	B
6_57499043_-/T	6:57499042-57499043	T	ENSG00000146143	ENST00000607273	Transcript	splice_region_variant,intron_variant,feature_elongation	-	-	-	-	-	-	NA	ENSP00000475738	NA	NA	NA	PRIM2	-4.26	3	B
7_150972189_G/A	7:150972189	A	ENSG00000082014	ENST00000469154	Transcript	intron_variant,NMD_transcript_variant	-	-	-	-	-	rs2072298	NA	ENSP00000417908	A:0.3283	NA	NA	SMARCD3	2.51	3	B
8_145113241_T/G	8:145113241	G	-	ENSR00001404374	RegulatoryFeature	regulatory_region_variant	-	-	-	-	-	COSM454209,rs3935209	NA	NA	G:0.1928	NA	NA	NA	1.16	3	B
8_93004233_T/A	8:93004233	A	ENSG00000079102	ENST00000518361	Transcript	intron_variant,NMD_transcript_variant	-	-	-	-	-	-	NA	ENSP00000430863	NA	NA	NA	RUNX1T1	0.917	3	B
8_93004233_T/A	8:93004233	A	ENSG00000079102	ENST00000520978	Transcript	intron_variant,NMD_transcript_variant	-	-	-	-	-	-	NA	ENSP00000429085	NA	NA	NA	RUNX1T1	0.917	3	B
9_119139813_C/A	9:119139813	A	-	ENSR00001312715	RegulatoryFeature	regulatory_region_variant	-	-	-	-	-	-	NA	NA	NA	NA	NA	NA	2.08	3	B
9_325637_A/T	9:325637	T	ENSG00000107099	ENST00000483757	Transcript	intron_variant,NMD_transcript_variant	-	-	-	-	-	-	NA	ENSP00000417691	NA	NA	NA	DOCK8	-4.31	3	B
9_325637_A/T	9:325637	T	ENSG00000107099	ENST00000524396	Transcript	intron_variant,NMD_transcript_variant	-	-	-	-	-	-	NA	ENSP00000436628	NA	NA	NA	DOCK8	-4.31	3	B
9_35869813_C/G	9:35869813	G	-	ENSR00001470342	RegulatoryFeature	regulatory_region_variant	-	-	-	-	-	-	NA	NA	NA	NA	NA	NA	4.31	3	B
9_43849812_T/G	9:43849812	G	ENSG00000154529	ENST00000479351	Transcript	intron_variant,NMD_transcript_variant	-	-	-	-	-	rs141780724	NA	ENSP00000432883	G:0.3054	NA	NA	CNTNAP3B	NA	3	B
9_43849817_A/G	9:43849817	G	ENSG00000154529	ENST00000479351	Transcript	intron_variant,NMD_transcript_variant	-	-	-	-	-	rs4063192	NA	ENSP00000432883	NA	NA	NA	CNTNAP3B	NA	3	B
X_1407311_G/C	X:1407311	C	ENSG00000198223	ENST00000486791	Transcript	intron_variant,NMD_transcript_variant	-	-	-	-	-	-	NA	ENSP00000436825	NA	NA	NA	CSF2RA	0.107	3	B
1_154033142_A/G	1:154033142	G	ENSG00000143552	ENST00000368553	Transcript	upstream_gene_variant	-	-	-	-	-	-	NA	ENSP00000357541	NA	NA	NA	NUP210L	0.735	3	C
1_154033142_A/G	1:154033142	G	ENSG00000143552	ENST00000368559	Transcript	intron_variant	-	-	-	-	-	-	NA	ENSP00000357547	NA	NA	NA	NUP210L	0.735	3	C
1_154033142_A/G	1:154033142	G	ENSG00000143552	ENST00000271854	Transcript	intron_variant	-	-	-	-	-	-	NA	ENSP00000271854	NA	NA	NA	NUP210L	0.735	3	C
1_155231952_T/A	1:155231952	A	ENSG00000116521	ENST00000472397	Transcript	upstream_gene_variant	-	-	-	-	-	-	NA	NA	NA	NA	NA	SCAMP3	-7.66	3	C
1_155231952_T/A	1:155231952	A	ENSG00000116521	ENST00000302631	Transcript	5_prime_UTR_variant	99	-	-	-	-	-	NA	ENSP00000307275	NA	NA	NA	SCAMP3	-7.66	3	C
1_155231952_T/A	1:155231952	A	ENSG00000176444	ENST00000361168	Transcript	downstream_gene_variant	-	-	-	-	-	-	NA	ENSP00000354856	NA	NA	NA	CLK2	-7.66	3	C
1_155231952_T/A	1:155231952	A	ENSG00000176444	ENST00000476983	Transcript	downstream_gene_variant	-	-	-	-	-	-	NA	NA	NA	NA	NA	CLK2	-7.66	3	C
1_155231952_T/A	1:155231952	A	ENSG00000116521	ENST00000480219	Transcript	non_coding_exon_variant,nc_transcript_variant	169	-	-	-	-	-	NA	NA	NA	NA	NA	SCAMP3	-7.66	3	C
1_155231952_T/A	1:155231952	A	ENSG00000116521	ENST00000465312	Transcript	non_coding_exon_variant,nc_transcript_variant	67	-	-	-	-	-	NA	NA	NA	NA	NA	SCAMP3	-7.66	3	C
1_155231952_T/A	1:155231952	A	ENSG00000176444	ENST00000536801	Transcript	downstream_gene_variant	-	-	-	-	-	-	NA	ENSP00000441023	NA	NA	NA	CLK2	-7.66	3	C
1_155231952_T/A	1:155231952	A	ENSG00000116521	ENST00000478737	Transcript	upstream_gene_variant	-	-	-	-	-	-	NA	NA	NA	NA	NA	SCAMP3	-7.66	3	C
1_155231952_T/A	1:155231952	A	ENSG00000116521	ENST00000490999	Transcript	upstream_gene_variant	-	-	-	-	-	-	NA	NA	NA	NA	NA	SCAMP3	-7.66	3	C
1_155231952_T/A	1:155231952	A	ENSG00000176444	ENST00000355560	Transcript	downstream_gene_variant	-	-	-	-	-	-	NA	ENSP00000347759	NA	NA	NA	CLK2	-7.66	3	C
1_155231952_T/A	1:155231952	A	ENSG00000116521	ENST00000355379	Transcript	5_prime_UTR_variant	270	-	-	-	-	-	NA	ENSP00000347540	NA	NA	NA	SCAMP3	-7.66	3	C
1_155231952_T/A	1:155231952	A	ENSG00000116521	ENST00000462151	Transcript	upstream_gene_variant	-	-	-	-	-	-	NA	NA	NA	NA	NA	SCAMP3	-7.66	3	C
1_155231952_T/A	1:155231952	A	ENSG00000176444	ENST00000497188	Transcript	downstream_gene_variant	-	-	-	-	-	-	NA	NA	NA	NA	NA	CLK2	-7.66	3	C
1_155231952_T/A	1:155231952	A	ENSG00000176444	ENST00000368361	Transcript	downstream_gene_variant	-	-	-	-	-	-	NA	ENSP00000357345	NA	NA	NA	CLK2	-7.66	3	C
1_155231952_T/A	1:155231952	A	ENSG00000116521	ENST00000497470	Transcript	non_coding_exon_variant,nc_transcript_variant	179	-	-	-	-	-	NA	NA	NA	NA	NA	SCAMP3	-7.66	3	C
1_156438740_T/C	1:156438740	C	ENSG00000116604	ENST00000464356	Transcript	intron_variant,nc_transcript_variant	-	-	-	-	-	-	NA	NA	NA	NA	NA	MEF2D	0.243	3	C
1_156438740_T/C	1:156438740	C	ENSG00000116604	ENST00000475587	Transcript	non_coding_exon_variant,nc_transcript_variant	1123	-	-	-	-	-	NA	NA	NA	NA	NA	MEF2D	0.243	3	C
1_156526564_C/A	1:156526564	A	ENSG00000183856	ENST00000361170	Transcript	intron_variant	-	-	-	-	-	rs2489138	NA	ENSP00000354451	A:0.3356	NA	NA	IQGAP3	1.23	3	C
1_192547442_C/T	1:192547442	T	ENSG00000090104	ENST00000583155	Transcript	downstream_gene_variant	-	-	-	-	-	-	NA	NA	NA	NA	NA	RGS1	4.56	3	C
1_192547442_C/T	1:192547442	T	ENSG00000090104	ENST00000498352	Transcript	non_coding_exon_variant,nc_transcript_variant	1775	-	-	-	-	-	NA	NA	NA	NA	NA	RGS1	4.56	3	C
1_192547442_C/T	1:192547442	T	ENSG00000090104	ENST00000462589	Transcript	downstream_gene_variant	-	-	-	-	-	-	NA	NA	NA	NA	NA	RGS1	4.56	3	C
1_192547442_C/T	1:192547442	T	ENSG00000090104	ENST00000474373	Transcript	downstream_gene_variant	-	-	-	-	-	-	NA	NA	NA	NA	NA	RGS1	4.56	3	C
1_196642899_A/G	1:196642899	G	ENSG00000000971	ENST00000466229	Transcript	upstream_gene_variant	-	-	-	-	-	-	NA	NA	NA	NA	NA	CFH	1.46	3	C
1_196642899_A/G	1:196642899	G	ENSG00000000971	ENST00000359637	Transcript	intron_variant	-	-	-	-	-	-	NA	ENSP00000352658	NA	NA	NA	CFH	1.46	3	C
1_196642899_A/G	1:196642899	G	ENSG00000000971	ENST00000367429	Transcript	intron_variant	-	-	-	-	-	-	NA	ENSP00000356399	NA	NA	NA	CFH	1.46	3	C
1_196642899_A/G	1:196642899	G	ENSG00000000971	ENST00000439155	Transcript	intron_variant	-	-	-	-	-	-	NA	ENSP00000402656	NA	NA	NA	CFH	1.46	3	C
1_196642899_A/G	1:196642899	G	ENSG00000000971	ENST00000496761	Transcript	downstream_gene_variant	-	-	-	-	-	-	NA	NA	NA	NA	NA	CFH	1.46	3	C
10_135490789_C/T	10:135490789	T	ENSG00000259139	ENST00000556057	Transcript	downstream_gene_variant	-	-	-	-	-	-	NA	NA	NA	NA	NA	DUX4L12	NA	3	C
10_135490789_C/T	10:135490789	T	ENSG00000258434	ENST00000314150	Transcript	downstream_gene_variant	-	-	-	-	-	-	NA	NA	NA	NA	NA	DUX4L11	NA	3	C
10_135490789_C/T	10:135490789	T	ENSG00000258617	ENST00000420742	Transcript	non_coding_exon_variant,nc_transcript_variant	518	-	-	-	-	-	NA	NA	NA	NA	NA	DUX4L13	NA	3	C
10_135490789_C/T	10:135490789	T	ENSG00000258617	ENST00000554103	Transcript	non_coding_exon_variant,nc_transcript_variant	190	-	-	-	-	-	NA	NA	NA	NA	NA	DUX4L13	NA	3	C
10_135490789_C/T	10:135490789	T	ENSG00000258514	ENST00000555635	Transcript	upstream_gene_variant	-	-	-	-	-	-	NA	NA	NA	NA	NA	DUX4L14	NA	3	C
11_61548873_G/A	11:61548873	A	ENSG00000124920	ENST00000278836	Transcript	intron_variant	-	-	-	-	-	-	NA	ENSP00000278836	NA	NA	NA	MYRF	1.49	3	C
11_61548873_G/A	11:61548873	A	ENSG00000124920	ENST00000536352	Transcript	downstream_gene_variant	-	-	-	-	-	-	NA	NA	NA	NA	NA	MYRF	1.49	3	C
11_61548873_G/A	11:61548873	A	ENSG00000124920	ENST00000389602	Transcript	intron_variant	-	-	-	-	-	-	NA	ENSP00000374253	NA	NA	NA	MYRF	1.49	3	C
11_61548873_G/A	11:61548873	A	ENSG00000124920	ENST00000539361	Transcript	upstream_gene_variant	-	-	-	-	-	-	NA	NA	NA	NA	NA	MYRF	1.49	3	C
11_61548873_G/A	11:61548873	A	ENSG00000124920	ENST00000546247	Transcript	intron_variant,nc_transcript_variant	-	-	-	-	-	-	NA	NA	NA	NA	NA	MYRF	1.49	3	C
11_61548873_G/A	11:61548873	A	ENSG00000124920	ENST00000537318	Transcript	intron_variant,nc_transcript_variant	-	-	-	-	-	-	NA	NA	NA	NA	NA	MYRF	1.49	3	C
11_61548873_G/A	11:61548873	A	ENSG00000124920	ENST00000265460	Transcript	intron_variant	-	-	-	-	-	-	NA	ENSP00000265460	NA	NA	NA	MYRF	1.49	3	C
11_61548873_G/A	11:61548873	A	ENSG00000124920	ENST00000327797	Transcript	downstream_gene_variant	-	-	-	-	-	-	NA	ENSP00000333261	NA	NA	NA	MYRF	1.49	3	C
11_61548873_G/A	11:61548873	A	ENSG00000134825	ENST00000535042	Transcript	intron_variant,nc_transcript_variant	-	-	-	-	-	-	NA	NA	NA	NA	NA	TMEM258	1.49	3	C
11_63884562_CT/-	11:63884562-63884563	-	ENSG00000133315	ENST00000545464	Transcript	intron_variant,nc_transcript_variant,feature_truncation	-	-	-	-	-	-	NA	NA	NA	NA	NA	MACROD1	4.62	3	C
11_63884562_CT/-	11:63884562-63884563	-	ENSG00000133315	ENST00000543422	Transcript	intron_variant,nc_transcript_variant,feature_truncation	-	-	-	-	-	-	NA	NA	NA	NA	NA	MACROD1	4.62	3	C
11_63884562_CT/-	11:63884562-63884563	-	ENSG00000133315	ENST00000542359	Transcript	intron_variant,nc_transcript_variant,feature_truncation	-	-	-	-	-	-	NA	NA	NA	NA	NA	MACROD1	4.62	3	C
11_63884562_CT/-	11:63884562-63884563	-	ENSG00000256341	ENST00000543817	Transcript	downstream_gene_variant	-	-	-	-	-	-	NA	NA	NA	NA	NA	RP11-21A7A.3	4.62	3	C
11_63884562_CT/-	11:63884562-63884563	-	ENSG00000133315	ENST00000255681	Transcript	intron_variant,feature_truncation	-	-	-	-	-	-	NA	ENSP00000255681	NA	NA	NA	MACROD1	4.62	3	C
12_109945358_G/T	12:109945358	T	ENSG00000151148	ENST00000535900	Transcript	intron_variant,nc_transcript_variant	-	-	-	-	-	-	NA	NA	NA	NA	NA	UBE3B	0.668	3	C
12_109945358_G/T	12:109945358	T	ENSG00000151148	ENST00000280774	Transcript	intron_variant	-	-	-	-	-	-	NA	ENSP00000280774	NA	NA	NA	UBE3B	0.668	3	C
12_109945358_G/T	12:109945358	T	ENSG00000151148	ENST00000342494	Transcript	intron_variant	-	-	-	-	-	-	NA	ENSP00000340596	NA	NA	NA	UBE3B	0.668	3	C
12_109945358_G/T	12:109945358	T	ENSG00000151148	ENST00000434735	Transcript	intron_variant	-	-	-	-	-	-	NA	ENSP00000391529	NA	NA	NA	UBE3B	0.668	3	C
12_109945358_G/T	12:109945358	T	ENSG00000151148	ENST00000539599	Transcript	intron_variant	-	-	-	-	-	-	NA	ENSP00000443131	NA	NA	NA	UBE3B	0.668	3	C
12_109945358_G/T	12:109945358	T	ENSG00000151148	ENST00000539584	Transcript	upstream_gene_variant	-	-	-	-	-	-	NA	NA	NA	NA	NA	UBE3B	0.668	3	C
12_11150551_G/A	12:11150551	A	ENSG00000111215	ENST00000539853	Transcript	intron_variant,nc_transcript_variant	-	-	-	-	-	rs4388985	NA	NA	G:0.2065	NA	NA	PRR4	-5.66	3	C
12_11150551_G/A	12:11150551	A	ENSG00000111215	ENST00000541977	Transcript	intron_variant,nc_transcript_variant	-	-	-	-	-	rs4388985	NA	NA	G:0.2065	NA	NA	PRR4	-5.66	3	C
12_11150551_G/A	12:11150551	A	ENSG00000111215	ENST00000535024	Transcript	intron_variant,nc_transcript_variant	-	-	-	-	-	rs4388985	NA	NA	G:0.2065	NA	NA	PRR4	-5.66	3	C
12_11150551_G/A	12:11150551	A	ENSG00000212127	ENST00000381852	Transcript	intron_variant,nc_transcript_variant	-	-	-	-	-	rs4388985	NA	NA	G:0.2065	NA	NA	TAS2R14	-5.66	3	C
12_11150551_G/A	12:11150551	A	ENSG00000111215	ENST00000536668	Transcript	intron_variant,nc_transcript_variant	-	-	-	-	-	rs4388985	NA	NA	G:0.2065	NA	NA	PRR4	-5.66	3	C
12_11150551_G/A	12:11150551	A	ENSG00000111215	ENST00000536086	Transcript	intron_variant,nc_transcript_variant	-	-	-	-	-	rs4388985	NA	NA	G:0.2065	NA	NA	PRR4	-5.66	3	C
12_11150551_G/A	12:11150551	A	ENSG00000111215	ENST00000534923	Transcript	intron_variant,nc_transcript_variant	-	-	-	-	-	rs4388985	NA	NA	G:0.2065	NA	NA	PRR4	-5.66	3	C
12_11150551_G/A	12:11150551	A	ENSG00000255837	ENST00000538986	Transcript	upstream_gene_variant	-	-	-	-	-	rs4388985	NA	ENSP00000441624	G:0.2065	NA	NA	TAS2R20	-5.66	3	C
12_129294062_T/A	12:129294062	A	ENSG00000139370	ENST00000376740	Transcript	intron_variant	-	-	-	-	-	-	NA	ENSP00000365930	NA	NA	NA	SLC15A4	-3.29	3	C
12_129294062_T/A	12:129294062	A	ENSG00000139370	ENST00000544112	Transcript	5_prime_UTR_variant	842	-	-	-	-	-	NA	ENSP00000439946	NA	NA	NA	SLC15A4	-3.29	3	C
12_129294062_T/A	12:129294062	A	ENSG00000139370	ENST00000266771	Transcript	intron_variant	-	-	-	-	-	-	NA	ENSP00000266771	NA	NA	NA	SLC15A4	-3.29	3	C
12_129294062_T/A	12:129294062	A	ENSG00000139370	ENST00000366292	Transcript	intron_variant,nc_transcript_variant	-	-	-	-	-	-	NA	NA	NA	NA	NA	SLC15A4	-3.29	3	C
12_129294062_T/A	12:129294062	A	ENSG00000139370	ENST00000539703	Transcript	intron_variant,nc_transcript_variant	-	-	-	-	-	-	NA	NA	NA	NA	NA	SLC15A4	-3.29	3	C
12_2055266_T/C	12:2055266	C	ENSG00000151065	ENST00000540622	Transcript	downstream_gene_variant	-	-	-	-	-	rs7222	NA	ENSP00000444374	T:0.4029	NA	NA	DCP1B	-2.42	3	C
12_2055266_T/C	12:2055266	C	ENSG00000151065	ENST00000280665	Transcript	3_prime_UTR_variant	2040	-	-	-	-	rs7222	NA	ENSP00000280665	T:0.4029	NA	NA	DCP1B	-2.42	3	C
12_2055266_T/C	12:2055266	C	ENSG00000151065	ENST00000397173	Transcript	downstream_gene_variant	-	-	-	-	-	rs7222	NA	ENSP00000380358	T:0.4029	NA	NA	DCP1B	-2.42	3	C
12_2055266_T/C	12:2055266	C	ENSG00000151065	ENST00000543381	Transcript	downstream_gene_variant	-	-	-	-	-	rs7222	NA	ENSP00000445011	T:0.4029	NA	NA	DCP1B	-2.42	3	C
12_22643186_T/A	12:22643186	A	ENSG00000111731	ENST00000535555	Transcript	intron_variant	-	-	-	-	-	-	NA	ENSP00000444857	NA	NA	NA	C2CD5	0.936	3	C
12_22643186_T/A	12:22643186	A	ENSG00000111731	ENST00000545552	Transcript	intron_variant	-	-	-	-	-	-	NA	ENSP00000443204	NA	NA	NA	C2CD5	0.936	3	C
12_22643186_T/A	12:22643186	A	ENSG00000111731	ENST00000333957	Transcript	intron_variant	-	-	-	-	-	-	NA	ENSP00000334229	NA	NA	NA	C2CD5	0.936	3	C
12_22643186_T/A	12:22643186	A	ENSG00000111731	ENST00000544930	Transcript	intron_variant	-	-	-	-	-	-	NA	ENSP00000445288	NA	NA	NA	C2CD5	0.936	3	C
12_22643186_T/A	12:22643186	A	ENSG00000111731	ENST00000542676	Transcript	intron_variant	-	-	-	-	-	-	NA	ENSP00000441951	NA	NA	NA	C2CD5	0.936	3	C
12_22643186_T/A	12:22643186	A	ENSG00000111731	ENST00000543855	Transcript	intron_variant,nc_transcript_variant	-	-	-	-	-	-	NA	NA	NA	NA	NA	C2CD5	0.936	3	C
12_22643186_T/A	12:22643186	A	ENSG00000111731	ENST00000446597	Transcript	intron_variant	-	-	-	-	-	-	NA	ENSP00000388756	NA	NA	NA	C2CD5	0.936	3	C
12_22643186_T/A	12:22643186	A	ENSG00000111731	ENST00000536386	Transcript	intron_variant	-	-	-	-	-	-	NA	ENSP00000439392	NA	NA	NA	C2CD5	0.936	3	C
12_22643186_T/A	12:22643186	A	ENSG00000111731	ENST00000396028	Transcript	intron_variant	-	-	-	-	-	-	NA	ENSP00000379345	NA	NA	NA	C2CD5	0.936	3	C
12_22643186_T/A	12:22643186	A	ENSG00000111731	ENST00000542768	Transcript	upstream_gene_variant	-	-	-	-	-	-	NA	NA	NA	NA	NA	C2CD5	0.936	3	C
12_22643186_T/A	12:22643186	A	ENSG00000111731	ENST00000543797	Transcript	intron_variant,nc_transcript_variant	-	-	-	-	-	-	NA	NA	NA	NA	NA	C2CD5	0.936	3	C
12_22643186_T/A	12:22643186	A	ENSG00000111731	ENST00000541310	Transcript	intron_variant,nc_transcript_variant	-	-	-	-	-	-	NA	NA	NA	NA	NA	C2CD5	0.936	3	C
14_96998622_TG/-	14:96998622-96998623	-	ENSG00000090060	ENST00000554130	Transcript	downstream_gene_variant	-	-	-	-	-	rs10533972	NA	NA	NA	NA	NA	PAPOLA	0.478	3	C
14_96998622_TG/-	14:96998622-96998623	-	ENSG00000090060	ENST00000554887	Transcript	downstream_gene_variant	-	-	-	-	-	rs10533972	NA	NA	NA	NA	NA	PAPOLA	0.478	3	C
14_96998622_TG/-	14:96998622-96998623	-	ENSG00000090060	ENST00000555224	Transcript	intron_variant,nc_transcript_variant,feature_truncation	-	-	-	-	-	rs10533972	NA	NA	NA	NA	NA	PAPOLA	0.478	3	C
14_96998622_TG/-	14:96998622-96998623	-	ENSG00000090060	ENST00000216277	Transcript	intron_variant,feature_truncation	-	-	-	-	-	rs10533972	NA	ENSP00000216277	NA	NA	NA	PAPOLA	0.478	3	C
14_96998622_TG/-	14:96998622-96998623	-	ENSG00000090060	ENST00000555021	Transcript	upstream_gene_variant	-	-	-	-	-	rs10533972	NA	NA	NA	NA	NA	PAPOLA	0.478	3	C
14_96998622_TG/-	14:96998622-96998623	-	ENSG00000090060	ENST00000553461	Transcript	intron_variant,feature_truncation	-	-	-	-	-	rs10533972	NA	ENSP00000450564	NA	NA	NA	PAPOLA	0.478	3	C
14_96998622_TG/-	14:96998622-96998623	-	ENSG00000090060	ENST00000392990	Transcript	intron_variant,feature_truncation	-	-	-	-	-	rs10533972	NA	ENSP00000376716	NA	NA	NA	PAPOLA	0.478	3	C
14_96998622_TG/-	14:96998622-96998623	-	ENSG00000090060	ENST00000556619	Transcript	downstream_gene_variant	-	-	-	-	-	rs10533972	NA	ENSP00000451267	NA	NA	NA	PAPOLA	0.478	3	C
14_96998622_TG/-	14:96998622-96998623	-	ENSG00000090060	ENST00000557320	Transcript	intron_variant,feature_truncation	-	-	-	-	-	rs10533972	NA	ENSP00000450437	NA	NA	NA	PAPOLA	0.478	3	C
14_96998622_TG/-	14:96998622-96998623	-	ENSG00000090060	ENST00000554666	Transcript	upstream_gene_variant	-	-	-	-	-	rs10533972	NA	NA	NA	NA	NA	PAPOLA	0.478	3	C
14_96998622_TG/-	14:96998622-96998623	-	ENSG00000090060	ENST00000557406	Transcript	downstream_gene_variant	-	-	-	-	-	rs10533972	NA	NA	NA	NA	NA	PAPOLA	0.478	3	C
14_96998622_TG/-	14:96998622-96998623	-	ENSG00000090060	ENST00000555626	Transcript	intron_variant,feature_truncation	-	-	-	-	-	rs10533972	NA	ENSP00000450534	NA	NA	NA	PAPOLA	0.478	3	C
14_96998622_TG/-	14:96998622-96998623	-	ENSG00000090060	ENST00000555912	Transcript	downstream_gene_variant	-	-	-	-	-	rs10533972	NA	NA	NA	NA	NA	PAPOLA	0.478	3	C
14_96998622_TG/-	14:96998622-96998623	-	ENSG00000090060	ENST00000555131	Transcript	upstream_gene_variant	-	-	-	-	-	rs10533972	NA	NA	NA	NA	NA	PAPOLA	0.478	3	C
14_96998622_TG/-	14:96998622-96998623	-	ENSG00000090060	ENST00000557471	Transcript	downstream_gene_variant	-	-	-	-	-	rs10533972	NA	ENSP00000450812	NA	NA	NA	PAPOLA	0.478	3	C
15_45456221_C/G	15:45456221	G	ENSG00000138606	ENST00000558294	Transcript	downstream_gene_variant	-	-	-	-	-	rs1706813	NA	ENSP00000454034	G:0.3091	NA	NA	SHF	-3.15	3	C
15_45456221_C/G	15:45456221	G	ENSG00000137857	ENST00000389037	Transcript	intron_variant	-	-	-	-	-	rs1706813	NA	ENSP00000373689	G:0.3091	NA	NA	DUOX1	-3.15	3	C
15_45456221_C/G	15:45456221	G	ENSG00000138606	ENST00000560734	Transcript	downstream_gene_variant	-	-	-	-	-	rs1706813	NA	ENSP00000453168	G:0.3091	NA	NA	SHF	-3.15	3	C
15_45456221_C/G	15:45456221	G	ENSG00000137857	ENST00000561166	Transcript	intron_variant	-	-	-	-	-	rs1706813	NA	ENSP00000454065	G:0.3091	NA	NA	DUOX1	-3.15	3	C
15_45456221_C/G	15:45456221	G	ENSG00000138606	ENST00000318390	Transcript	downstream_gene_variant	-	-	-	-	-	rs1706813	NA	ENSP00000315978	G:0.3091	NA	NA	SHF	-3.15	3	C
15_45456221_C/G	15:45456221	G	ENSG00000137857	ENST00000559716	Transcript	downstream_gene_variant	-	-	-	-	-	rs1706813	NA	NA	G:0.3091	NA	NA	DUOX1	-3.15	3	C
15_45456221_C/G	15:45456221	G	ENSG00000138606	ENST00000560540	Transcript	downstream_gene_variant	-	-	-	-	-	rs1706813	NA	ENSP00000453370	G:0.3091	NA	NA	SHF	-3.15	3	C
15_45456221_C/G	15:45456221	G	ENSG00000137857	ENST00000321429	Transcript	intron_variant	-	-	-	-	-	rs1706813	NA	ENSP00000317997	G:0.3091	NA	NA	DUOX1	-3.15	3	C
15_45456221_C/G	15:45456221	G	ENSG00000259539	ENST00000558039	Transcript	intron_variant,nc_transcript_variant	-	-	-	-	-	rs1706813	NA	NA	G:0.3091	NA	NA	CTD-2651B20.1	-3.15	3	C
15_45456221_C/G	15:45456221	G	ENSG00000138606	ENST00000458022	Transcript	downstream_gene_variant	-	-	-	-	-	rs1706813	NA	ENSP00000411530	G:0.3091	NA	NA	SHF	-3.15	3	C
15_45456221_C/G	15:45456221	G	ENSG00000138606	ENST00000290894	Transcript	downstream_gene_variant	-	-	-	-	-	rs1706813	NA	ENSP00000290894	G:0.3091	NA	NA	SHF	-3.15	3	C
16_17228359_G/A	16:17228359	A	ENSG00000261448	ENST00000567344	Transcript	upstream_gene_variant	-	-	-	-	-	-	NA	NA	NA	NA	NA	CTD-2576D5.4	-8.12	3	C
16_76555874_T/G	16:76555874	G	ENSG00000152910	ENST00000469667	Transcript	intron_variant,nc_transcript_variant	-	-	-	-	-	-	NA	NA	NA	NA	NA	CNTNAP4	-7.11	3	C
16_76555874_T/G	16:76555874	G	ENSG00000152910	ENST00000478060	Transcript	intron_variant	-	-	-	-	-	-	NA	ENSP00000418741	NA	NA	NA	CNTNAP4	-7.11	3	C
16_76555874_T/G	16:76555874	G	ENSG00000152910	ENST00000377504	Transcript	intron_variant	-	-	-	-	-	-	NA	ENSP00000439733	NA	NA	NA	CNTNAP4	-7.11	3	C
16_76555874_T/G	16:76555874	G	ENSG00000152910	ENST00000469589	Transcript	intron_variant,nc_transcript_variant	-	-	-	-	-	-	NA	NA	NA	NA	NA	CNTNAP4	-7.11	3	C
16_76555874_T/G	16:76555874	G	ENSG00000152910	ENST00000307431	Transcript	intron_variant	-	-	-	-	-	-	NA	ENSP00000306893	NA	NA	NA	CNTNAP4	-7.11	3	C
16_76555874_T/G	16:76555874	G	ENSG00000152910	ENST00000476707	Transcript	intron_variant	-	-	-	-	-	-	NA	ENSP00000417628	NA	NA	NA	CNTNAP4	-7.11	3	C
17_67522633_A/G	17:67522633	G	ENSG00000108984	ENST00000589647	Transcript	intron_variant	-	-	-	-	-	-	NA	ENSP00000467213	NA	NA	NA	MAP2K6	-8.52	3	C
17_67522633_A/G	17:67522633	G	ENSG00000108984	ENST00000591445	Transcript	downstream_gene_variant	-	-	-	-	-	-	NA	NA	NA	NA	NA	MAP2K6	-8.52	3	C
17_67522633_A/G	17:67522633	G	ENSG00000108984	ENST00000590474	Transcript	intron_variant	-	-	-	-	-	-	NA	ENSP00000468348	NA	NA	NA	MAP2K6	-8.52	3	C
17_67522633_A/G	17:67522633	G	ENSG00000108984	ENST00000586641	Transcript	downstream_gene_variant	-	-	-	-	-	-	NA	NA	NA	NA	NA	MAP2K6	-8.52	3	C
18_21819208_C/T	18:21819208	T	ENSG00000141447	ENST00000585247	Transcript	non_coding_exon_variant,nc_transcript_variant	233	-	-	-	-	-	NA	NA	NA	NA	NA	OSBPL1A	4.49	3	C
18_21819208_C/T	18:21819208	T	ENSG00000141447	ENST00000399443	Transcript	5_prime_UTR_variant	750	-	-	-	-	-	NA	ENSP00000382372	NA	NA	NA	OSBPL1A	4.49	3	C
18_72997831_A/C	18:72997831	C	ENSG00000179981	ENST00000584217	Transcript	non_coding_exon_variant,nc_transcript_variant	3013	-	-	-	-	COSM231390	NA	NA	NA	NA	NA	TSHZ1	-0.992	3	C
18_72997831_A/C	18:72997831	C	ENSG00000179981	ENST00000560661	Transcript	downstream_gene_variant	-	-	-	-	-	COSM231390	NA	ENSP00000452718	NA	NA	NA	TSHZ1	-0.992	3	C
19_16630986_C/G	19:16630986	G	ENSG00000105072	ENST00000594035	Transcript	downstream_gene_variant	-	-	-	-	-	-	NA	ENSP00000472436	NA	NA	NA	C19orf44	-0.8	3	C
19_16630986_C/G	19:16630986	G	ENSG00000085872	ENST00000600432	Transcript	non_coding_exon_variant,nc_transcript_variant	283	-	-	-	-	-	NA	NA	NA	NA	NA	CHERP	-0.8	3	C
19_16630986_C/G	19:16630986	G	ENSG00000085872	ENST00000544299	Transcript	non_coding_exon_variant,nc_transcript_variant	1238	-	-	-	-	-	NA	NA	NA	NA	NA	CHERP	-0.8	3	C
19_16630986_C/G	19:16630986	G	ENSG00000085872	ENST00000597261	Transcript	upstream_gene_variant	-	-	-	-	-	-	NA	NA	NA	NA	NA	CHERP	-0.8	3	C
19_16630986_C/G	19:16630986	G	ENSG00000105072	ENST00000601288	Transcript	downstream_gene_variant	-	-	-	-	-	-	NA	ENSP00000471623	NA	NA	NA	C19orf44	-0.8	3	C
19_16630986_C/G	19:16630986	G	ENSG00000105072	ENST00000221671	Transcript	3_prime_UTR_variant	2252	-	-	-	-	-	NA	ENSP00000221671	NA	NA	NA	C19orf44	-0.8	3	C
19_19035593_C/T	19:19035593	T	ENSG00000105671	ENST00000598277	Transcript	non_coding_exon_variant,nc_transcript_variant	132	-	-	-	-	-	NA	NA	NA	NA	NA	DDX49	-2.09	3	C
19_19035593_C/T	19:19035593	T	ENSG00000105671	ENST00000593361	Transcript	downstream_gene_variant	-	-	-	-	-	-	NA	ENSP00000472289	NA	NA	NA	DDX49	-2.09	3	C
19_19035593_C/T	19:19035593	T	ENSG00000105671	ENST00000247003	Transcript	intron_variant	-	-	-	-	-	-	NA	ENSP00000247003	NA	NA	NA	DDX49	-2.09	3	C
19_19035593_C/T	19:19035593	T	ENSG00000051128	ENST00000594794	Transcript	downstream_gene_variant	-	-	-	-	-	-	NA	ENSP00000469800	NA	NA	NA	HOMER3	-2.09	3	C
19_19035593_C/T	19:19035593	T	ENSG00000105671	ENST00000601772	Transcript	intron_variant,nc_transcript_variant	-	-	-	-	-	-	NA	NA	NA	NA	NA	DDX49	-2.09	3	C
19_19035593_C/T	19:19035593	T	ENSG00000051128	ENST00000355887	Transcript	downstream_gene_variant	-	-	-	-	-	-	NA	ENSP00000348150	NA	NA	NA	HOMER3	-2.09	3	C
19_19035593_C/T	19:19035593	T	ENSG00000105671	ENST00000599981	Transcript	downstream_gene_variant	-	-	-	-	-	-	NA	NA	NA	NA	NA	DDX49	-2.09	3	C
19_19035593_C/T	19:19035593	T	ENSG00000105671	ENST00000596502	Transcript	upstream_gene_variant	-	-	-	-	-	-	NA	NA	NA	NA	NA	DDX49	-2.09	3	C
19_19035593_C/T	19:19035593	T	ENSG00000051128	ENST00000433218	Transcript	downstream_gene_variant	-	-	-	-	-	-	NA	ENSP00000396154	NA	NA	NA	HOMER3	-2.09	3	C
19_19035593_C/T	19:19035593	T	ENSG00000105671	ENST00000601803	Transcript	non_coding_exon_variant,nc_transcript_variant	1146	-	-	-	-	-	NA	NA	NA	NA	NA	DDX49	-2.09	3	C
19_19035593_C/T	19:19035593	T	ENSG00000105671	ENST00000594021	Transcript	downstream_gene_variant	-	-	-	-	-	-	NA	ENSP00000470440	NA	NA	NA	DDX49	-2.09	3	C
19_19035593_C/T	19:19035593	T	ENSG00000051128	ENST00000542541	Transcript	downstream_gene_variant	-	-	-	-	-	-	NA	ENSP00000446026	NA	NA	NA	HOMER3	-2.09	3	C
19_19035593_C/T	19:19035593	T	ENSG00000105671	ENST00000598972	Transcript	downstream_gene_variant	-	-	-	-	-	-	NA	ENSP00000472084	NA	NA	NA	DDX49	-2.09	3	C
19_19035593_C/T	19:19035593	T	ENSG00000105671	ENST00000599373	Transcript	downstream_gene_variant	-	-	-	-	-	-	NA	NA	NA	NA	NA	DDX49	-2.09	3	C
19_19035593_C/T	19:19035593	T	ENSG00000051128	ENST00000594439	Transcript	downstream_gene_variant	-	-	-	-	-	-	NA	ENSP00000471835	NA	NA	NA	HOMER3	-2.09	3	C
19_19035593_C/T	19:19035593	T	ENSG00000051128	ENST00000221222	Transcript	downstream_gene_variant	-	-	-	-	-	-	NA	ENSP00000221222	NA	NA	NA	HOMER3	-2.09	3	C
19_19035593_C/T	19:19035593	T	ENSG00000105671	ENST00000599156	Transcript	intron_variant,nc_transcript_variant	-	-	-	-	-	-	NA	NA	NA	NA	NA	DDX49	-2.09	3	C
19_19035593_C/T	19:19035593	T	ENSG00000051128	ENST00000539827	Transcript	downstream_gene_variant	-	-	-	-	-	-	NA	ENSP00000439937	NA	NA	NA	HOMER3	-2.09	3	C
19_19035593_C/T	19:19035593	T	ENSG00000105671	ENST00000438170	Transcript	intron_variant	-	-	-	-	-	-	NA	ENSP00000395377	NA	NA	NA	DDX49	-2.09	3	C
19_19035593_C/T	19:19035593	T	ENSG00000051128	ENST00000392351	Transcript	downstream_gene_variant	-	-	-	-	-	-	NA	ENSP00000376162	NA	NA	NA	HOMER3	-2.09	3	C
19_52888042_G/T	19:52888042	T	ENSG00000221923	ENST00000600321	Transcript	downstream_gene_variant	-	-	-	-	-	COSM1395919,rs75507701	NA	ENSP00000471067	NA	NA	NA	ZNF880	-1.17	3	C
19_52888042_G/T	19:52888042	T	ENSG00000221923	ENST00000424032	Transcript	downstream_gene_variant	-	-	-	-	-	COSM1395919,rs75507701	NA	ENSP00000414470	NA	NA	NA	ZNF880	-1.17	3	C
19_52888042_G/T	19:52888042	T	ENSG00000269834	ENST00000594119	Transcript	downstream_gene_variant	-	-	-	-	-	COSM1395919,rs75507701	NA	NA	NA	NA	NA	CTD-3018O17.3	-1.17	3	C
19_52888042_G/T	19:52888042	T	ENSG00000269834	ENST00000601562	Transcript	downstream_gene_variant	-	-	-	-	-	COSM1395919,rs75507701	NA	NA	NA	NA	NA	CTD-3018O17.3	-1.17	3	C
19_55993147_G/A	19:55993147	A	ENSG00000090971	ENST00000591590	Transcript	upstream_gene_variant	-	-	-	-	-	-	NA	ENSP00000470543	NA	NA	NA	NAT14	NA	3	C
19_55993147_G/A	19:55993147	A	ENSG00000090971	ENST00000588985	Transcript	upstream_gene_variant	-	-	-	-	-	-	NA	ENSP00000471807	NA	NA	NA	NAT14	NA	3	C
19_55993147_G/A	19:55993147	A	ENSG00000090971	ENST00000592719	Transcript	upstream_gene_variant	-	-	-	-	-	-	NA	NA	NA	NA	NA	NAT14	NA	3	C
19_55993147_G/A	19:55993147	A	ENSG00000090971	ENST00000587400	Transcript	upstream_gene_variant	-	-	-	-	-	-	NA	ENSP00000472383	NA	NA	NA	NAT14	NA	3	C
19_55993147_G/A	19:55993147	A	ENSG00000197483	ENST00000591164	Transcript	downstream_gene_variant	-	-	-	-	-	-	NA	ENSP00000465905	NA	NA	NA	ZNF628	NA	3	C
19_55993147_G/A	19:55993147	A	ENSG00000090971	ENST00000205194	Transcript	upstream_gene_variant	-	-	-	-	-	-	NA	ENSP00000205194	NA	NA	NA	NAT14	NA	3	C
19_57089631_C/G	19:57089631	G	ENSG00000197016	ENST00000594953	Transcript	intron_variant	-	-	-	-	-	-	NA	ENSP00000472891	NA	NA	NA	ZNF470	NA	3	C
19_57089631_C/G	19:57089631	G	ENSG00000197016	ENST00000601902	Transcript	intron_variant	-	-	-	-	-	-	NA	ENSP00000471379	NA	NA	NA	ZNF470	NA	3	C
19_57089631_C/G	19:57089631	G	ENSG00000197016	ENST00000601059	Transcript	intron_variant,nc_transcript_variant	-	-	-	-	-	-	NA	NA	NA	NA	NA	ZNF470	NA	3	C
19_58151959_C/T	19:58151959	T	ENSG00000121417	ENST00000254182	Transcript	intron_variant	-	-	-	-	-	rs73064531	NA	ENSP00000254182	T:0.2221	NA	NA	ZNF211	-5.69	3	C
19_58151959_C/T	19:58151959	T	ENSG00000121417	ENST00000420680	Transcript	intron_variant	-	-	-	-	-	rs73064531	NA	ENSP00000399193	T:0.2221	NA	NA	ZNF211	-5.69	3	C
19_58151959_C/T	19:58151959	T	ENSG00000121417	ENST00000240731	Transcript	intron_variant	-	-	-	-	-	rs73064531	NA	ENSP00000240731	T:0.2221	NA	NA	ZNF211	-5.69	3	C
19_58151959_C/T	19:58151959	T	ENSG00000121417	ENST00000544273	Transcript	intron_variant	-	-	-	-	-	rs73064531	NA	ENSP00000441386	T:0.2221	NA	NA	ZNF211	-5.69	3	C
19_58151959_C/T	19:58151959	T	ENSG00000121417	ENST00000541801	Transcript	intron_variant	-	-	-	-	-	rs73064531	NA	ENSP00000442601	T:0.2221	NA	NA	ZNF211	-5.69	3	C
19_58151959_C/T	19:58151959	T	ENSG00000121417	ENST00000299871	Transcript	intron_variant	-	-	-	-	-	rs73064531	NA	ENSP00000299871	T:0.2221	NA	NA	ZNF211	-5.69	3	C
19_58151959_C/T	19:58151959	T	ENSG00000121417	ENST00000347302	Transcript	intron_variant	-	-	-	-	-	rs73064531	NA	ENSP00000339562	T:0.2221	NA	NA	ZNF211	-5.69	3	C
19_58151959_C/T	19:58151959	T	ENSG00000121417	ENST00000391703	Transcript	intron_variant	-	-	-	-	-	rs73064531	NA	ENSP00000375584	T:0.2221	NA	NA	ZNF211	-5.69	3	C
19_58151959_C/T	19:58151959	T	ENSG00000121417	ENST00000407202	Transcript	intron_variant	-	-	-	-	-	rs73064531	NA	ENSP00000384436	T:0.2221	NA	NA	ZNF211	-5.69	3	C
19_58962958_C/T	19:58962958	T	ENSG00000249471	ENST00000599194	Transcript	upstream_gene_variant	-	-	-	-	-	rs893188	NA	ENSP00000472178	T:0.2578	NA	NA	ZNF324B	-3.58	3	C
19_58962958_C/T	19:58962958	T	ENSG00000249471	ENST00000599193	Transcript	upstream_gene_variant	-	-	-	-	-	rs893188	NA	ENSP00000473115	T:0.2578	NA	NA	ZNF324B	-3.58	3	C
19_58962958_C/T	19:58962958	T	ENSG00000249471	ENST00000336614	Transcript	upstream_gene_variant	-	-	-	-	-	rs893188	NA	ENSP00000337473	T:0.2578	NA	NA	ZNF324B	-3.58	3	C
19_58962958_C/T	19:58962958	T	ENSG00000249471	ENST00000391696	Transcript	upstream_gene_variant	-	-	-	-	-	rs893188	NA	ENSP00000375578	T:0.2578	NA	NA	ZNF324B	-3.58	3	C
19_58962958_C/T	19:58962958	T	ENSG00000249471	ENST00000594214	Transcript	upstream_gene_variant	-	-	-	-	-	rs893188	NA	ENSP00000471086	T:0.2578	NA	NA	ZNF324B	-3.58	3	C
19_58962958_C/T	19:58962958	T	ENSG00000249471	ENST00000598244	Transcript	upstream_gene_variant	-	-	-	-	-	rs893188	NA	ENSP00000471122	T:0.2578	NA	NA	ZNF324B	-3.58	3	C
19_58962958_C/T	19:58962958	T	ENSG00000249471	ENST00000545523	Transcript	upstream_gene_variant	-	-	-	-	-	rs893188	NA	ENSP00000438930	T:0.2578	NA	NA	ZNF324B	-3.58	3	C
2_158634794_A/G	2:158634794	G	ENSG00000115170	ENST00000487456	Transcript	non_coding_exon_variant,nc_transcript_variant	431	-	-	-	-	-	NA	NA	NA	NA	NA	ACVR1	4.43	3	C
2_158634794_A/G	2:158634794	G	ENSG00000115170	ENST00000424669	Transcript	downstream_gene_variant	-	-	-	-	-	-	NA	ENSP00000400767	NA	NA	NA	ACVR1	4.43	3	C
2_158634794_A/G	2:158634794	G	ENSG00000115170	ENST00000412025	Transcript	downstream_gene_variant	-	-	-	-	-	-	NA	ENSP00000403006	NA	NA	NA	ACVR1	4.43	3	C
2_158634794_A/G	2:158634794	G	ENSG00000115170	ENST00000539637	Transcript	downstream_gene_variant	-	-	-	-	-	-	NA	ENSP00000440091	NA	NA	NA	ACVR1	4.43	3	C
2_158634794_A/G	2:158634794	G	ENSG00000115170	ENST00000440523	Transcript	downstream_gene_variant	-	-	-	-	-	-	NA	ENSP00000401189	NA	NA	NA	ACVR1	4.43	3	C
2_160698725_G/T	2:160698725	T	ENSG00000248672	ENST00000504764	Transcript	intron_variant	-	-	-	-	-	-	NA	ENSP00000423463	NA	NA	NA	LY75-CD302	1.01	3	C
2_160698725_G/T	2:160698725	T	ENSG00000054219	ENST00000553424	Transcript	intron_variant	-	-	-	-	-	-	NA	ENSP00000451446	NA	NA	NA	LY75	1.01	3	C
2_160698725_G/T	2:160698725	T	ENSG00000054219	ENST00000554112	Transcript	intron_variant	-	-	-	-	-	-	NA	ENSP00000451511	NA	NA	NA	LY75	1.01	3	C
2_160698725_G/T	2:160698725	T	ENSG00000054219	ENST00000263636	Transcript	intron_variant	-	-	-	-	-	-	NA	ENSP00000263636	NA	NA	NA	LY75	1.01	3	C
2_160698725_G/T	2:160698725	T	ENSG00000248672	ENST00000505052	Transcript	intron_variant	-	-	-	-	-	-	NA	ENSP00000421035	NA	NA	NA	LY75-CD302	1.01	3	C
2_165365238_T/A	2:165365238	A	ENSG00000115290	ENST00000446413	Transcript	intron_variant	-	-	-	-	-	-	NA	ENSP00000416786	NA	NA	NA	GRB14	3.49	3	C
2_165365238_T/A	2:165365238	A	ENSG00000115290	ENST00000263915	Transcript	intron_variant	-	-	-	-	-	-	NA	ENSP00000263915	NA	NA	NA	GRB14	3.49	3	C
2_165365238_T/A	2:165365238	A	ENSG00000115290	ENST00000488342	Transcript	intron_variant,nc_transcript_variant	-	-	-	-	-	-	NA	NA	NA	NA	NA	GRB14	3.49	3	C
2_165365238_T/A	2:165365238	A	ENSG00000115290	ENST00000469573	Transcript	non_coding_exon_variant,nc_transcript_variant	919	-	-	-	-	-	NA	NA	NA	NA	NA	GRB14	3.49	3	C
2_165365238_T/A	2:165365238	A	ENSG00000115290	ENST00000543549	Transcript	intron_variant	-	-	-	-	-	-	NA	ENSP00000443699	NA	NA	NA	GRB14	3.49	3	C
2_165365313_T/A	2:165365313	A	ENSG00000115290	ENST00000488342	Transcript	non_coding_exon_variant,nc_transcript_variant	949	-	-	-	-	-	NA	NA	NA	NA	NA	GRB14	4.52	3	C
2_165365313_T/A	2:165365313	A	ENSG00000115290	ENST00000469573	Transcript	non_coding_exon_variant,nc_transcript_variant	844	-	-	-	-	-	NA	NA	NA	NA	NA	GRB14	4.52	3	C
2_165365374_A/G	2:165365374	G	ENSG00000115290	ENST00000446413	Transcript	intron_variant	-	-	-	-	-	-	NA	ENSP00000416786	NA	NA	NA	GRB14	-3.76	3	C
2_165365374_A/G	2:165365374	G	ENSG00000115290	ENST00000263915	Transcript	intron_variant	-	-	-	-	-	-	NA	ENSP00000263915	NA	NA	NA	GRB14	-3.76	3	C
2_165365374_A/G	2:165365374	G	ENSG00000115290	ENST00000488342	Transcript	intron_variant,nc_transcript_variant	-	-	-	-	-	-	NA	NA	NA	NA	NA	GRB14	-3.76	3	C
2_165365374_A/G	2:165365374	G	ENSG00000115290	ENST00000469573	Transcript	intron_variant,nc_transcript_variant	-	-	-	-	-	-	NA	NA	NA	NA	NA	GRB14	-3.76	3	C
2_165365374_A/G	2:165365374	G	ENSG00000115290	ENST00000543549	Transcript	intron_variant	-	-	-	-	-	-	NA	ENSP00000443699	NA	NA	NA	GRB14	-3.76	3	C
2_169690742_G/T	2:169690742	T	ENSG00000152253	ENST00000479309	Transcript	intron_variant,nc_transcript_variant	-	-	-	-	-	-	NA	NA	NA	NA	NA	SPC25	1.35	3	C
2_169690742_G/T	2:169690742	T	ENSG00000163072	ENST00000439509	Transcript	downstream_gene_variant	-	-	-	-	-	-	NA	ENSP00000415337	NA	NA	NA	NOSTRIN	1.35	3	C
2_171884855_G/A	2:171884855	A	ENSG00000198586	ENST00000413010	Transcript	non_coding_exon_variant,nc_transcript_variant	603	-	-	-	-	-	NA	NA	NA	NA	NA	TLK1	1.93	3	C
2_33585584_C/-	2:33585584	-	ENSG00000049323	ENST00000407925	Transcript	intron_variant,feature_truncation	-	-	-	-	-	-	NA	ENSP00000384091	NA	NA	NA	LTBP1	-2.23	3	C
2_33585584_C/-	2:33585584	-	ENSG00000049323	ENST00000354476	Transcript	intron_variant,feature_truncation	-	-	-	-	-	-	NA	ENSP00000346467	NA	NA	NA	LTBP1	-2.23	3	C
2_33585584_C/-	2:33585584	-	ENSG00000049323	ENST00000418533	Transcript	intron_variant,feature_truncation	-	-	-	-	-	-	NA	ENSP00000393057	NA	NA	NA	LTBP1	-2.23	3	C
2_33585584_C/-	2:33585584	-	ENSG00000049323	ENST00000422669	Transcript	intron_variant,feature_truncation	-	-	-	-	-	-	NA	ENSP00000395211	NA	NA	NA	LTBP1	-2.23	3	C
2_33585584_C/-	2:33585584	-	ENSG00000049323	ENST00000390003	Transcript	intron_variant,feature_truncation	-	-	-	-	-	-	NA	ENSP00000374653	NA	NA	NA	LTBP1	-2.23	3	C
2_33585584_C/-	2:33585584	-	ENSG00000049323	ENST00000404816	Transcript	intron_variant,feature_truncation	-	-	-	-	-	-	NA	ENSP00000386043	NA	NA	NA	LTBP1	-2.23	3	C
2_33585584_C/-	2:33585584	-	ENSG00000049323	ENST00000402934	Transcript	intron_variant,feature_truncation	-	-	-	-	-	-	NA	ENSP00000384373	NA	NA	NA	LTBP1	-2.23	3	C
2_33585584_C/-	2:33585584	-	ENSG00000049323	ENST00000272273	Transcript	intron_variant,feature_truncation	-	-	-	-	-	-	NA	ENSP00000272273	NA	NA	NA	LTBP1	-2.23	3	C
2_33585584_C/-	2:33585584	-	ENSG00000049323	ENST00000404525	Transcript	intron_variant,feature_truncation	-	-	-	-	-	-	NA	ENSP00000385359	NA	NA	NA	LTBP1	-2.23	3	C
2_56603003_C/T	2:56603003	T	ENSG00000271894	ENST00000607540	Transcript	intron_variant,nc_transcript_variant	-	-	-	-	-	TMP_ESP_2_56603003	NA	NA	NA	NA	NA	RP11-482H16.1	4.49	3	C
2_67629983_A/G	2:67629983	G	ENSG00000143971	ENST00000272342	Transcript	intron_variant	-	-	-	-	-	-	NA	ENSP00000272342	NA	NA	NA	ETAA1	-5.36	3	C
2_67629983_A/G	2:67629983	G	ENSG00000143971	ENST00000462772	Transcript	non_coding_exon_variant,nc_transcript_variant	58	-	-	-	-	-	NA	NA	NA	NA	NA	ETAA1	-5.36	3	C
21_41668205_G/T	21:41668205	T	ENSG00000171587	ENST00000404019	Transcript	intron_variant	-	-	-	-	-	-	NA	ENSP00000385342	NA	NA	NA	DSCAM	-5.89	3	C
21_41668205_G/T	21:41668205	T	ENSG00000171587	ENST00000400454	Transcript	intron_variant	-	-	-	-	-	-	NA	ENSP00000383303	NA	NA	NA	DSCAM	-5.89	3	C
22_21334019_C/T	22:21334019	T	ENSG00000099949	ENST00000479606	Transcript	intron_variant,nc_transcript_variant	-	-	-	-	-	-	NA	NA	NA	NA	NA	LZTR1	-5.1	3	C
22_21334019_C/T	22:21334019	T	ENSG00000183773	ENST00000405089	Transcript	intron_variant	-	-	-	-	-	-	NA	ENSP00000385800	NA	NA	NA	AIFM3	-5.1	3	C
22_21334019_C/T	22:21334019	T	ENSG00000183773	ENST00000399167	Transcript	intron_variant	-	-	-	-	-	-	NA	ENSP00000382120	NA	NA	NA	AIFM3	-5.1	3	C
22_21334019_C/T	22:21334019	T	ENSG00000183773	ENST00000434714	Transcript	downstream_gene_variant	-	-	-	-	-	-	NA	ENSP00000399657	NA	NA	NA	AIFM3	-5.1	3	C
22_21334019_C/T	22:21334019	T	ENSG00000099949	ENST00000215739	Transcript	upstream_gene_variant	-	-	-	-	-	-	NA	ENSP00000215739	NA	NA	NA	LZTR1	-5.1	3	C
22_21334019_C/T	22:21334019	T	ENSG00000183773	ENST00000483107	Transcript	intron_variant,nc_transcript_variant	-	-	-	-	-	-	NA	NA	NA	NA	NA	AIFM3	-5.1	3	C
22_21334019_C/T	22:21334019	T	ENSG00000183773	ENST00000465606	Transcript	intron_variant,nc_transcript_variant	-	-	-	-	-	-	NA	NA	NA	NA	NA	AIFM3	-5.1	3	C
22_21334019_C/T	22:21334019	T	ENSG00000183773	ENST00000333607	Transcript	intron_variant	-	-	-	-	-	-	NA	ENSP00000327671	NA	NA	NA	AIFM3	-5.1	3	C
22_21334019_C/T	22:21334019	T	ENSG00000183773	ENST00000399163	Transcript	intron_variant	-	-	-	-	-	-	NA	ENSP00000382116	NA	NA	NA	AIFM3	-5.1	3	C
22_21334019_C/T	22:21334019	T	ENSG00000099949	ENST00000493460	Transcript	upstream_gene_variant	-	-	-	-	-	-	NA	NA	NA	NA	NA	LZTR1	-5.1	3	C
22_21334019_C/T	22:21334019	T	ENSG00000183773	ENST00000440238	Transcript	intron_variant	-	-	-	-	-	-	NA	ENSP00000390798	NA	NA	NA	AIFM3	-5.1	3	C
22_21334019_C/T	22:21334019	T	ENSG00000183773	ENST00000335375	Transcript	intron_variant	-	-	-	-	-	-	NA	ENSP00000335369	NA	NA	NA	AIFM3	-5.1	3	C
22_21334019_C/T	22:21334019	T	ENSG00000099949	ENST00000389355	Transcript	upstream_gene_variant	-	-	-	-	-	-	NA	ENSP00000374006	NA	NA	NA	LZTR1	-5.1	3	C
22_21334019_C/T	22:21334019	T	ENSG00000099949	ENST00000414985	Transcript	upstream_gene_variant	-	-	-	-	-	-	NA	ENSP00000397247	NA	NA	NA	LZTR1	-5.1	3	C
22_21334019_C/T	22:21334019	T	ENSG00000183773	ENST00000417515	Transcript	downstream_gene_variant	-	-	-	-	-	-	NA	ENSP00000412973	NA	NA	NA	AIFM3	-5.1	3	C
22_21334019_C/T	22:21334019	T	ENSG00000183773	ENST00000486003	Transcript	non_coding_exon_variant,nc_transcript_variant	1225	-	-	-	-	-	NA	NA	NA	NA	NA	AIFM3	-5.1	3	C
22_21334019_C/T	22:21334019	T	ENSG00000099949	ENST00000443265	Transcript	upstream_gene_variant	-	-	-	-	-	-	NA	ENSP00000406466	NA	NA	NA	LZTR1	-5.1	3	C
22_45683008_G/A	22:45683008	A	ENSG00000100373	ENST00000396082	Transcript	intron_variant	-	-	-	-	-	-	NA	ENSP00000379391	NA	NA	NA	UPK3A	NA	3	C
22_45683008_G/A	22:45683008	A	ENSG00000100373	ENST00000216211	Transcript	intron_variant	-	-	-	-	-	-	NA	ENSP00000216211	NA	NA	NA	UPK3A	NA	3	C
3_179076607_A/T	3:179076607	T	ENSG00000171109	ENST00000474903	Transcript	upstream_gene_variant	-	-	-	-	-	-	NA	ENSP00000419926	NA	NA	NA	MFN1	-2.7	3	C
3_179076607_A/T	3:179076607	T	ENSG00000171109	ENST00000489329	Transcript	upstream_gene_variant	-	-	-	-	-	-	NA	ENSP00000420148	NA	NA	NA	MFN1	-2.7	3	C
3_179076607_A/T	3:179076607	T	ENSG00000171109	ENST00000280653	Transcript	intron_variant	-	-	-	-	-	-	NA	ENSP00000280653	NA	NA	NA	MFN1	-2.7	3	C
3_179076607_A/T	3:179076607	T	ENSG00000171109	ENST00000471841	Transcript	intron_variant	-	-	-	-	-	-	NA	ENSP00000420617	NA	NA	NA	MFN1	-2.7	3	C
3_179076607_A/T	3:179076607	T	ENSG00000171109	ENST00000467174	Transcript	intron_variant	-	-	-	-	-	-	NA	ENSP00000419134	NA	NA	NA	MFN1	-2.7	3	C
3_179076607_A/T	3:179076607	T	ENSG00000171109	ENST00000263969	Transcript	intron_variant	-	-	-	-	-	-	NA	ENSP00000263969	NA	NA	NA	MFN1	-2.7	3	C
3_193023332_G/T	3:193023332	T	ENSG00000187527	ENST00000342358	Transcript	intron_variant	-	-	-	-	-	-	NA	ENSP00000341942	NA	NA	NA	ATP13A5	1.73	3	C
3_193023332_G/T	3:193023332	T	ENSG00000236508	ENST00000414634	Transcript	upstream_gene_variant	-	-	-	-	-	-	NA	NA	NA	NA	NA	ATP13A5-AS1	1.73	3	C
3_193023332_G/T	3:193023332	T	ENSG00000187527	ENST00000495496	Transcript	intron_variant,nc_transcript_variant	-	-	-	-	-	-	NA	NA	NA	NA	NA	ATP13A5	1.73	3	C
3_19322606_T/G	3:19322606	G	ENSG00000183960	ENST00000328405	Transcript	intron_variant	-	-	-	-	-	-	NA	ENSP00000328813	NA	NA	NA	KCNH8	0.943	3	C
4_1018750_G/A	4:1018750	A	ENSG00000250259	ENST00000503095	Transcript	upstream_gene_variant	-	-	-	-	-	TMP_ESP_4_1018750	NA	NA	NA	NA	NA	RP11-460I19.2	1.36	3	C
4_1018750_G/A	4:1018750	A	ENSG00000127418	ENST00000507339	Transcript	downstream_gene_variant	-	-	-	-	-	TMP_ESP_4_1018750	NA	ENSP00000424037	NA	NA	NA	FGFRL1	1.36	3	C
4_1018750_G/A	4:1018750	A	ENSG00000127418	ENST00000512174	Transcript	downstream_gene_variant	-	-	-	-	-	TMP_ESP_4_1018750	NA	ENSP00000426740	NA	NA	NA	FGFRL1	1.36	3	C
4_177190059_C/G	4:177190059	G	ENSG00000164122	ENST00000505299	Transcript	downstream_gene_variant	-	-	-	-	-	-	NA	ENSP00000423232	NA	NA	NA	ASB5	2.37	3	C
4_7056674_G/A	4:7056674	A	ENSG00000173011	ENST00000506692	Transcript	downstream_gene_variant	-	-	-	-	-	-	NA	ENSP00000422398	NA	NA	NA	TADA2B	3.49	3	C
4_7056674_G/A	4:7056674	A	ENSG00000109519	ENST00000264954	Transcript	downstream_gene_variant	-	-	-	-	-	-	NA	ENSP00000264954	NA	NA	NA	GRPEL1	3.49	3	C
4_7056674_G/A	4:7056674	A	ENSG00000173011	ENST00000510704	Transcript	downstream_gene_variant	-	-	-	-	-	-	NA	ENSP00000425731	NA	NA	NA	TADA2B	3.49	3	C
4_74304018_A/T	4:74304018	T	ENSG00000081051	ENST00000513720	Transcript	downstream_gene_variant	-	-	-	-	-	-	NA	NA	NA	NA	NA	AFP	1.85	3	C
4_74304018_A/T	4:74304018	T	ENSG00000081051	ENST00000515675	Transcript	downstream_gene_variant	-	-	-	-	-	-	NA	NA	NA	NA	NA	AFP	1.85	3	C
5_112926734_A/T	5:112926734	T	ENSG00000047188	ENST00000507567	Transcript	upstream_gene_variant	-	-	-	-	-	-	NA	NA	NA	NA	NA	YTHDC2	-5.58	3	C
5_128302369_CT/-	5:128302369-128302370	-	ENSG00000113396	ENST00000506176	Transcript	intron_variant,feature_truncation	-	-	-	-	-	rs147696009	NA	ENSP00000421024	NA	NA	NA	SLC27A6	-1.23	3	C
5_128302369_CT/-	5:128302369-128302370	-	ENSG00000113396	ENST00000395266	Transcript	intron_variant,feature_truncation	-	-	-	-	-	rs147696009	NA	ENSP00000378684	NA	NA	NA	SLC27A6	-1.23	3	C
5_128302369_CT/-	5:128302369-128302370	-	ENSG00000113396	ENST00000262462	Transcript	intron_variant,feature_truncation	-	-	-	-	-	rs147696009	NA	ENSP00000262462	NA	NA	NA	SLC27A6	-1.23	3	C
5_128302369_CT/-	5:128302369-128302370	-	ENSG00000113396	ENST00000508645	Transcript	intron_variant,feature_truncation	-	-	-	-	-	rs147696009	NA	ENSP00000421759	NA	NA	NA	SLC27A6	-1.23	3	C
6_32630053_C/T	6:32630053	T	ENSG00000179344	ENST00000399082	Transcript	intron_variant	-	-	-	-	-	rs9274043	NA	ENSP00000382032	NA	NA	NA	HLA-DQB1	-4.29	3	C
6_32630053_C/T	6:32630053	T	ENSG00000179344	ENST00000399084	Transcript	intron_variant	-	-	-	-	-	rs9274043	NA	ENSP00000382034	NA	NA	NA	HLA-DQB1	-4.29	3	C
6_32630053_C/T	6:32630053	T	ENSG00000179344	ENST00000434651	Transcript	intron_variant	-	-	-	-	-	rs9274043	NA	ENSP00000407332	NA	NA	NA	HLA-DQB1	-4.29	3	C
6_32630053_C/T	6:32630053	T	ENSG00000179344	ENST00000399079	Transcript	intron_variant	-	-	-	-	-	rs9274043	NA	ENSP00000382029	NA	NA	NA	HLA-DQB1	-4.29	3	C
6_32630053_C/T	6:32630053	T	ENSG00000179344	ENST00000460185	Transcript	upstream_gene_variant	-	-	-	-	-	rs9274043	NA	NA	NA	NA	NA	HLA-DQB1	-4.29	3	C
6_32630053_C/T	6:32630053	T	ENSG00000241287	ENST00000443574	Transcript	intron_variant,nc_transcript_variant	-	-	-	-	-	rs9274043	NA	NA	NA	NA	NA	XXbac-BPG254F23.6	-4.29	3	C
6_32630053_C/T	6:32630053	T	ENSG00000223534	ENST00000419852	Transcript	downstream_gene_variant	-	-	-	-	-	rs9274043	NA	NA	NA	NA	NA	HLA-DQB1-AS1	-4.29	3	C
6_32630053_C/T	6:32630053	T	ENSG00000179344	ENST00000374943	Transcript	intron_variant	-	-	-	-	-	rs9274043	NA	ENSP00000364080	NA	NA	NA	HLA-DQB1	-4.29	3	C
6_32630053_C/T	6:32630053	T	ENSG00000179344	ENST00000487676	Transcript	non_coding_exon_variant,nc_transcript_variant	2932	-	-	-	-	rs9274043	NA	NA	NA	NA	NA	HLA-DQB1	-4.29	3	C
6_43006195_C/A	6:43006195	A	ENSG00000124541	ENST00000607394	Transcript	downstream_gene_variant	-	-	-	-	-	-	NA	ENSP00000475391	NA	NA	NA	RRP36	3.09	3	C
6_43006195_C/A	6:43006195	A	ENSG00000240625	ENST00000481783	Transcript	upstream_gene_variant	-	-	-	-	-	-	NA	NA	NA	NA	NA	RN7SL403P	3.09	3	C
6_43006195_C/A	6:43006195	A	ENSG00000124541	ENST00000607555	Transcript	downstream_gene_variant	-	-	-	-	-	-	NA	NA	NA	NA	NA	RRP36	3.09	3	C
6_43006195_C/A	6:43006195	A	ENSG00000137171	ENST00000467906	Transcript	upstream_gene_variant	-	-	-	-	-	-	NA	ENSP00000418759	NA	NA	NA	KLC4	3.09	3	C
6_43006195_C/A	6:43006195	A	ENSG00000272223	ENST00000607790	Transcript	upstream_gene_variant	-	-	-	-	-	-	NA	NA	NA	NA	NA	RP1-20C7.6	3.09	3	C
6_44255491_G/T	6:44255491	T	ENSG00000146221	ENST00000371504	Transcript	upstream_gene_variant	-	-	-	-	-	-	NA	ENSP00000360559	NA	NA	NA	TCTE1	0.251	3	C
6_44255491_G/T	6:44255491	T	ENSG00000272442	ENST00000438774	Transcript	intron_variant	-	-	-	-	-	-	NA	ENSP00000409337	NA	NA	NA	TMEM151B	0.251	3	C
6_44255491_G/T	6:44255491	T	ENSG00000146221	ENST00000371503	Transcript	5_prime_UTR_variant	228	-	-	-	-	-	NA	ENSP00000360558	NA	NA	NA	TCTE1	0.251	3	C
6_86351241_C/-	6:86351241	-	ENSG00000135316	ENST00000355238	Transcript	intron_variant,feature_truncation	-	-	-	-	-	-	NA	ENSP00000347380	NA	NA	NA	SYNCRIP	2.05	3	C
6_86351241_C/-	6:86351241	-	ENSG00000135316	ENST00000444272	Transcript	intron_variant,feature_truncation	-	-	-	-	-	-	NA	ENSP00000397782	NA	NA	NA	SYNCRIP	2.05	3	C
6_86351241_C/-	6:86351241	-	ENSG00000135316	ENST00000369622	Transcript	intron_variant,feature_truncation	-	-	-	-	-	-	NA	ENSP00000358635	NA	NA	NA	SYNCRIP	2.05	3	C
7_101183108_T/C	7:101183108	C	ENSG00000160963	ENST00000528707	Transcript	intron_variant	-	-	-	-	-	rs6465817	NA	ENSP00000434167	C:0.4222	NA	NA	COL26A1	-1.43	3	C
7_101183108_T/C	7:101183108	C	ENSG00000160963	ENST00000397927	Transcript	intron_variant	-	-	-	-	-	rs6465817	NA	ENSP00000381022	C:0.4222	NA	NA	COL26A1	-1.43	3	C
7_101183108_T/C	7:101183108	C	ENSG00000160963	ENST00000313669	Transcript	intron_variant	-	-	-	-	-	rs6465817	NA	ENSP00000318234	C:0.4222	NA	NA	COL26A1	-1.43	3	C
7_150972189_G/A	7:150972189	A	ENSG00000082014	ENST00000491651	Transcript	intron_variant	-	-	-	-	-	rs2072298	NA	ENSP00000419886	A:0.3283	NA	NA	SMARCD3	2.51	3	C
7_150972189_G/A	7:150972189	A	ENSG00000082014	ENST00000392811	Transcript	intron_variant	-	-	-	-	-	rs2072298	NA	ENSP00000376558	A:0.3283	NA	NA	SMARCD3	2.51	3	C
7_150972189_G/A	7:150972189	A	ENSG00000082014	ENST00000356800	Transcript	intron_variant	-	-	-	-	-	rs2072298	NA	ENSP00000349254	A:0.3283	NA	NA	SMARCD3	2.51	3	C
7_156752470_G/T	7:156752470	T	ENSG00000146909	ENST00000489850	Transcript	upstream_gene_variant	-	-	-	-	-	-	NA	NA	NA	NA	NA	NOM1	-4.21	3	C
7_156752470_G/T	7:156752470	T	ENSG00000146909	ENST00000472491	Transcript	upstream_gene_variant	-	-	-	-	-	-	NA	NA	NA	NA	NA	NOM1	-4.21	3	C
7_156752470_G/T	7:156752470	T	ENSG00000146909	ENST00000475176	Transcript	upstream_gene_variant	-	-	-	-	-	-	NA	NA	NA	NA	NA	NOM1	-4.21	3	C
7_156752470_G/T	7:156752470	T	ENSG00000146909	ENST00000460332	Transcript	intron_variant,nc_transcript_variant	-	-	-	-	-	-	NA	NA	NA	NA	NA	NOM1	-4.21	3	C
7_156752470_G/T	7:156752470	T	ENSG00000146909	ENST00000469271	Transcript	upstream_gene_variant	-	-	-	-	-	-	NA	NA	NA	NA	NA	NOM1	-4.21	3	C
7_156752470_G/T	7:156752470	T	ENSG00000146909	ENST00000275820	Transcript	intron_variant	-	-	-	-	-	-	NA	ENSP00000275820	NA	NA	NA	NOM1	-4.21	3	C
7_156752518_A/G	7:156752518	G	ENSG00000146909	ENST00000489850	Transcript	upstream_gene_variant	-	-	-	-	-	-	NA	NA	NA	NA	NA	NOM1	-5.43	3	C
7_156752518_A/G	7:156752518	G	ENSG00000146909	ENST00000472491	Transcript	upstream_gene_variant	-	-	-	-	-	-	NA	NA	NA	NA	NA	NOM1	-5.43	3	C
7_156752518_A/G	7:156752518	G	ENSG00000146909	ENST00000475176	Transcript	upstream_gene_variant	-	-	-	-	-	-	NA	NA	NA	NA	NA	NOM1	-5.43	3	C
7_156752518_A/G	7:156752518	G	ENSG00000146909	ENST00000460332	Transcript	intron_variant,nc_transcript_variant	-	-	-	-	-	-	NA	NA	NA	NA	NA	NOM1	-5.43	3	C
7_156752518_A/G	7:156752518	G	ENSG00000146909	ENST00000469271	Transcript	upstream_gene_variant	-	-	-	-	-	-	NA	NA	NA	NA	NA	NOM1	-5.43	3	C
7_156752518_A/G	7:156752518	G	ENSG00000146909	ENST00000275820	Transcript	intron_variant	-	-	-	-	-	-	NA	ENSP00000275820	NA	NA	NA	NOM1	-5.43	3	C
7_23016968_A/G	7:23016968	G	ENSG00000122591	ENST00000409763	Transcript	downstream_gene_variant	-	-	-	-	-	-	NA	ENSP00000386624	NA	NA	NA	FAM126A	4.53	3	C
7_23016968_A/G	7:23016968	G	ENSG00000122591	ENST00000477349	Transcript	non_coding_exon_variant,nc_transcript_variant	496	-	-	-	-	-	NA	NA	NA	NA	NA	FAM126A	4.53	3	C
7_99796188_C/T	7:99796188	T	ENSG00000239521	ENST00000414997	Transcript	downstream_gene_variant	-	-	-	-	-	-	NA	NA	NA	NA	NA	GATS	-1.36	3	C
7_99796188_C/T	7:99796188	T	ENSG00000239521	ENST00000454084	Transcript	downstream_gene_variant	-	-	-	-	-	-	NA	NA	NA	NA	NA	GATS	-1.36	3	C
7_99796188_C/T	7:99796188	T	ENSG00000066923	ENST00000496157	Transcript	non_coding_exon_variant,nc_transcript_variant	1752	-	-	-	-	-	NA	NA	NA	NA	NA	STAG3	-1.36	3	C
7_99796188_C/T	7:99796188	T	ENSG00000239521	ENST00000543273	Transcript	downstream_gene_variant	-	-	-	-	-	-	NA	NA	NA	NA	NA	GATS	-1.36	3	C
7_99796188_C/T	7:99796188	T	ENSG00000066923	ENST00000491498	Transcript	non_coding_exon_variant,nc_transcript_variant	322	-	-	-	-	-	NA	NA	NA	NA	NA	STAG3	-1.36	3	C
7_99796188_C/T	7:99796188	T	ENSG00000160844	ENST00000436886	Transcript	downstream_gene_variant	-	-	-	-	-	-	NA	ENSP00000389760	NA	NA	NA	GATS	-1.36	3	C
7_99796188_C/T	7:99796188	T	ENSG00000066923	ENST00000440830	Transcript	non_coding_exon_variant,nc_transcript_variant	410	-	-	-	-	-	NA	NA	NA	NA	NA	STAG3	-1.36	3	C
7_99796188_C/T	7:99796188	T	ENSG00000066923	ENST00000476057	Transcript	upstream_gene_variant	-	-	-	-	-	-	NA	NA	NA	NA	NA	STAG3	-1.36	3	C
7_99796188_C/T	7:99796188	T	ENSG00000239521	ENST00000437485	Transcript	downstream_gene_variant	-	-	-	-	-	-	NA	NA	NA	NA	NA	GATS	-1.36	3	C
7_99796188_C/T	7:99796188	T	ENSG00000066923	ENST00000477469	Transcript	non_coding_exon_variant,nc_transcript_variant	246	-	-	-	-	-	NA	NA	NA	NA	NA	STAG3	-1.36	3	C
7_99796188_C/T	7:99796188	T	ENSG00000239521	ENST00000292369	Transcript	downstream_gene_variant	-	-	-	-	-	-	NA	NA	NA	NA	NA	GATS	-1.36	3	C
7_99796188_C/T	7:99796188	T	ENSG00000239521	ENST00000440058	Transcript	downstream_gene_variant	-	-	-	-	-	-	NA	NA	NA	NA	NA	GATS	-1.36	3	C
7_99796188_C/T	7:99796188	T	ENSG00000066923	ENST00000479359	Transcript	upstream_gene_variant	-	-	-	-	-	-	NA	NA	NA	NA	NA	STAG3	-1.36	3	C
8_11990280_A/T	8:11990280	T	ENSG00000255052	ENST00000434078	Transcript	intron_variant,nc_transcript_variant	-	-	-	-	-	-	NA	NA	NA	NA	NA	FAM66D	NA	3	C
8_11990280_A/T	8:11990280	T	ENSG00000226430	ENST00000530447	Transcript	non_coding_exon_variant,nc_transcript_variant	1674	-	-	-	-	-	NA	NA	NA	NA	NA	USP17L7	NA	3	C
8_11990280_A/T	8:11990280	T	ENSG00000223443	ENST00000333796	Transcript	downstream_gene_variant	-	-	-	-	-	-	NA	ENSP00000333329	NA	NA	NA	USP17L2	NA	3	C
8_11990280_A/T	8:11990280	T	ENSG00000254923	ENST00000526505	Transcript	upstream_gene_variant	-	-	-	-	-	-	NA	NA	NA	NA	NA	RP11-1236K1.8	NA	3	C
8_11990280_A/T	8:11990280	T	ENSG00000226430	ENST00000416902	Transcript	non_coding_exon_variant,nc_transcript_variant	1239	-	-	-	-	-	NA	NA	NA	NA	NA	USP17L7	NA	3	C
8_145113241_T/G	8:145113241	G	ENSG00000178814	ENST00000527993	Transcript	upstream_gene_variant	-	-	-	-	-	COSM454209,rs3935209	NA	NA	G:0.1928	NA	NA	OPLAH	1.16	3	C
8_145113241_T/G	8:145113241	G	ENSG00000178814	ENST00000567871	Transcript	downstream_gene_variant	-	-	-	-	-	COSM454209,rs3935209	NA	NA	G:0.1928	NA	NA	OPLAH	1.16	3	C
8_145113241_T/G	8:145113241	G	ENSG00000178814	ENST00000531027	Transcript	upstream_gene_variant	-	-	-	-	-	COSM454209,rs3935209	NA	NA	G:0.1928	NA	NA	OPLAH	1.16	3	C
8_145113241_T/G	8:145113241	G	ENSG00000178814	ENST00000534424	Transcript	non_coding_exon_variant,nc_transcript_variant	954	-	-	-	-	COSM454209,rs3935209	NA	NA	G:0.1928	NA	NA	OPLAH	1.16	3	C
8_93004233_T/A	8:93004233	A	ENSG00000079102	ENST00000520047	Transcript	intron_variant,nc_transcript_variant	-	-	-	-	-	-	NA	NA	NA	NA	NA	RUNX1T1	0.917	3	C
8_93004233_T/A	8:93004233	A	ENSG00000079102	ENST00000436581	Transcript	intron_variant	-	-	-	-	-	-	NA	ENSP00000402257	NA	NA	NA	RUNX1T1	0.917	3	C
8_93004233_T/A	8:93004233	A	ENSG00000079102	ENST00000265814	Transcript	intron_variant	-	-	-	-	-	-	NA	ENSP00000265814	NA	NA	NA	RUNX1T1	0.917	3	C
8_93004233_T/A	8:93004233	A	ENSG00000079102	ENST00000518844	Transcript	intron_variant	-	-	-	-	-	-	NA	ENSP00000430728	NA	NA	NA	RUNX1T1	0.917	3	C
8_93004233_T/A	8:93004233	A	ENSG00000079102	ENST00000523629	Transcript	intron_variant	-	-	-	-	-	-	NA	ENSP00000428543	NA	NA	NA	RUNX1T1	0.917	3	C
8_93004233_T/A	8:93004233	A	ENSG00000079102	ENST00000360348	Transcript	intron_variant	-	-	-	-	-	-	NA	ENSP00000353504	NA	NA	NA	RUNX1T1	0.917	3	C
8_93004233_T/A	8:93004233	A	ENSG00000079102	ENST00000521751	Transcript	upstream_gene_variant	-	-	-	-	-	-	NA	ENSP00000430778	NA	NA	NA	RUNX1T1	0.917	3	C
8_93004233_T/A	8:93004233	A	ENSG00000079102	ENST00000520724	Transcript	intron_variant	-	-	-	-	-	-	NA	ENSP00000428742	NA	NA	NA	RUNX1T1	0.917	3	C
8_93004233_T/A	8:93004233	A	ENSG00000079102	ENST00000396218	Transcript	intron_variant	-	-	-	-	-	-	NA	ENSP00000379520	NA	NA	NA	RUNX1T1	0.917	3	C
8_93004233_T/A	8:93004233	A	ENSG00000079102	ENST00000422361	Transcript	intron_variant	-	-	-	-	-	-	NA	ENSP00000390137	NA	NA	NA	RUNX1T1	0.917	3	C
9_113168344_G/C	9:113168344	C	ENSG00000165124	ENST00000401783	Transcript	intron_variant	-	-	-	-	-	rs7850488	NA	ENSP00000384917	C:0.3997	NA	NA	SVEP1	3.06	3	C
9_113168344_G/C	9:113168344	C	ENSG00000165124	ENST00000374469	Transcript	intron_variant	-	-	-	-	-	rs7850488	NA	ENSP00000363593	C:0.3997	NA	NA	SVEP1	3.06	3	C
9_113168344_G/C	9:113168344	C	ENSG00000165124	ENST00000297826	Transcript	intron_variant	-	-	-	-	-	rs7850488	NA	ENSP00000297826	C:0.3997	NA	NA	SVEP1	3.06	3	C
9_119139813_C/A	9:119139813	A	ENSG00000182752	ENST00000328252	Transcript	intron_variant	-	-	-	-	-	-	NA	ENSP00000330658	NA	NA	NA	PAPPA	2.08	3	C
9_119139813_C/A	9:119139813	A	ENSG00000182752	ENST00000483254	Transcript	intron_variant,nc_transcript_variant	-	-	-	-	-	-	NA	NA	NA	NA	NA	PAPPA	2.08	3	C
9_119139813_C/A	9:119139813	A	ENSG00000182752	ENST00000534838	Transcript	intron_variant	-	-	-	-	-	-	NA	ENSP00000441461	NA	NA	NA	PAPPA	2.08	3	C
9_128117952_A/G	9:128117952	G	ENSG00000165219	ENST00000467707	Transcript	non_coding_exon_variant,nc_transcript_variant	175	-	-	-	-	-	NA	NA	NA	NA	NA	GAPVD1	4.58	3	C
9_128117952_A/G	9:128117952	G	ENSG00000165219	ENST00000474637	Transcript	non_coding_exon_variant,nc_transcript_variant	1670	-	-	-	-	-	NA	NA	NA	NA	NA	GAPVD1	4.58	3	C
9_325637_A/T	9:325637	T	ENSG00000107099	ENST00000382341	Transcript	intron_variant,nc_transcript_variant	-	-	-	-	-	-	NA	NA	NA	NA	NA	DOCK8	-4.31	3	C
9_325637_A/T	9:325637	T	ENSG00000107099	ENST00000432829	Transcript	intron_variant	-	-	-	-	-	-	NA	ENSP00000394888	NA	NA	NA	DOCK8	-4.31	3	C
9_325637_A/T	9:325637	T	ENSG00000107099	ENST00000495184	Transcript	intron_variant,nc_transcript_variant	-	-	-	-	-	-	NA	NA	NA	NA	NA	DOCK8	-4.31	3	C
9_325637_A/T	9:325637	T	ENSG00000107099	ENST00000453981	Transcript	intron_variant	-	-	-	-	-	-	NA	ENSP00000408464	NA	NA	NA	DOCK8	-4.31	3	C
9_325637_A/T	9:325637	T	ENSG00000107099	ENST00000469391	Transcript	intron_variant	-	-	-	-	-	-	NA	ENSP00000419438	NA	NA	NA	DOCK8	-4.31	3	C
9_325637_A/T	9:325637	T	ENSG00000107099	ENST00000454469	Transcript	intron_variant,nc_transcript_variant	-	-	-	-	-	-	NA	NA	NA	NA	NA	DOCK8	-4.31	3	C
9_35869813_C/G	9:35869813	G	ENSG00000233659	ENST00000436704	Transcript	downstream_gene_variant	-	-	-	-	-	-	NA	NA	NA	NA	NA	NDUFA5P4	4.31	3	C
9_43849812_T/G	9:43849812	G	ENSG00000154529	ENST00000341990	Transcript	non_coding_exon_variant,nc_transcript_variant	1949	-	-	-	-	rs141780724	NA	NA	G:0.3054	NA	NA	CNTNAP3B	NA	3	C
9_43849812_T/G	9:43849812	G	ENSG00000154529	ENST00000377561	Transcript	non_coding_exon_variant,nc_transcript_variant	1863	-	-	-	-	rs141780724	NA	NA	G:0.3054	NA	NA	CNTNAP3B	NA	3	C
9_43849812_T/G	9:43849812	G	ENSG00000154529	ENST00000491438	Transcript	upstream_gene_variant	-	-	-	-	-	rs141780724	NA	NA	G:0.3054	NA	NA	CNTNAP3B	NA	3	C
9_43849817_A/G	9:43849817	G	ENSG00000154529	ENST00000341990	Transcript	non_coding_exon_variant,nc_transcript_variant	1954	-	-	-	-	rs4063192	NA	NA	NA	NA	NA	CNTNAP3B	NA	3	C
9_43849817_A/G	9:43849817	G	ENSG00000154529	ENST00000377561	Transcript	non_coding_exon_variant,nc_transcript_variant	1868	-	-	-	-	rs4063192	NA	NA	NA	NA	NA	CNTNAP3B	NA	3	C
9_43849817_A/G	9:43849817	G	ENSG00000154529	ENST00000491438	Transcript	upstream_gene_variant	-	-	-	-	-	rs4063192	NA	NA	NA	NA	NA	CNTNAP3B	NA	3	C
9_86585558_TT/-	9:86585558-86585559	-	ENSG00000165119	ENST00000481820	Transcript	intron_variant,feature_truncation	-	-	-	-	-	rs3214660	NA	ENSP00000473957	-:0.1548	NA	NA	HNRNPK	-3.698	3	C
9_86585558_TT/-	9:86585558-86585559	-	ENSG00000165119	ENST00000493362	Transcript	non_coding_exon_variant,nc_transcript_variant,feature_truncation	143-144	-	-	-	-	rs3214660	NA	NA	-:0.1548	NA	NA	HNRNPK	-3.698	3	C
9_86585558_TT/-	9:86585558-86585559	-	ENSG00000165119	ENST00000376264	Transcript	intron_variant,feature_truncation	-	-	-	-	-	rs3214660	NA	ENSP00000365440	-:0.1548	NA	NA	HNRNPK	-3.698	3	C
9_86585558_TT/-	9:86585558-86585559	-	ENSG00000165119	ENST00000472778	Transcript	downstream_gene_variant	-	-	-	-	-	rs3214660	NA	ENSP00000475098	-:0.1548	NA	NA	HNRNPK	-3.698	3	C
9_86585558_TT/-	9:86585558-86585559	-	ENSG00000235298	ENST00000448389	Transcript	upstream_gene_variant	-	-	-	-	-	rs3214660	NA	NA	-:0.1548	NA	NA	RP11-575L7.8	-3.698	3	C
9_86585558_TT/-	9:86585558-86585559	-	ENSG00000165119	ENST00000376256	Transcript	downstream_gene_variant	-	-	-	-	-	rs3214660	NA	NA	-:0.1548	NA	NA	HNRNPK	-3.698	3	C
9_86585558_TT/-	9:86585558-86585559	-	ENSG00000165119	ENST00000351839	Transcript	intron_variant,feature_truncation	-	-	-	-	-	rs3214660	NA	ENSP00000317788	-:0.1548	NA	NA	HNRNPK	-3.698	3	C
9_86585558_TT/-	9:86585558-86585559	-	ENSG00000207603	ENST00000384871	Transcript	upstream_gene_variant	-	-	-	-	-	rs3214660	NA	NA	-:0.1548	NA	NA	MIR7-1	-3.698	3	C
9_86585558_TT/-	9:86585558-86585559	-	ENSG00000165119	ENST00000376263	Transcript	intron_variant,feature_truncation	-	-	-	-	-	rs3214660	NA	ENSP00000365439	-:0.1548	NA	NA	HNRNPK	-3.698	3	C
9_86585558_TT/-	9:86585558-86585559	-	ENSG00000165119	ENST00000457156	Transcript	intron_variant,feature_truncation	-	-	-	-	-	rs3214660	NA	ENSP00000409456	-:0.1548	NA	NA	HNRNPK	-3.698	3	C
9_86585558_TT/-	9:86585558-86585559	-	ENSG00000165119	ENST00000376281	Transcript	intron_variant,feature_truncation	-	-	-	-	-	rs3214660	NA	ENSP00000365458	-:0.1548	NA	NA	HNRNPK	-3.698	3	C
9_86585558_TT/-	9:86585558-86585559	-	ENSG00000165119	ENST00000492865	Transcript	intron_variant,nc_transcript_variant,feature_truncation	-	-	-	-	-	rs3214660	NA	NA	-:0.1548	NA	NA	HNRNPK	-3.698	3	C
9_86585558_TT/-	9:86585558-86585559	-	ENSG00000165119	ENST00000360384	Transcript	intron_variant,feature_truncation	-	-	-	-	-	rs3214660	NA	ENSP00000353552	-:0.1548	NA	NA	HNRNPK	-3.698	3	C
X_134680231_G/T	X:134680231	T	ENSG00000165359	ENST00000493637	Transcript	intron_variant,nc_transcript_variant	-	-	-	-	-	-	NA	NA	NA	NA	NA	DDX26B	0.4	3	C
X_134680231_G/T	X:134680231	T	ENSG00000165359	ENST00000481908	Transcript	intron_variant,nc_transcript_variant	-	-	-	-	-	-	NA	NA	NA	NA	NA	DDX26B	0.4	3	C
X_134680231_G/T	X:134680231	T	ENSG00000165359	ENST00000370752	Transcript	intron_variant	-	-	-	-	-	-	NA	ENSP00000359788	NA	NA	NA	DDX26B	0.4	3	C
X_1407311_G/C	X:1407311	C	ENSG00000198223	ENST00000381524	Transcript	intron_variant	-	-	-	-	-	-	NA	ENSP00000370935	NA	NA	NA	CSF2RA	0.107	3	C
X_1407311_G/C	X:1407311	C	ENSG00000198223	ENST00000381529	Transcript	intron_variant	-	-	-	-	-	-	NA	ENSP00000370940	NA	NA	NA	CSF2RA	0.107	3	C
X_1407311_G/C	X:1407311	C	ENSG00000198223	ENST00000477940	Transcript	intron_variant,nc_transcript_variant	-	-	-	-	-	-	NA	NA	NA	NA	NA	CSF2RA	0.107	3	C
X_1407311_G/C	X:1407311	C	ENSG00000198223	ENST00000355432	Transcript	intron_variant	-	-	-	-	-	-	NA	ENSP00000347606	NA	NA	NA	CSF2RA	0.107	3	C
X_1407311_G/C	X:1407311	C	ENSG00000198223	ENST00000355805	Transcript	intron_variant	-	-	-	-	-	-	NA	ENSP00000348058	NA	NA	NA	CSF2RA	0.107	3	C
X_1407311_G/C	X:1407311	C	ENSG00000198223	ENST00000432318	Transcript	intron_variant	-	-	-	-	-	-	NA	ENSP00000416437	NA	NA	NA	CSF2RA	0.107	3	C
X_1407311_G/C	X:1407311	C	ENSG00000198223	ENST00000493312	Transcript	intron_variant,nc_transcript_variant	-	-	-	-	-	-	NA	NA	NA	NA	NA	CSF2RA	0.107	3	C
X_1407311_G/C	X:1407311	C	ENSG00000198223	ENST00000419094	Transcript	intron_variant	-	-	-	-	-	-	NA	ENSP00000397452	NA	NA	NA	CSF2RA	0.107	3	C
X_1407311_G/C	X:1407311	C	ENSG00000198223	ENST00000501036	Transcript	intron_variant	-	-	-	-	-	-	NA	ENSP00000440491	NA	NA	NA	CSF2RA	0.107	3	C
X_1407311_G/C	X:1407311	C	ENSG00000198223	ENST00000361536	Transcript	intron_variant	-	-	-	-	-	-	NA	ENSP00000354836	NA	NA	NA	CSF2RA	0.107	3	C
X_1407311_G/C	X:1407311	C	ENSG00000198223	ENST00000494969	Transcript	intron_variant,nc_transcript_variant	-	-	-	-	-	-	NA	NA	NA	NA	NA	CSF2RA	0.107	3	C
X_1407311_G/C	X:1407311	C	ENSG00000198223	ENST00000417535	Transcript	intron_variant	-	-	-	-	-	-	NA	ENSP00000394227	NA	NA	NA	CSF2RA	0.107	3	C
X_1407311_G/C	X:1407311	C	ENSG00000198223	ENST00000475259	Transcript	upstream_gene_variant	-	-	-	-	-	-	NA	NA	NA	NA	NA	CSF2RA	0.107	3	C
X_1407311_G/C	X:1407311	C	ENSG00000198223	ENST00000478256	Transcript	upstream_gene_variant	-	-	-	-	-	-	NA	NA	NA	NA	NA	CSF2RA	0.107	3	C
X_1407311_G/C	X:1407311	C	ENSG00000198223	ENST00000412290	Transcript	intron_variant	-	-	-	-	-	-	NA	ENSP00000410667	NA	NA	NA	CSF2RA	0.107	3	C
X_1407311_G/C	X:1407311	C	ENSG00000198223	ENST00000381500	Transcript	intron_variant	-	-	-	-	-	-	NA	ENSP00000370911	NA	NA	NA	CSF2RA	0.107	3	C
X_1407311_G/C	X:1407311	C	ENSG00000264819	ENST00000580687	Transcript	upstream_gene_variant	-	-	-	-	-	-	NA	NA	NA	NA	NA	BX649553.4	0.107	3	C
X_1407311_G/C	X:1407311	C	ENSG00000264510	ENST00000581137	Transcript	upstream_gene_variant	-	-	-	-	-	-	NA	NA	NA	NA	NA	BX649553.3	0.107	3	C
X_1407311_G/C	X:1407311	C	ENSG00000198223	ENST00000381509	Transcript	intron_variant	-	-	-	-	-	-	NA	ENSP00000370920	NA	NA	NA	CSF2RA	0.107	3	C
11_63884562_CT/-	11:63884562-63884563	-	ENSG00000126500	ENST00000246841	Transcript	frameshift_variant,feature_truncation	1866-1867	823-824	275	-	-	-	Pfam_domain:PF00560,SMART_domains:SM00364,SMART_domains:SM00369,Superfamily_domains:SSF52058	ENSP00000246841	NA	NA	NA	FLRT1	4.62	3	A
16_17228359_G/A	16:17228359	A	ENSG00000103489	ENST00000261381	Transcript	synonymous_variant	2083	1998	666	S	tcC/tcT	-	Pfam_domain:PF12529	ENSP00000261381	NA	NA	NA	XYLT1	-8.12	3	C
19_52888042_G/T	19:52888042	T	ENSG00000221923	ENST00000422689	Transcript	synonymous_variant	1224	1209	403	T	acG/acT	COSM1395919,rs75507701	PROSITE_profiles:PS50157,Superfamily_domains:SSF57667	ENSP00000406318	NA	NA	NA	ZNF880	-1.17	3	C
9_43849817_A/G	9:43849817	G	ENSG00000154529	ENST00000377564	Transcript	synonymous_variant	2115	1722	574	L	ctA/ctG	rs4063192	SMART_domains:SM00181,PROSITE_profiles:PS50026,Superfamily_domains:SSF57196	ENSP00000366787	NA	NA	NA	CNTNAP3B	NA	3	C
2_152420135_T/C	2:152420135	C	ENSG00000183091	ENST00000172853	Transcript	synonymous_variant	13723	13575	4525	Q	caA/caG	-	SMART_domains:SM00227	ENSP00000172853	NA	NA	NA	NEB	-1.86	3	C
2_152420135_T/C	2:152420135	C	ENSG00000183091	ENST00000413693	Transcript	synonymous_variant	2868	2868	956	Q	caA/caG	-	SMART_domains:SM00227	ENSP00000410961	NA	NA	NA	NEB	-1.86	3	C
2_152420135_T/C	2:152420135	C	ENSG00000183091	ENST00000409198	Transcript	synonymous_variant	13778	13575	4525	Q	caA/caG	-	SMART_domains:SM00227	ENSP00000386259	NA	NA	NA	NEB	-1.86	3	C
2_152420135_T/C	2:152420135	C	ENSG00000183091	ENST00000603639	Transcript	synonymous_variant	18678	18678	6226	Q	caA/caG	-	SMART_domains:SM00227,Superfamily_domains:SSF48726,Superfamily_domains:SSF48452	ENSP00000473894	NA	NA	NA	NEB	-1.86	3	C
2_152420135_T/C	2:152420135	C	ENSG00000183091	ENST00000427231	Transcript	synonymous_variant	18881	18678	6226	Q	caA/caG	-	SMART_domains:SM00227,Superfamily_domains:SSF48726,Superfamily_domains:SSF48452	ENSP00000416578	NA	NA	NA	NEB	-1.86	3	C
2_152420135_T/C	2:152420135	C	ENSG00000183091	ENST00000397345	Transcript	synonymous_variant	18881	18678	6226	Q	caA/caG	-	SMART_domains:SM00227,Superfamily_domains:SSF48726,Superfamily_domains:SSF48452	ENSP00000380505	NA	NA	NA	NEB	-1.86	3	C
2_152420135_T/C	2:152420135	C	ENSG00000183091	ENST00000604864	Transcript	synonymous_variant	18678	18678	6226	Q	caA/caG	-	SMART_domains:SM00227,Superfamily_domains:SSF48726,Superfamily_domains:SSF48452	ENSP00000474498	NA	NA	NA	NEB	-1.86	3	C
7_99796188_C/T	7:99796188	T	ENSG00000066923	ENST00000426455	Transcript	synonymous_variant	1742	1335	445	G	ggC/ggT	-	Superfamily_domains:SSF48371	ENSP00000400359	NA	NA	NA	STAG3	-1.36	3	C
7_99796188_C/T	7:99796188	T	ENSG00000066923	ENST00000394018	Transcript	synonymous_variant	1455	1161	387	G	ggC/ggT	-	Superfamily_domains:SSF48371	ENSP00000377586	NA	NA	NA	STAG3	-1.36	3	C
7_99796188_C/T	7:99796188	T	ENSG00000066923	ENST00000317296	Transcript	synonymous_variant	1489	1335	445	G	ggC/ggT	-	Superfamily_domains:SSF48371	ENSP00000319318	NA	NA	NA	STAG3	-1.36	3	C
1_110051382_C/T	1:110051382	T	ENSG00000181754	ENST00000369862	Transcript	synonymous_variant	537	153	51	Q	caG/caA	-	Superfamily_domains:SSF52058	ENSP00000358878	NA	NA	NA	AMIGO1	-1.35	3	C
1_110051382_C/T	1:110051382	T	ENSG00000181754	ENST00000369864	Transcript	synonymous_variant	503	153	51	Q	caG/caA	-	Superfamily_domains:SSF52058	ENSP00000358880	NA	NA	NA	AMIGO1	-1.35	3	C
4_1018750_G/A	4:1018750	A	ENSG00000127418	ENST00000264748	Transcript	stop_gained	1165	1130	377	W/*	tGg/tAg	TMP_ESP_4_1018750	Transmembrane_helices:Tmhmm,Low_complexity_(Seg):Seg	ENSP00000264748	NA	NA	NA	FGFRL1	1.36	3	A
2_158634794_A/G	2:158634794	G	ENSG00000115170	ENST00000410057	Transcript	missense_variant	731	392	131	V/A	gTa/gCa	-	Low_complexity_(Seg):Seg	ENSP00000387127	NA	benign	tolerated	ACVR1	4.43	3	A
2_56603003_C/T	2:56603003	T	ENSG00000055813	ENST00000407595	Transcript	missense_variant	2007	1505	502	S/F	tCt/tTt	TMP_ESP_2_56603003	Low_complexity_(Seg):Seg	ENSP00000384040	NA	benign	deleterious	CCDC85A	4.49	3	A
18_72997831_A/C	18:72997831	C	ENSG00000179981	ENST00000580243	Transcript	missense_variant	817	469	157	T/P	Acc/Ccc	COSM231390	Low_complexity_(Seg):Seg,PROSITE_profiles:PS50324	ENSP00000464391	NA	benign	tolerated	TSHZ1	-0.992	3	A
18_72997831_A/C	18:72997831	C	ENSG00000179981	ENST00000560918	Transcript	missense_variant	526	334	112	T/P	Acc/Ccc	COSM231390	Low_complexity_(Seg):Seg,PROSITE_profiles:PS50324	ENSP00000453834	NA	benign	tolerated	TSHZ1	-0.992	3	A
18_72997831_A/C	18:72997831	C	ENSG00000179981	ENST00000322038	Transcript	missense_variant	918	334	112	T/P	Acc/Ccc	COSM231390	Low_complexity_(Seg):Seg,PROSITE_profiles:PS50324	ENSP00000323584	NA	benign	tolerated	TSHZ1	-0.992	3	A
2_158634794_A/G	2:158634794	G	ENSG00000115170	ENST00000434821	Transcript	missense_variant	641	392	131	V/A	gTa/gCa	-	Low_complexity_(Seg):Seg,Transmembrane_helices:Tmhmm	ENSP00000405004	NA	benign	tolerated	ACVR1	4.43	3	A
2_158634794_A/G	2:158634794	G	ENSG00000115170	ENST00000263640	Transcript	missense_variant	822	392	131	V/A	gTa/gCa	-	Low_complexity_(Seg):Seg,Transmembrane_helices:Tmhmm	ENSP00000263640	NA	benign	tolerated	ACVR1	4.43	3	A
2_158634794_A/G	2:158634794	G	ENSG00000115170	ENST00000409283	Transcript	missense_variant	659	392	131	V/A	gTa/gCa	-	Low_complexity_(Seg):Seg,Transmembrane_helices:Tmhmm	ENSP00000387273	NA	benign	tolerated	ACVR1	4.43	3	A
1_156438740_T/C	1:156438740	C	ENSG00000116604	ENST00000348159	Transcript	missense_variant	1560	1079	360	N/S	aAt/aGt	-	NA	ENSP00000271555	NA	benign	tolerated	MEF2D	0.243	3	B
1_156438740_T/C	1:156438740	C	ENSG00000116604	ENST00000353795	Transcript	missense_variant	1331	941	314	N/S	aAt/aGt	-	NA	ENSP00000344705	NA	benign	tolerated	MEF2D	0.243	3	B
1_156438740_T/C	1:156438740	C	ENSG00000116604	ENST00000360595	Transcript	missense_variant	1272	1058	353	N/S	aAt/aGt	-	NA	ENSP00000353803	NA	benign	tolerated	MEF2D	0.243	3	B
1_156438740_T/C	1:156438740	C	ENSG00000116604	ENST00000454816	Transcript	missense_variant	1193	1055	352	N/S	aAt/aGt	-	NA	ENSP00000388505	NA	benign	tolerated	MEF2D	0.243	3	B
1_156438740_T/C	1:156438740	C	ENSG00000116604	ENST00000340875	Transcript	missense_variant	1466	1076	359	N/S	aAt/aGt	-	NA	ENSP00000343159	NA	benign	tolerated	MEF2D	0.243	3	B
1_156438740_T/C	1:156438740	C	ENSG00000116604	ENST00000368240	Transcript	missense_variant	1448	1058	353	N/S	aAt/aGt	-	NA	ENSP00000357223	NA	benign	tolerated	MEF2D	0.243	3	B
18_21819208_C/T	18:21819208	T	ENSG00000141447	ENST00000319481	Transcript	missense_variant	1627	1420	474	D/N	Gac/Aac	-	NA	ENSP00000320291	NA	benign	deleterious	OSBPL1A	4.49	3	A
18_21819208_C/T	18:21819208	T	ENSG00000141447	ENST00000357041	Transcript	missense_variant	391	274	92	D/N	Gac/Aac	-	NA	ENSP00000349545	NA	benign	deleterious	OSBPL1A	4.49	3	A
9_35869813_C/G	9:35869813	G	ENSG00000168828	ENST00000377981	Transcript	missense_variant	649	586	196	E/Q	Gaa/Caa	-	Pfam_domain:PF00001,PROSITE_profiles:PS50262,Superfamily_domains:SSF81321	ENSP00000367219	NA	benign	tolerated	OR13J1	4.31	3	A
2_165365313_T/A	2:165365313	A	ENSG00000115290	ENST00000543549	Transcript	missense_variant	723	605	202	Y/F	tAt/tTt	-	Pfam_domain:PF00169,SMART_domains:SM00233,PROSITE_profiles:PS50003,Superfamily_domains:SSF50729	ENSP00000443699	NA	benign	tolerated	GRB14	4.52	3	A
1_192547442_C/T	1:192547442	T	ENSG00000090104	ENST00000469578	Transcript	missense_variant	391	371	124	T/I	aCa/aTa	-	Pfam_domain:PF00615,PROSITE_profiles:PS50132,SMART_domains:SM00315,Superfamily_domains:SSF48097	ENSP00000464323	NA	benign	tolerated	RGS1	4.56	3	A
1_192547442_C/T	1:192547442	T	ENSG00000090104	ENST00000367459	Transcript	missense_variant	437	371	124	T/I	aCa/aTa	-	Pfam_domain:PF00615,PROSITE_profiles:PS50132,SMART_domains:SM00315,Superfamily_domains:SSF48097	ENSP00000356429	NA	benign	tolerated	RGS1	4.56	3	A
8_145113241_T/G	8:145113241	G	ENSG00000178814	ENST00000426825	Transcript	missense_variant	932	850	284	S/R	Agt/Cgt	COSM454209,rs3935209	Pfam_domain:PF01968	ENSP00000475943	G:0.1928	benign	tolerated	OPLAH	1.16	3	A
4_7056674_G/A	4:7056674	A	ENSG00000173011	ENST00000515646	Transcript	missense_variant	2124	880	294	G/R	Gga/Aga	-	Superfamily_domains:SSF46689	ENSP00000423181	NA	benign	deleterious	TADA2B	3.49	3	A
4_7056674_G/A	4:7056674	A	ENSG00000173011	ENST00000310074	Transcript	missense_variant	1345	1156	386	G/R	Gga/Aga	-	Superfamily_domains:SSF46689,PIRSF_domain:PIRSF025024	ENSP00000308022	NA	benign	deleterious	TADA2B	3.49	3	A
10_135490758_G/T	10:135490758	T	-	ENSR00000364531	RegulatoryFeature	regulatory_region_variant	-	-	-	-	-	-	NA	NA	NA	NA	NA	NA	NA	4	B
14_106174654_C/G	14:106174654	G	-	ENSR00001024823	RegulatoryFeature	regulatory_region_variant	-	-	-	-	-	-	NA	NA	NA	NA	NA	NA	-2.67	4	B
18_47787614_C/A	18:47787614	A	ENSG00000172361	ENST00000398545	Transcript	splice_region_variant,intron_variant	-	-	-	-	-	-	NA	ENSP00000381553	NA	NA	NA	CCDC11	-1.23	4	B
19_58570715_-/GGCCG	19:58570714-58570715	GGCCG	-	ENSR00000349264	RegulatoryFeature	regulatory_region_variant	-	-	-	-	-	rs146738840	NA	NA	NA	NA	NA	NA	-1.64	4	B
5_178986978_C/G	5:178986978	G	-	ENSR00001298247	RegulatoryFeature	regulatory_region_variant	-	-	-	-	-	rs7704349	NA	NA	G:0.4583	NA	NA	NA	NA	4	B
5_178986978_C/G	5:178986978	G	ENSG00000176783	ENST00000393448	Transcript	intron_variant,NMD_transcript_variant	-	-	-	-	-	rs7704349	NA	ENSP00000377094	G:0.4583	NA	NA	RUFY1	NA	4	B
8_135613597_T/C	8:135613597	C	-	ENSR00001402809	RegulatoryFeature	regulatory_region_variant	-	-	-	-	-	rs894346	NA	NA	C:0.4771	NA	NA	NA	-7.27	4	B
8_135613597_T/C	8:135613597	C	ENSG00000066827	ENST00000523924	Transcript	intron_variant,NMD_transcript_variant	-	-	-	-	-	rs894346	NA	ENSP00000429050	C:0.4771	NA	NA	ZFAT	-7.27	4	B
8_135613597_T/C	8:135613597	C	ENSG00000066827	ENST00000523243	Transcript	intron_variant,NMD_transcript_variant	-	-	-	-	-	rs894346	NA	ENSP00000429930	C:0.4771	NA	NA	ZFAT	-7.27	4	B
1_151551320_G/A	1:151551320	A	ENSG00000143367	ENST00000368848	Transcript	intron_variant	-	-	-	-	-	rs3748608	NA	ENSP00000357841	G:0.4977	NA	NA	TUFT1	-6.66	4	C
1_151551320_G/A	1:151551320	A	ENSG00000143367	ENST00000368849	Transcript	intron_variant	-	-	-	-	-	rs3748608	NA	ENSP00000357842	G:0.4977	NA	NA	TUFT1	-6.66	4	C
1_151551320_G/A	1:151551320	A	ENSG00000143367	ENST00000490156	Transcript	downstream_gene_variant	-	-	-	-	-	rs3748608	NA	NA	G:0.4977	NA	NA	TUFT1	-6.66	4	C
1_151551320_G/A	1:151551320	A	ENSG00000143367	ENST00000353024	Transcript	intron_variant	-	-	-	-	-	rs3748608	NA	ENSP00000343781	G:0.4977	NA	NA	TUFT1	-6.66	4	C
1_151551320_G/A	1:151551320	A	ENSG00000143367	ENST00000392712	Transcript	intron_variant	-	-	-	-	-	rs3748608	NA	ENSP00000376476	G:0.4977	NA	NA	TUFT1	-6.66	4	C
1_151551320_G/A	1:151551320	A	ENSG00000143367	ENST00000538902	Transcript	intron_variant	-	-	-	-	-	rs3748608	NA	ENSP00000437997	G:0.4977	NA	NA	TUFT1	-6.66	4	C
1_21806792_C/T	1:21806792	T	ENSG00000142794	ENST00000469876	Transcript	intron_variant,nc_transcript_variant	-	-	-	-	-	rs56286426	NA	NA	T:0.3091	NA	NA	NBPF3	-2.36	4	C
1_21806792_C/T	1:21806792	T	ENSG00000142794	ENST00000434838	Transcript	intron_variant	-	-	-	-	-	rs56286426	NA	ENSP00000391865	T:0.3091	NA	NA	NBPF3	-2.36	4	C
1_21806792_C/T	1:21806792	T	ENSG00000142794	ENST00000318249	Transcript	intron_variant	-	-	-	-	-	rs56286426	NA	ENSP00000316782	T:0.3091	NA	NA	NBPF3	-2.36	4	C
1_21806792_C/T	1:21806792	T	ENSG00000142794	ENST00000318220	Transcript	intron_variant	-	-	-	-	-	rs56286426	NA	ENSP00000316739	T:0.3091	NA	NA	NBPF3	-2.36	4	C
1_21806792_C/T	1:21806792	T	ENSG00000142794	ENST00000342104	Transcript	intron_variant	-	-	-	-	-	rs56286426	NA	ENSP00000340336	T:0.3091	NA	NA	NBPF3	-2.36	4	C
1_21806792_C/T	1:21806792	T	ENSG00000142794	ENST00000477050	Transcript	downstream_gene_variant	-	-	-	-	-	rs56286426	NA	NA	T:0.3091	NA	NA	NBPF3	-2.36	4	C
1_21806792_C/T	1:21806792	T	ENSG00000142794	ENST00000454000	Transcript	intron_variant	-	-	-	-	-	rs56286426	NA	ENSP00000415711	T:0.3091	NA	NA	NBPF3	-2.36	4	C
10_135490758_G/T	10:135490758	T	ENSG00000259139	ENST00000556057	Transcript	downstream_gene_variant	-	-	-	-	-	-	NA	NA	NA	NA	NA	DUX4L12	NA	4	C
10_135490758_G/T	10:135490758	T	ENSG00000258434	ENST00000314150	Transcript	downstream_gene_variant	-	-	-	-	-	-	NA	NA	NA	NA	NA	DUX4L11	NA	4	C
10_135490758_G/T	10:135490758	T	ENSG00000258617	ENST00000420742	Transcript	non_coding_exon_variant,nc_transcript_variant	487	-	-	-	-	-	NA	NA	NA	NA	NA	DUX4L13	NA	4	C
10_135490758_G/T	10:135490758	T	ENSG00000258617	ENST00000554103	Transcript	non_coding_exon_variant,nc_transcript_variant	159	-	-	-	-	-	NA	NA	NA	NA	NA	DUX4L13	NA	4	C
10_135490758_G/T	10:135490758	T	ENSG00000258514	ENST00000555635	Transcript	upstream_gene_variant	-	-	-	-	-	-	NA	NA	NA	NA	NA	DUX4L14	NA	4	C
14_106174654_C/G	14:106174654	G	ENSG00000211895	ENST00000390547	Transcript	intron_variant	-	-	-	-	-	-	NA	ENSP00000374989	NA	NA	NA	IGHA1	-2.67	4	C
14_106174654_C/G	14:106174654	G	ENSG00000253701	ENST00000497872	Transcript	upstream_gene_variant	-	-	-	-	-	-	NA	NA	NA	NA	NA	AL928768.3	-2.67	4	C
14_106174654_C/G	14:106174654	G	ENSG00000264024	ENST00000581070	Transcript	downstream_gene_variant	-	-	-	-	-	-	NA	NA	NA	NA	NA	AL901608.1	-2.67	4	C
16_33965636_G/A	16:33965636	A	ENSG00000256642	ENST00000539813	Transcript	upstream_gene_variant	-	-	-	-	-	-	NA	NA	NA	NA	NA	LINC00273	NA	4	C
16_33965636_G/A	16:33965636	A	ENSG00000207986	ENST00000385251	Transcript	downstream_gene_variant	-	-	-	-	-	-	NA	NA	NA	NA	NA	AC136932.1	NA	4	C
16_33965636_G/A	16:33965636	A	ENSG00000200434	ENST00000363564	Transcript	downstream_gene_variant	-	-	-	-	-	-	NA	NA	NA	NA	NA	RNA5-8SP2	NA	4	C
16_33965672_C/T	16:33965672	T	ENSG00000256642	ENST00000539813	Transcript	upstream_gene_variant	-	-	-	-	-	-	NA	NA	NA	NA	NA	LINC00273	NA	4	C
16_33965672_C/T	16:33965672	T	ENSG00000207986	ENST00000385251	Transcript	downstream_gene_variant	-	-	-	-	-	-	NA	NA	NA	NA	NA	AC136932.1	NA	4	C
16_33965672_C/T	16:33965672	T	ENSG00000200434	ENST00000363564	Transcript	downstream_gene_variant	-	-	-	-	-	-	NA	NA	NA	NA	NA	RNA5-8SP2	NA	4	C
19_21133226_ATAAAA/-	19:21133226-21133231	-	ENSG00000105750	ENST00000601023	Transcript	3_prime_UTR_variant,feature_truncation	2375-2380	-	-	-	-	rs59182323	NA	ENSP00000472206	-:0.0875	NA	NA	ZNF85	-0.058	4	C
19_21133226_ATAAAA/-	19:21133226-21133231	-	ENSG00000105750	ENST00000328178	Transcript	3_prime_UTR_variant,feature_truncation	2019-2024	-	-	-	-	rs59182323	NA	ENSP00000329793	-:0.0875	NA	NA	ZNF85	-0.058	4	C
19_21133226_ATAAAA/-	19:21133226-21133231	-	ENSG00000105750	ENST00000595854	Transcript	downstream_gene_variant	-	-	-	-	-	rs59182323	NA	ENSP00000469243	-:0.0875	NA	NA	ZNF85	-0.058	4	C
19_21133226_ATAAAA/-	19:21133226-21133231	-	ENSG00000105750	ENST00000597314	Transcript	downstream_gene_variant	-	-	-	-	-	rs59182323	NA	ENSP00000471467	-:0.0875	NA	NA	ZNF85	-0.058	4	C
19_21133226_ATAAAA/-	19:21133226-21133231	-	ENSG00000105750	ENST00000599885	Transcript	downstream_gene_variant	-	-	-	-	-	rs59182323	NA	ENSP00000470667	-:0.0875	NA	NA	ZNF85	-0.058	4	C
19_21133226_ATAAAA/-	19:21133226-21133231	-	ENSG00000105750	ENST00000599064	Transcript	downstream_gene_variant	-	-	-	-	-	rs59182323	NA	ENSP00000471588	-:0.0875	NA	NA	ZNF85	-0.058	4	C
19_21133226_ATAAAA/-	19:21133226-21133231	-	ENSG00000105750	ENST00000345030	Transcript	downstream_gene_variant	-	-	-	-	-	rs59182323	NA	ENSP00000342340	-:0.0875	NA	NA	ZNF85	-0.058	4	C
19_21133226_ATAAAA/-	19:21133226-21133231	-	ENSG00000105750	ENST00000601284	Transcript	downstream_gene_variant	-	-	-	-	-	rs59182323	NA	ENSP00000470347	-:0.0875	NA	NA	ZNF85	-0.058	4	C
19_21133226_ATAAAA/-	19:21133226-21133231	-	ENSG00000105750	ENST00000598862	Transcript	downstream_gene_variant	-	-	-	-	-	rs59182323	NA	ENSP00000473059	-:0.0875	NA	NA	ZNF85	-0.058	4	C
19_21133226_ATAAAA/-	19:21133226-21133231	-	ENSG00000105750	ENST00000596534	Transcript	downstream_gene_variant	-	-	-	-	-	rs59182323	NA	ENSP00000472145	-:0.0875	NA	NA	ZNF85	-0.058	4	C
19_21133226_ATAAAA/-	19:21133226-21133231	-	ENSG00000105750	ENST00000601924	Transcript	downstream_gene_variant	-	-	-	-	-	rs59182323	NA	ENSP00000471286	-:0.0875	NA	NA	ZNF85	-0.058	4	C
19_21133226_ATAAAA/-	19:21133226-21133231	-	ENSG00000105750	ENST00000595742	Transcript	downstream_gene_variant	-	-	-	-	-	rs59182323	NA	ENSP00000469673	-:0.0875	NA	NA	ZNF85	-0.058	4	C
19_52660783_A/G	19:52660783	G	ENSG00000267827	ENST00000598982	Transcript	intron_variant,nc_transcript_variant	-	-	-	-	-	rs17696575	NA	NA	G:0.1589	NA	NA	CTC-471J1.8	-2.02	4	C
19_52660783_A/G	19:52660783	G	ENSG00000196267	ENST00000599618	Transcript	upstream_gene_variant	-	-	-	-	-	rs17696575	NA	ENSP00000470372	G:0.1589	NA	NA	ZNF836	-2.02	4	C
19_52660783_A/G	19:52660783	G	ENSG00000196267	ENST00000597065	Transcript	downstream_gene_variant	-	-	-	-	-	rs17696575	NA	ENSP00000472008	G:0.1589	NA	NA	ZNF836	-2.02	4	C
19_52660783_A/G	19:52660783	G	ENSG00000267827	ENST00000594362	Transcript	intron_variant,nc_transcript_variant	-	-	-	-	-	rs17696575	NA	NA	G:0.1589	NA	NA	CTC-471J1.8	-2.02	4	C
19_55176535_C/T	19:55176535	T	ENSG00000186818	ENST00000434286	Transcript	intron_variant	-	-	-	-	-	rs1925241	NA	ENSP00000401962	T:0.4364	NA	NA	LILRB4	-6.17	4	C
19_55176535_C/T	19:55176535	T	ENSG00000186818	ENST00000461262	Transcript	upstream_gene_variant	-	-	-	-	-	rs1925241	NA	NA	T:0.4364	NA	NA	LILRB4	-6.17	4	C
19_55176535_C/T	19:55176535	T	ENSG00000186818	ENST00000270452	Transcript	intron_variant	-	-	-	-	-	rs1925241	NA	ENSP00000270452	T:0.4364	NA	NA	LILRB4	-6.17	4	C
19_55176535_C/T	19:55176535	T	ENSG00000186818	ENST00000470943	Transcript	upstream_gene_variant	-	-	-	-	-	rs1925241	NA	NA	T:0.4364	NA	NA	LILRB4	-6.17	4	C
19_55176535_C/T	19:55176535	T	ENSG00000186818	ENST00000391733	Transcript	intron_variant	-	-	-	-	-	rs1925241	NA	ENSP00000375613	T:0.4364	NA	NA	LILRB4	-6.17	4	C
19_55176535_C/T	19:55176535	T	ENSG00000186818	ENST00000494796	Transcript	intron_variant,nc_transcript_variant	-	-	-	-	-	rs1925241	NA	NA	T:0.4364	NA	NA	LILRB4	-6.17	4	C
19_55176535_C/T	19:55176535	T	ENSG00000186818	ENST00000391736	Transcript	intron_variant	-	-	-	-	-	rs1925241	NA	ENSP00000375616	T:0.4364	NA	NA	LILRB4	-6.17	4	C
19_55176535_C/T	19:55176535	T	ENSG00000186818	ENST00000391734	Transcript	intron_variant	-	-	-	-	-	rs1925241	NA	ENSP00000375614	T:0.4364	NA	NA	LILRB4	-6.17	4	C
19_55176535_C/T	19:55176535	T	ENSG00000186818	ENST00000430952	Transcript	intron_variant	-	-	-	-	-	rs1925241	NA	ENSP00000408995	T:0.4364	NA	NA	LILRB4	-6.17	4	C
19_58570715_-/GGCCG	19:58570714-58570715	GGCCG	ENSG00000176293	ENST00000401053	Transcript	intron_variant,feature_elongation	-	-	-	-	-	rs146738840	NA	ENSP00000441410	NA	NA	NA	ZNF135	-1.64	4	C
19_58570715_-/GGCCG	19:58570714-58570715	GGCCG	ENSG00000152467	ENST00000282326	Transcript	downstream_gene_variant	-	-	-	-	-	rs146738840	NA	ENSP00000282326	NA	NA	NA	ZSCAN1	-1.64	4	C
19_58570715_-/GGCCG	19:58570714-58570715	GGCCG	ENSG00000176293	ENST00000515535	Transcript	upstream_gene_variant	-	-	-	-	-	rs146738840	NA	ENSP00000471344	NA	NA	NA	ZNF135	-1.64	4	C
19_58570715_-/GGCCG	19:58570714-58570715	GGCCG	ENSG00000176293	ENST00000506786	Transcript	intron_variant,feature_elongation	-	-	-	-	-	rs146738840	NA	ENSP00000427691	NA	NA	NA	ZNF135	-1.64	4	C
19_58570715_-/GGCCG	19:58570714-58570715	GGCCG	ENSG00000176293	ENST00000313434	Transcript	intron_variant,feature_elongation	-	-	-	-	-	rs146738840	NA	ENSP00000321406	NA	NA	NA	ZNF135	-1.64	4	C
19_58570715_-/GGCCG	19:58570714-58570715	GGCCG	ENSG00000176293	ENST00000359978	Transcript	intron_variant,feature_elongation	-	-	-	-	-	rs146738840	NA	ENSP00000369437	NA	NA	NA	ZNF135	-1.64	4	C
19_58570715_-/GGCCG	19:58570714-58570715	GGCCG	ENSG00000176293	ENST00000511556	Transcript	intron_variant,feature_elongation	-	-	-	-	-	rs146738840	NA	ENSP00000422074	NA	NA	NA	ZNF135	-1.64	4	C
19_58570715_-/GGCCG	19:58570714-58570715	GGCCG	ENSG00000176293	ENST00000439855	Transcript	intron_variant,feature_elongation	-	-	-	-	-	rs146738840	NA	ENSP00000444828	NA	NA	NA	ZNF135	-1.64	4	C
5_178986978_C/G	5:178986978	G	ENSG00000176783	ENST00000507569	Transcript	intron_variant,nc_transcript_variant	-	-	-	-	-	rs7704349	NA	NA	G:0.4583	NA	NA	RUFY1	NA	4	C
5_178986978_C/G	5:178986978	G	ENSG00000176783	ENST00000319449	Transcript	intron_variant	-	-	-	-	-	rs7704349	NA	ENSP00000325594	G:0.4583	NA	NA	RUFY1	NA	4	C
5_178986978_C/G	5:178986978	G	ENSG00000176783	ENST00000508609	Transcript	upstream_gene_variant	-	-	-	-	-	rs7704349	NA	ENSP00000426701	G:0.4583	NA	NA	RUFY1	NA	4	C
5_178986978_C/G	5:178986978	G	ENSG00000176783	ENST00000503514	Transcript	non_coding_exon_variant,nc_transcript_variant	237	-	-	-	-	rs7704349	NA	NA	G:0.4583	NA	NA	RUFY1	NA	4	C
5_178986978_C/G	5:178986978	G	ENSG00000176783	ENST00000377001	Transcript	intron_variant	-	-	-	-	-	rs7704349	NA	ENSP00000366200	G:0.4583	NA	NA	RUFY1	NA	4	C
5_178986978_C/G	5:178986978	G	ENSG00000176783	ENST00000502984	Transcript	intron_variant	-	-	-	-	-	rs7704349	NA	ENSP00000425533	G:0.4583	NA	NA	RUFY1	NA	4	C
5_178986978_C/G	5:178986978	G	ENSG00000176783	ENST00000437570	Transcript	5_prime_UTR_variant	286	-	-	-	-	rs7704349	NA	ENSP00000390025	G:0.4583	NA	NA	RUFY1	NA	4	C
5_178986978_C/G	5:178986978	G	ENSG00000176783	ENST00000393438	Transcript	intron_variant	-	-	-	-	-	rs7704349	NA	ENSP00000377087	G:0.4583	NA	NA	RUFY1	NA	4	C
5_94204264_A/C	5:94204264	C	ENSG00000175471	ENST00000505208	Transcript	intron_variant	-	-	-	-	-	rs73136007	NA	ENSP00000426438	C:0.0444	NA	NA	MCTP1	3.15	4	C
5_94204264_A/C	5:94204264	C	ENSG00000175471	ENST00000429576	Transcript	intron_variant	-	-	-	-	-	rs73136007	NA	ENSP00000391639	C:0.0444	NA	NA	MCTP1	3.15	4	C
5_94204264_A/C	5:94204264	C	ENSG00000175471	ENST00000515393	Transcript	intron_variant	-	-	-	-	-	rs73136007	NA	ENSP00000424126	C:0.0444	NA	NA	MCTP1	3.15	4	C
5_94204264_A/C	5:94204264	C	ENSG00000175471	ENST00000312216	Transcript	intron_variant	-	-	-	-	-	rs73136007	NA	ENSP00000308957	C:0.0444	NA	NA	MCTP1	3.15	4	C
5_94204264_A/C	5:94204264	C	ENSG00000175471	ENST00000508509	Transcript	intron_variant	-	-	-	-	-	rs73136007	NA	ENSP00000423410	C:0.0444	NA	NA	MCTP1	3.15	4	C
5_94204264_A/C	5:94204264	C	ENSG00000175471	ENST00000512425	Transcript	intron_variant	-	-	-	-	-	rs73136007	NA	ENSP00000431075	C:0.0444	NA	NA	MCTP1	3.15	4	C
5_94204264_A/C	5:94204264	C	ENSG00000175471	ENST00000505078	Transcript	intron_variant	-	-	-	-	-	rs73136007	NA	ENSP00000426417	C:0.0444	NA	NA	MCTP1	3.15	4	C
5_94204264_A/C	5:94204264	C	ENSG00000175471	ENST00000506568	Transcript	intron_variant	-	-	-	-	-	rs73136007	NA	ENSP00000426294	C:0.0444	NA	NA	MCTP1	3.15	4	C
8_135613597_T/C	8:135613597	C	ENSG00000066827	ENST00000519827	Transcript	upstream_gene_variant	-	-	-	-	-	rs894346	NA	ENSP00000430924	C:0.4771	NA	NA	ZFAT	-7.27	4	C
8_135613597_T/C	8:135613597	C	ENSG00000066827	ENST00000523040	Transcript	downstream_gene_variant	-	-	-	-	-	rs894346	NA	NA	C:0.4771	NA	NA	ZFAT	-7.27	4	C
8_135613597_T/C	8:135613597	C	ENSG00000066827	ENST00000522974	Transcript	intron_variant,nc_transcript_variant	-	-	-	-	-	rs894346	NA	NA	C:0.4771	NA	NA	ZFAT	-7.27	4	C
8_135613597_T/C	8:135613597	C	ENSG00000066827	ENST00000429442	Transcript	intron_variant	-	-	-	-	-	rs894346	NA	ENSP00000394501	C:0.4771	NA	NA	ZFAT	-7.27	4	C
8_135613597_T/C	8:135613597	C	ENSG00000066827	ENST00000520214	Transcript	intron_variant	-	-	-	-	-	rs894346	NA	ENSP00000428483	C:0.4771	NA	NA	ZFAT	-7.27	4	C
8_135613597_T/C	8:135613597	C	ENSG00000066827	ENST00000377838	Transcript	intron_variant	-	-	-	-	-	rs894346	NA	ENSP00000367069	C:0.4771	NA	NA	ZFAT	-7.27	4	C
8_135613597_T/C	8:135613597	C	ENSG00000066827	ENST00000523399	Transcript	intron_variant	-	-	-	-	-	rs894346	NA	ENSP00000429091	C:0.4771	NA	NA	ZFAT	-7.27	4	C
8_135613597_T/C	8:135613597	C	ENSG00000248492	ENST00000505776	Transcript	downstream_gene_variant	-	-	-	-	-	rs894346	NA	NA	C:0.4771	NA	NA	ZFAT-AS1	-7.27	4	C
8_135613597_T/C	8:135613597	C	ENSG00000066827	ENST00000520727	Transcript	intron_variant	-	-	-	-	-	rs894346	NA	ENSP00000427831	C:0.4771	NA	NA	ZFAT	-7.27	4	C
8_135613597_T/C	8:135613597	C	ENSG00000066827	ENST00000520356	Transcript	intron_variant	-	-	-	-	-	rs894346	NA	ENSP00000427879	C:0.4771	NA	NA	ZFAT	-7.27	4	C
9_111661127_G/C	9:111661127	C	ENSG00000070061	ENST00000537196	Transcript	intron_variant	-	-	-	-	-	rs12237534	NA	ENSP00000439367	C:0.0952	NA	NA	IKBKAP	2.56	4	C
9_111661127_G/C	9:111661127	C	ENSG00000070061	ENST00000374647	Transcript	intron_variant	-	-	-	-	-	rs12237534	NA	ENSP00000363779	C:0.0952	NA	NA	IKBKAP	2.56	4	C
9_127245412_C/T	9:127245412	T	ENSG00000136931	ENST00000373588	Transcript	intron_variant	-	-	-	-	-	rs7037254	NA	ENSP00000362690	T:0.3695	NA	NA	NR5A1	-3.1	4	C
9_127245412_C/T	9:127245412	T	ENSG00000136931	ENST00000373587	Transcript	intron_variant	-	-	-	-	-	rs7037254	NA	ENSP00000362689	T:0.3695	NA	NA	NR5A1	-3.1	4	C
X_15596144_-/ATAAG	X:15596143-15596144	ATAAG	ENSG00000130234	ENST00000427411	Transcript	intron_variant,feature_elongation	-	-	-	-	-	rs113691336,rs138572675	NA	ENSP00000389326	NA	NA	NA	ACE2	-2.786	4	C
X_15596144_-/ATAAG	X:15596143-15596144	ATAAG	ENSG00000130234	ENST00000252519	Transcript	intron_variant,feature_elongation	-	-	-	-	-	rs113691336,rs138572675	NA	ENSP00000252519	NA	NA	NA	ACE2	-2.786	4	C
X_2774793_G/C	X:2774793	C	ENSG00000056998	ENST00000381163	Transcript	intron_variant	-	-	-	-	-	rs4993468	NA	ENSP00000370555	G:0.4895	NA	NA	GYG2	-0.591	4	C
X_2774793_G/C	X:2774793	C	ENSG00000056998	ENST00000381157	Transcript	intron_variant	-	-	-	-	-	rs4993468	NA	ENSP00000370549	G:0.4895	NA	NA	GYG2	-0.591	4	C
X_2774793_G/C	X:2774793	C	ENSG00000056998	ENST00000469234	Transcript	downstream_gene_variant	-	-	-	-	-	rs4993468	NA	NA	G:0.4895	NA	NA	GYG2	-0.591	4	C
X_2774793_G/C	X:2774793	C	ENSG00000056998	ENST00000338623	Transcript	intron_variant	-	-	-	-	-	rs4993468	NA	ENSP00000341273	G:0.4895	NA	NA	GYG2	-0.591	4	C
X_2774793_G/C	X:2774793	C	ENSG00000056998	ENST00000453106	Transcript	intron_variant,nc_transcript_variant	-	-	-	-	-	rs4993468	NA	NA	G:0.4895	NA	NA	GYG2	-0.591	4	C
X_2774793_G/C	X:2774793	C	ENSG00000056998	ENST00000353656	Transcript	intron_variant,nc_transcript_variant	-	-	-	-	-	rs4993468	NA	NA	G:0.4895	NA	NA	GYG2	-0.591	4	C
X_2774793_G/C	X:2774793	C	ENSG00000056998	ENST00000520904	Transcript	downstream_gene_variant	-	-	-	-	-	rs4993468	NA	ENSP00000430764	G:0.4895	NA	NA	GYG2	-0.591	4	C
X_2774793_G/C	X:2774793	C	ENSG00000056998	ENST00000381161	Transcript	intron_variant,nc_transcript_variant	-	-	-	-	-	rs4993468	NA	NA	G:0.4895	NA	NA	GYG2	-0.591	4	C
X_2774793_G/C	X:2774793	C	ENSG00000235483	ENST00000445107	Transcript	upstream_gene_variant	-	-	-	-	-	rs4993468	NA	NA	G:0.4895	NA	NA	GYG2-AS1	-0.591	4	C
X_2774793_G/C	X:2774793	C	ENSG00000056998	ENST00000542787	Transcript	intron_variant	-	-	-	-	-	rs4993468	NA	ENSP00000446092	G:0.4895	NA	NA	GYG2	-0.591	4	C
X_2774793_G/C	X:2774793	C	ENSG00000056998	ENST00000398806	Transcript	intron_variant	-	-	-	-	-	rs4993468	NA	ENSP00000381786	G:0.4895	NA	NA	GYG2	-0.591	4	C
X_54042927_A/-	X:54042927	-	ENSG00000172943	ENST00000453905	Transcript	downstream_gene_variant	-	-	-	-	-	-	NA	ENSP00000405897	NA	NA	NA	PHF8	0.209	4	C
X_54042927_A/-	X:54042927	-	ENSG00000172943	ENST00000437224	Transcript	downstream_gene_variant	-	-	-	-	-	-	NA	ENSP00000398995	NA	NA	NA	PHF8	0.209	4	C
X_54042927_A/-	X:54042927	-	ENSG00000172943	ENST00000338154	Transcript	intron_variant,feature_truncation	-	-	-	-	-	-	NA	ENSP00000338868	NA	NA	NA	PHF8	0.209	4	C
X_54042927_A/-	X:54042927	-	ENSG00000172943	ENST00000338946	Transcript	intron_variant,feature_truncation	-	-	-	-	-	-	NA	ENSP00000340051	NA	NA	NA	PHF8	0.209	4	C
X_54042927_A/-	X:54042927	-	ENSG00000172943	ENST00000443302	Transcript	upstream_gene_variant	-	-	-	-	-	-	NA	ENSP00000397129	NA	NA	NA	PHF8	0.209	4	C
X_54042927_A/-	X:54042927	-	ENSG00000172943	ENST00000415025	Transcript	downstream_gene_variant	-	-	-	-	-	-	NA	ENSP00000404117	NA	NA	NA	PHF8	0.209	4	C
X_54042927_A/-	X:54042927	-	ENSG00000172943	ENST00000396282	Transcript	intron_variant,feature_truncation	-	-	-	-	-	-	NA	ENSP00000379578	NA	NA	NA	PHF8	0.209	4	C
X_54042927_A/-	X:54042927	-	ENSG00000172943	ENST00000490635	Transcript	upstream_gene_variant	-	-	-	-	-	-	NA	NA	NA	NA	NA	PHF8	0.209	4	C
X_54042927_A/-	X:54042927	-	ENSG00000172943	ENST00000357988	Transcript	intron_variant,feature_truncation	-	-	-	-	-	-	NA	ENSP00000350676	NA	NA	NA	PHF8	0.209	4	C
X_54042927_A/-	X:54042927	-	ENSG00000172943	ENST00000322659	Transcript	intron_variant,feature_truncation	-	-	-	-	-	-	NA	ENSP00000319473	NA	NA	NA	PHF8	0.209	4	C
X_54042927_A/-	X:54042927	-	ENSG00000172943	ENST00000425862	Transcript	downstream_gene_variant	-	-	-	-	-	-	NA	ENSP00000408113	NA	NA	NA	PHF8	0.209	4	C
19_52660783_A/G	19:52660783	G	ENSG00000196267	ENST00000596428	Transcript	synonymous_variant	394	153	51	P	ccT/ccC	rs17696575	PROSITE_profiles:PS50805,SMART_domains:SM00349,Superfamily_domains:SSF109640	ENSP00000470043	G:0.1589	NA	NA	ZNF836	-2.02	4	C
19_52660783_A/G	19:52660783	G	ENSG00000196267	ENST00000597252	Transcript	synonymous_variant	527	153	51	P	ccT/ccC	rs17696575	PROSITE_profiles:PS50805,SMART_domains:SM00349,Superfamily_domains:SSF109640	ENSP00000470239	G:0.1589	NA	NA	ZNF836	-2.02	4	C
19_52660783_A/G	19:52660783	G	ENSG00000196267	ENST00000322146	Transcript	synonymous_variant	675	153	51	P	ccT/ccC	rs17696575	PROSITE_profiles:PS50805,SMART_domains:SM00349,Superfamily_domains:SSF109640	ENSP00000325038	G:0.1589	NA	NA	ZNF836	-2.02	4	C
14_59950745_T/G	14:59950745	G	ENSG00000126790	ENST00000247194	Transcript	missense_variant	404	290	97	N/T	aAc/aCc	-	Pfam_domain:PF05544,Superfamily_domains:SSF54506,PIRSF_domain:PIRSF029792	ENSP00000247194	NA	possibly_damaging	deleterious	L3HYPDH	3.89	5	A
10_135490807_C/T	10:135490807	T	-	ENSR00000364531	RegulatoryFeature	regulatory_region_variant	-	-	-	-	-	-	NA	NA	NA	NA	NA	NA	NA	5	B
11_17484971_G/A	11:17484971	A	-	ENSR00000559318	RegulatoryFeature	regulatory_region_variant	-	-	-	-	-	rs2301703	NA	NA	A:0.4712	NA	NA	NA	0.583	5	B
11_17484971_G/A	11:17484971	A	ENSG00000006071	ENST00000527905	Transcript	intron_variant,NMD_transcript_variant	-	-	-	-	-	rs2301703	NA	ENSP00000431653	A:0.4712	NA	NA	ABCC8	0.583	5	B
14_59950745_T/G	14:59950745	G	-	ENSR00000098004	RegulatoryFeature	regulatory_region_variant	-	-	-	-	-	-	NA	NA	NA	NA	NA	NA	3.89	5	B
15_28518016_G/A	15:28518016	A	-	ENSR00001022639	RegulatoryFeature	regulatory_region_variant	-	-	-	-	-	-	NA	NA	NA	NA	NA	NA	-5.63	5	B
15_28518016_G/A	15:28518016	A	ENSG00000128731	ENST00000564734	Transcript	intron_variant,NMD_transcript_variant	-	-	-	-	-	-	NA	ENSP00000456237	NA	NA	NA	HERC2	-5.63	5	B
16_89258037_C/G	16:89258037	G	-	ENSR00000512238	RegulatoryFeature	regulatory_region_variant	-	-	-	-	-	rs34314447	NA	NA	G:0.0288	NA	NA	NA	-3.15	5	B
17_16735480_G/A	17:16735480	A	-	ENSR00001341734	RegulatoryFeature	regulatory_region_variant	-	-	-	-	-	rs77849614	NA	NA	NA	NA	NA	NA	0.17	5	B
17_18380260_C/A	17:18380260	A	-	ENSR00001342222	RegulatoryFeature	regulatory_region_variant	-	-	-	-	-	rs77759205	NA	NA	NA	NA	NA	NA	-4.22	5	B
17_18380260_C/A	17:18380260	A	ENSG00000171916	ENST00000579773	Transcript	intron_variant,NMD_transcript_variant	-	-	-	-	-	rs77759205	NA	ENSP00000463209	NA	NA	NA	LGALS9C	-4.22	5	B
17_18380260_C/A	17:18380260	A	ENSG00000171916	ENST00000580674	Transcript	intron_variant,NMD_transcript_variant	-	-	-	-	-	rs77759205	NA	ENSP00000461967	NA	NA	NA	LGALS9C	-4.22	5	B
17_18380260_C/A	17:18380260	A	ENSG00000171916	ENST00000577691	Transcript	intron_variant,NMD_transcript_variant	-	-	-	-	-	rs77759205	NA	ENSP00000462967	NA	NA	NA	LGALS9C	-4.22	5	B
2_71357315_G/A	2:71357315	A	-	ENSR00000013912	RegulatoryFeature	regulatory_region_variant	-	-	-	-	-	-	NA	NA	NA	NA	NA	NA	1.22	5	B
2_905393_C/G	2:905393	G	-	ENSR00000299126	RegulatoryFeature	regulatory_region_variant	-	-	-	-	-	rs113854668	NA	NA	NA	NA	NA	NA	NA	5	B
22_24837301_T/C	22:24837301	C	ENSG00000258555	ENST00000358654	Transcript	3_prime_UTR_variant,NMD_transcript_variant	5181	-	-	-	-	rs5751876	NA	ENSP00000351480	T:0.4808	NA	NA	KB-1896H10.1	-7.72	5	B
3_111705276_-/TTTGT	3:111705275-111705276	TTTGT	ENSG00000144827	ENST00000491580	Transcript	intron_variant,NMD_transcript_variant,feature_elongation	-	-	-	-	-	rs150902974	NA	ENSP00000418162	NA	NA	NA	ABHD10	0.486	5	B
3_111705276_-/TTTGT	3:111705275-111705276	TTTGT	ENSG00000144827	ENST00000493784	Transcript	intron_variant,NMD_transcript_variant,feature_elongation	-	-	-	-	-	rs150902974	NA	ENSP00000417880	NA	NA	NA	ABHD10	0.486	5	B
3_8983116_T/C	3:8983116	C	ENSG00000070950	ENST00000415439	Transcript	intron_variant,NMD_transcript_variant	-	-	-	-	-	-	NA	ENSP00000402049	NA	NA	NA	RAD18	-2.16	5	B
4_119644816_-/A	4:119644815-119644816	A	ENSG00000150961	ENST00000429811	Transcript	splice_region_variant,intron_variant,feature_elongation	-	-	-	-	-	rs140990828	NA	ENSP00000409775	A:0.0646	NA	NA	SEC24D	-1.95	5	B
4_119644816_-/A	4:119644815-119644816	A	ENSG00000150961	ENST00000379735	Transcript	splice_region_variant,intron_variant,feature_elongation	-	-	-	-	-	rs140990828	NA	ENSP00000369059	A:0.0646	NA	NA	SEC24D	-1.95	5	B
4_119644816_-/A	4:119644815-119644816	A	ENSG00000150961	ENST00000502830	Transcript	splice_region_variant,intron_variant,nc_transcript_variant,feature_elongation	-	-	-	-	-	rs140990828	NA	NA	A:0.0646	NA	NA	SEC24D	-1.95	5	B
4_119644816_-/A	4:119644815-119644816	A	ENSG00000150961	ENST00000505134	Transcript	splice_region_variant,intron_variant,nc_transcript_variant,feature_elongation	-	-	-	-	-	rs140990828	NA	NA	A:0.0646	NA	NA	SEC24D	-1.95	5	B
4_119644816_-/A	4:119644815-119644816	A	ENSG00000150961	ENST00000280551	Transcript	splice_region_variant,intron_variant,feature_elongation	-	-	-	-	-	rs140990828	NA	ENSP00000280551	A:0.0646	NA	NA	SEC24D	-1.95	5	B
4_119644816_-/A	4:119644815-119644816	A	ENSG00000150961	ENST00000511481	Transcript	splice_region_variant,intron_variant,feature_elongation	-	-	-	-	-	rs140990828	NA	ENSP00000425491	A:0.0646	NA	NA	SEC24D	-1.95	5	B
5_130883996_T/G	5:130883996	G	-	ENSR00001289887	RegulatoryFeature	regulatory_region_variant	-	-	-	-	-	rs17671387	NA	NA	G:0.0417	NA	NA	NA	3.18	5	B
5_130883996_T/G	5:130883996	G	ENSG00000158987	ENST00000515170	Transcript	intron_variant,NMD_transcript_variant	-	-	-	-	-	rs17671387	NA	ENSP00000425772	G:0.0417	NA	NA	RAPGEF6	3.18	5	B
5_16794916_G/A	5:16794916	A	-	ENSR00001276190	RegulatoryFeature	regulatory_region_variant	-	-	-	-	-	rs396514	NA	NA	A:0.2903	NA	NA	NA	-9.3	5	B
6_27858079_C/G	6:27858079	G	-	ENSR00001214459	RegulatoryFeature	regulatory_region_variant	-	-	-	-	-	-	NA	NA	NA	NA	NA	NA	-1.78	5	B
8_42938191_-/A	8:42938190-42938191	A	ENSG00000168522	ENST00000526755	Transcript	intron_variant,NMD_transcript_variant,feature_elongation	-	-	-	-	-	-	NA	ENSP00000437208	NA	NA	NA	FNTA	-0.034	5	B
8_42938191_-/A	8:42938190-42938191	A	ENSG00000168522	ENST00000533383	Transcript	intron_variant,NMD_transcript_variant,feature_elongation	-	-	-	-	-	-	NA	ENSP00000435455	NA	NA	NA	FNTA	-0.034	5	B
8_42938191_-/A	8:42938190-42938191	A	ENSG00000168522	ENST00000533998	Transcript	intron_variant,NMD_transcript_variant,feature_elongation	-	-	-	-	-	-	NA	ENSP00000432892	NA	NA	NA	FNTA	-0.034	5	B
1_161721351_A/G	1:161721351	G	ENSG00000081721	ENST00000463365	Transcript	upstream_gene_variant	-	-	-	-	-	rs7540096	NA	NA	A:0.4254	NA	NA	DUSP12	-1.34	5	C
1_161721351_A/G	1:161721351	G	ENSG00000081721	ENST00000367943	Transcript	intron_variant	-	-	-	-	-	rs7540096	NA	ENSP00000356920	A:0.4254	NA	NA	DUSP12	-1.34	5	C
1_161721351_A/G	1:161721351	G	ENSG00000081721	ENST00000484291	Transcript	intron_variant,nc_transcript_variant	-	-	-	-	-	rs7540096	NA	NA	A:0.4254	NA	NA	DUSP12	-1.34	5	C
1_161721351_A/G	1:161721351	G	ENSG00000081721	ENST00000490591	Transcript	intron_variant,nc_transcript_variant	-	-	-	-	-	rs7540096	NA	NA	A:0.4254	NA	NA	DUSP12	-1.34	5	C
1_161721351_A/G	1:161721351	G	ENSG00000081721	ENST00000464004	Transcript	intron_variant,nc_transcript_variant	-	-	-	-	-	rs7540096	NA	NA	A:0.4254	NA	NA	DUSP12	-1.34	5	C
1_220142023_C/T	1:220142023	T	ENSG00000136628	ENST00000366923	Transcript	3_prime_UTR_variant	4934	-	-	-	-	rs1061248	NA	ENSP00000355890	T:0.4712	NA	NA	EPRS	0.477	5	C
1_220142023_C/T	1:220142023	T	ENSG00000136628	ENST00000468487	Transcript	downstream_gene_variant	-	-	-	-	-	rs1061248	NA	NA	T:0.4712	NA	NA	EPRS	0.477	5	C
1_223397037_T/C	1:223397037	C	ENSG00000143502	ENST00000470249	Transcript	downstream_gene_variant	-	-	-	-	-	rs851149	NA	NA	C:0.2816	NA	NA	SUSD4	NA	5	C
1_223397037_T/C	1:223397037	C	ENSG00000143502	ENST00000343846	Transcript	intron_variant	-	-	-	-	-	rs851149	NA	ENSP00000344219	C:0.2816	NA	NA	SUSD4	NA	5	C
1_223397037_T/C	1:223397037	C	ENSG00000143502	ENST00000454695	Transcript	intron_variant	-	-	-	-	-	rs851149	NA	ENSP00000399288	C:0.2816	NA	NA	SUSD4	NA	5	C
1_223397037_T/C	1:223397037	C	ENSG00000143502	ENST00000494793	Transcript	intron_variant,nc_transcript_variant	-	-	-	-	-	rs851149	NA	NA	C:0.2816	NA	NA	SUSD4	NA	5	C
1_223397037_T/C	1:223397037	C	ENSG00000143502	ENST00000483818	Transcript	intron_variant,nc_transcript_variant	-	-	-	-	-	rs851149	NA	NA	C:0.2816	NA	NA	SUSD4	NA	5	C
1_223397037_T/C	1:223397037	C	ENSG00000143502	ENST00000366878	Transcript	intron_variant	-	-	-	-	-	rs851149	NA	ENSP00000355843	C:0.2816	NA	NA	SUSD4	NA	5	C
1_223397037_T/C	1:223397037	C	ENSG00000143502	ENST00000484503	Transcript	downstream_gene_variant	-	-	-	-	-	rs851149	NA	NA	C:0.2816	NA	NA	SUSD4	NA	5	C
1_223397037_T/C	1:223397037	C	ENSG00000143502	ENST00000478605	Transcript	intron_variant,nc_transcript_variant	-	-	-	-	-	rs851149	NA	NA	C:0.2816	NA	NA	SUSD4	NA	5	C
1_43803913_G/A	1:43803913	A	ENSG00000117400	ENST00000413998	Transcript	intron_variant	-	-	-	-	-	-	NA	ENSP00000414004	NA	NA	NA	MPL	-0.202	5	C
1_43803913_G/A	1:43803913	A	ENSG00000117400	ENST00000372470	Transcript	intron_variant	-	-	-	-	-	-	NA	ENSP00000361548	NA	NA	NA	MPL	-0.202	5	C
10_135490807_C/T	10:135490807	T	ENSG00000259139	ENST00000556057	Transcript	downstream_gene_variant	-	-	-	-	-	-	NA	NA	NA	NA	NA	DUX4L12	NA	5	C
10_135490807_C/T	10:135490807	T	ENSG00000258434	ENST00000314150	Transcript	downstream_gene_variant	-	-	-	-	-	-	NA	NA	NA	NA	NA	DUX4L11	NA	5	C
10_135490807_C/T	10:135490807	T	ENSG00000258617	ENST00000420742	Transcript	non_coding_exon_variant,nc_transcript_variant	536	-	-	-	-	-	NA	NA	NA	NA	NA	DUX4L13	NA	5	C
10_135490807_C/T	10:135490807	T	ENSG00000258617	ENST00000554103	Transcript	non_coding_exon_variant,nc_transcript_variant	208	-	-	-	-	-	NA	NA	NA	NA	NA	DUX4L13	NA	5	C
10_135490807_C/T	10:135490807	T	ENSG00000258514	ENST00000555635	Transcript	upstream_gene_variant	-	-	-	-	-	-	NA	NA	NA	NA	NA	DUX4L14	NA	5	C
11_101362165_A/-	11:101362165	-	ENSG00000137672	ENST00000532133	Transcript	intron_variant,feature_truncation	-	-	-	-	-	rs71056610	NA	ENSP00000435574	NA	NA	NA	TRPC6	0.13	5	C
11_101362165_A/-	11:101362165	-	ENSG00000137672	ENST00000348423	Transcript	intron_variant,feature_truncation	-	-	-	-	-	rs71056610	NA	ENSP00000343672	NA	NA	NA	TRPC6	0.13	5	C
11_101362165_A/-	11:101362165	-	ENSG00000137672	ENST00000344327	Transcript	intron_variant,feature_truncation	-	-	-	-	-	rs71056610	NA	ENSP00000340913	NA	NA	NA	TRPC6	0.13	5	C
11_101362165_A/-	11:101362165	-	ENSG00000137672	ENST00000527240	Transcript	non_coding_exon_variant,nc_transcript_variant,feature_truncation	372	-	-	-	-	rs71056610	NA	NA	NA	NA	NA	TRPC6	0.13	5	C
11_101362165_A/-	11:101362165	-	ENSG00000137672	ENST00000360497	Transcript	intron_variant,feature_truncation	-	-	-	-	-	rs71056610	NA	ENSP00000353687	NA	NA	NA	TRPC6	0.13	5	C
11_121028440_C/A	11:121028440	A	ENSG00000109927	ENST00000264037	Transcript	intron_variant	-	-	-	-	-	-	NA	ENSP00000264037	NA	NA	NA	TECTA	2.06	5	C
11_121028440_C/A	11:121028440	A	ENSG00000109927	ENST00000392793	Transcript	intron_variant	-	-	-	-	-	-	NA	ENSP00000376543	NA	NA	NA	TECTA	2.06	5	C
11_17484971_G/A	11:17484971	A	ENSG00000006071	ENST00000389817	Transcript	intron_variant	-	-	-	-	-	rs2301703	NA	ENSP00000374467	A:0.4712	NA	NA	ABCC8	0.583	5	C
11_17484971_G/A	11:17484971	A	ENSG00000006071	ENST00000532728	Transcript	intron_variant,nc_transcript_variant	-	-	-	-	-	rs2301703	NA	NA	A:0.4712	NA	NA	ABCC8	0.583	5	C
11_17484971_G/A	11:17484971	A	ENSG00000006071	ENST00000302539	Transcript	intron_variant	-	-	-	-	-	rs2301703	NA	ENSP00000303960	A:0.4712	NA	NA	ABCC8	0.583	5	C
12_11174181_T/C	12:11174181	C	ENSG00000111215	ENST00000539853	Transcript	intron_variant,nc_transcript_variant	-	-	-	-	-	rs79561087	NA	NA	NA	NA	NA	PRR4	0.409	5	C
12_11174181_T/C	12:11174181	C	ENSG00000111215	ENST00000541977	Transcript	intron_variant,nc_transcript_variant	-	-	-	-	-	rs79561087	NA	NA	NA	NA	NA	PRR4	0.409	5	C
12_11174181_T/C	12:11174181	C	ENSG00000111215	ENST00000535024	Transcript	intron_variant,nc_transcript_variant	-	-	-	-	-	rs79561087	NA	NA	NA	NA	NA	PRR4	0.409	5	C
12_11174181_T/C	12:11174181	C	ENSG00000212124	ENST00000390673	Transcript	downstream_gene_variant	-	-	-	-	-	rs79561087	NA	ENSP00000375091	NA	NA	NA	TAS2R19	0.409	5	C
12_11174181_T/C	12:11174181	C	ENSG00000212127	ENST00000381852	Transcript	intron_variant,nc_transcript_variant	-	-	-	-	-	rs79561087	NA	NA	NA	NA	NA	TAS2R14	0.409	5	C
12_11174181_T/C	12:11174181	C	ENSG00000111215	ENST00000536668	Transcript	intron_variant,nc_transcript_variant	-	-	-	-	-	rs79561087	NA	NA	NA	NA	NA	PRR4	0.409	5	C
12_11174181_T/C	12:11174181	C	ENSG00000111215	ENST00000536086	Transcript	intron_variant,nc_transcript_variant	-	-	-	-	-	rs79561087	NA	NA	NA	NA	NA	PRR4	0.409	5	C
12_11174181_T/C	12:11174181	C	ENSG00000111215	ENST00000534923	Transcript	intron_variant,nc_transcript_variant	-	-	-	-	-	rs79561087	NA	NA	NA	NA	NA	PRR4	0.409	5	C
12_11174181_T/C	12:11174181	C	ENSG00000111215	ENST00000541456	Transcript	intron_variant,nc_transcript_variant	-	-	-	-	-	rs79561087	NA	NA	NA	NA	NA	PRR4	0.409	5	C
12_11174186_C/T	12:11174186	T	ENSG00000111215	ENST00000539853	Transcript	intron_variant,nc_transcript_variant	-	-	-	-	-	rs79057393	NA	NA	NA	NA	NA	PRR4	-5.85	5	C
12_11174186_C/T	12:11174186	T	ENSG00000111215	ENST00000541977	Transcript	intron_variant,nc_transcript_variant	-	-	-	-	-	rs79057393	NA	NA	NA	NA	NA	PRR4	-5.85	5	C
12_11174186_C/T	12:11174186	T	ENSG00000111215	ENST00000535024	Transcript	intron_variant,nc_transcript_variant	-	-	-	-	-	rs79057393	NA	NA	NA	NA	NA	PRR4	-5.85	5	C
12_11174186_C/T	12:11174186	T	ENSG00000212124	ENST00000390673	Transcript	downstream_gene_variant	-	-	-	-	-	rs79057393	NA	ENSP00000375091	NA	NA	NA	TAS2R19	-5.85	5	C
12_11174186_C/T	12:11174186	T	ENSG00000212127	ENST00000381852	Transcript	intron_variant,nc_transcript_variant	-	-	-	-	-	rs79057393	NA	NA	NA	NA	NA	TAS2R14	-5.85	5	C
12_11174186_C/T	12:11174186	T	ENSG00000111215	ENST00000536668	Transcript	intron_variant,nc_transcript_variant	-	-	-	-	-	rs79057393	NA	NA	NA	NA	NA	PRR4	-5.85	5	C
12_11174186_C/T	12:11174186	T	ENSG00000111215	ENST00000536086	Transcript	intron_variant,nc_transcript_variant	-	-	-	-	-	rs79057393	NA	NA	NA	NA	NA	PRR4	-5.85	5	C
12_11174186_C/T	12:11174186	T	ENSG00000111215	ENST00000534923	Transcript	intron_variant,nc_transcript_variant	-	-	-	-	-	rs79057393	NA	NA	NA	NA	NA	PRR4	-5.85	5	C
12_11174186_C/T	12:11174186	T	ENSG00000111215	ENST00000541456	Transcript	intron_variant,nc_transcript_variant	-	-	-	-	-	rs79057393	NA	NA	NA	NA	NA	PRR4	-5.85	5	C
14_59950745_T/G	14:59950745	G	ENSG00000050130	ENST00000553156	Transcript	upstream_gene_variant	-	-	-	-	-	-	NA	NA	NA	NA	NA	JKAMP	3.89	5	C
14_59950745_T/G	14:59950745	G	ENSG00000126790	ENST00000487285	Transcript	upstream_gene_variant	-	-	-	-	-	-	NA	ENSP00000431608	NA	NA	NA	L3HYPDH	3.89	5	C
14_59950745_T/G	14:59950745	G	ENSG00000050130	ENST00000553941	Transcript	upstream_gene_variant	-	-	-	-	-	-	NA	NA	NA	NA	NA	JKAMP	3.89	5	C
14_59950745_T/G	14:59950745	G	ENSG00000050130	ENST00000555491	Transcript	upstream_gene_variant	-	-	-	-	-	-	NA	ENSP00000451723	NA	NA	NA	JKAMP	3.89	5	C
14_59950745_T/G	14:59950745	G	ENSG00000050130	ENST00000602482	Transcript	upstream_gene_variant	-	-	-	-	-	-	NA	NA	NA	NA	NA	JKAMP	3.89	5	C
14_59950745_T/G	14:59950745	G	ENSG00000258782	ENST00000554253	Transcript	intron_variant,nc_transcript_variant	-	-	-	-	-	-	NA	NA	NA	NA	NA	RP11-701B16.2	3.89	5	C
14_59950745_T/G	14:59950745	G	ENSG00000050130	ENST00000554754	Transcript	upstream_gene_variant	-	-	-	-	-	-	NA	NA	NA	NA	NA	JKAMP	3.89	5	C
14_59950745_T/G	14:59950745	G	ENSG00000050130	ENST00000556985	Transcript	upstream_gene_variant	-	-	-	-	-	-	NA	ENSP00000451076	NA	NA	NA	JKAMP	3.89	5	C
14_59950745_T/G	14:59950745	G	ENSG00000050130	ENST00000425728	Transcript	upstream_gene_variant	-	-	-	-	-	-	NA	ENSP00000389699	NA	NA	NA	JKAMP	3.89	5	C
14_59950745_T/G	14:59950745	G	ENSG00000050130	ENST00000261247	Transcript	upstream_gene_variant	-	-	-	-	-	-	NA	ENSP00000261247	NA	NA	NA	JKAMP	3.89	5	C
14_59950745_T/G	14:59950745	G	ENSG00000126790	ENST00000527981	Transcript	non_coding_exon_variant,nc_transcript_variant	382	-	-	-	-	-	NA	NA	NA	NA	NA	L3HYPDH	3.89	5	C
14_59950745_T/G	14:59950745	G	ENSG00000050130	ENST00000557560	Transcript	upstream_gene_variant	-	-	-	-	-	-	NA	NA	NA	NA	NA	JKAMP	3.89	5	C
14_59950745_T/G	14:59950745	G	ENSG00000050130	ENST00000356057	Transcript	upstream_gene_variant	-	-	-	-	-	-	NA	ENSP00000348351	NA	NA	NA	JKAMP	3.89	5	C
14_59950745_T/G	14:59950745	G	ENSG00000050130	ENST00000554271	Transcript	upstream_gene_variant	-	-	-	-	-	-	NA	ENSP00000450749	NA	NA	NA	JKAMP	3.89	5	C
14_59950745_T/G	14:59950745	G	ENSG00000050130	ENST00000554721	Transcript	upstream_gene_variant	-	-	-	-	-	-	NA	NA	NA	NA	NA	JKAMP	3.89	5	C
14_59950745_T/G	14:59950745	G	ENSG00000126790	ENST00000481608	Transcript	upstream_gene_variant	-	-	-	-	-	-	NA	ENSP00000423874	NA	NA	NA	L3HYPDH	3.89	5	C
14_59950745_T/G	14:59950745	G	ENSG00000050130	ENST00000554795	Transcript	upstream_gene_variant	-	-	-	-	-	-	NA	ENSP00000450813	NA	NA	NA	JKAMP	3.89	5	C
15_28518016_G/A	15:28518016	A	ENSG00000128731	ENST00000563670	Transcript	intron_variant,nc_transcript_variant	-	-	-	-	-	-	NA	NA	NA	NA	NA	HERC2	-5.63	5	C
15_28518016_G/A	15:28518016	A	ENSG00000128731	ENST00000261609	Transcript	intron_variant	-	-	-	-	-	-	NA	ENSP00000261609	NA	NA	NA	HERC2	-5.63	5	C
16_89258037_C/G	16:89258037	G	ENSG00000129910	ENST00000289746	Transcript	intron_variant	-	-	-	-	-	rs34314447	NA	ENSP00000289746	G:0.0288	NA	NA	CDH15	-3.15	5	C
16_89258037_C/G	16:89258037	G	ENSG00000259803	ENST00000562916	Transcript	downstream_gene_variant	-	-	-	-	-	rs34314447	NA	NA	G:0.0288	NA	NA	SLC22A31	-3.15	5	C
16_89258037_C/G	16:89258037	G	ENSG00000259803	ENST00000562855	Transcript	downstream_gene_variant	-	-	-	-	-	rs34314447	NA	ENSP00000474621	G:0.0288	NA	NA	SLC22A31	-3.15	5	C
16_89258037_C/G	16:89258037	G	ENSG00000259803	ENST00000563595	Transcript	downstream_gene_variant	-	-	-	-	-	rs34314447	NA	NA	G:0.0288	NA	NA	SLC22A31	-3.15	5	C
17_16735480_G/A	17:16735480	A	ENSG00000227300	ENST00000579062	Transcript	intron_variant,nc_transcript_variant	-	-	-	-	-	rs77849614	NA	NA	NA	NA	NA	KRT16P2	0.17	5	C
17_16735480_G/A	17:16735480	A	ENSG00000227300	ENST00000399048	Transcript	intron_variant,nc_transcript_variant	-	-	-	-	-	rs77849614	NA	NA	NA	NA	NA	KRT16P2	0.17	5	C
17_16735480_G/A	17:16735480	A	ENSG00000227300	ENST00000414673	Transcript	intron_variant,nc_transcript_variant	-	-	-	-	-	rs77849614	NA	NA	NA	NA	NA	KRT16P2	0.17	5	C
17_18380260_C/A	17:18380260	A	ENSG00000171916	ENST00000584941	Transcript	intron_variant	-	-	-	-	-	rs77759205	NA	ENSP00000462760	NA	NA	NA	LGALS9C	-4.22	5	C
17_18380260_C/A	17:18380260	A	ENSG00000171916	ENST00000412421	Transcript	intron_variant	-	-	-	-	-	rs77759205	NA	ENSP00000390286	NA	NA	NA	LGALS9C	-4.22	5	C
17_18380260_C/A	17:18380260	A	ENSG00000171916	ENST00000582333	Transcript	intron_variant	-	-	-	-	-	rs77759205	NA	ENSP00000464682	NA	NA	NA	LGALS9C	-4.22	5	C
17_18380260_C/A	17:18380260	A	ENSG00000265785	ENST00000580052	Transcript	downstream_gene_variant	-	-	-	-	-	rs77759205	NA	NA	NA	NA	NA	RP1-37N7.4	-4.22	5	C
17_18380260_C/A	17:18380260	A	ENSG00000171916	ENST00000328114	Transcript	intron_variant	-	-	-	-	-	rs77759205	NA	ENSP00000329932	NA	NA	NA	LGALS9C	-4.22	5	C
17_18380260_C/A	17:18380260	A	ENSG00000171916	ENST00000582928	Transcript	intron_variant,nc_transcript_variant	-	-	-	-	-	rs77759205	NA	NA	NA	NA	NA	LGALS9C	-4.22	5	C
17_18380260_C/A	17:18380260	A	ENSG00000171916	ENST00000581545	Transcript	intron_variant	-	-	-	-	-	rs77759205	NA	ENSP00000464108	NA	NA	NA	LGALS9C	-4.22	5	C
17_18380260_C/A	17:18380260	A	ENSG00000171916	ENST00000578983	Transcript	intron_variant,nc_transcript_variant	-	-	-	-	-	rs77759205	NA	NA	NA	NA	NA	LGALS9C	-4.22	5	C
17_18380260_C/A	17:18380260	A	ENSG00000171916	ENST00000583322	Transcript	intron_variant	-	-	-	-	-	rs77759205	NA	ENSP00000462708	NA	NA	NA	LGALS9C	-4.22	5	C
17_19642952_G/C	17:19642952	C	ENSG00000108602	ENST00000395555	Transcript	intron_variant	-	-	-	-	-	rs2228100	NA	ENSP00000378923	C:0.3475	NA	NA	ALDH3A1	-1.36	5	C
17_19642952_G/C	17:19642952	C	ENSG00000108602	ENST00000575860	Transcript	downstream_gene_variant	-	-	-	-	-	rs2228100	NA	NA	C:0.3475	NA	NA	ALDH3A1	-1.36	5	C
17_19642952_G/C	17:19642952	C	ENSG00000108602	ENST00000574162	Transcript	downstream_gene_variant	-	-	-	-	-	rs2228100	NA	ENSP00000458841	C:0.3475	NA	NA	ALDH3A1	-1.36	5	C
17_19642952_G/C	17:19642952	C	ENSG00000108602	ENST00000570414	Transcript	downstream_gene_variant	-	-	-	-	-	rs2228100	NA	ENSP00000460792	C:0.3475	NA	NA	ALDH3A1	-1.36	5	C
17_19642952_G/C	17:19642952	C	ENSG00000108602	ENST00000485472	Transcript	downstream_gene_variant	-	-	-	-	-	rs2228100	NA	NA	C:0.3475	NA	NA	ALDH3A1	-1.36	5	C
17_19642952_G/C	17:19642952	C	ENSG00000108602	ENST00000487650	Transcript	downstream_gene_variant	-	-	-	-	-	rs2228100	NA	NA	C:0.3475	NA	NA	ALDH3A1	-1.36	5	C
17_19642952_G/C	17:19642952	C	ENSG00000108602	ENST00000485231	Transcript	downstream_gene_variant	-	-	-	-	-	rs2228100	NA	NA	C:0.3475	NA	NA	ALDH3A1	-1.36	5	C
17_19642952_G/C	17:19642952	C	ENSG00000108602	ENST00000479677	Transcript	non_coding_exon_variant,nc_transcript_variant	1530	-	-	-	-	rs2228100	NA	NA	C:0.3475	NA	NA	ALDH3A1	-1.36	5	C
17_19642952_G/C	17:19642952	C	ENSG00000108602	ENST00000573368	Transcript	downstream_gene_variant	-	-	-	-	-	rs2228100	NA	ENSP00000461189	C:0.3475	NA	NA	ALDH3A1	-1.36	5	C
17_19642952_G/C	17:19642952	C	ENSG00000264785	ENST00000580884	Transcript	downstream_gene_variant	-	-	-	-	-	rs2228100	NA	NA	C:0.3475	NA	NA	RP11-311F12.2	-1.36	5	C
17_19642952_G/C	17:19642952	C	ENSG00000108602	ENST00000426645	Transcript	downstream_gene_variant	-	-	-	-	-	rs2228100	NA	ENSP00000388369	C:0.3475	NA	NA	ALDH3A1	-1.36	5	C
19_57087951_G/A	19:57087951	A	ENSG00000197016	ENST00000391709	Transcript	intron_variant	-	-	-	-	-	rs995934	NA	ENSP00000375590	A:0.3988	NA	NA	ZNF470	NA	5	C
19_57087951_G/A	19:57087951	A	ENSG00000197016	ENST00000594953	Transcript	intron_variant	-	-	-	-	-	rs995934	NA	ENSP00000472891	A:0.3988	NA	NA	ZNF470	NA	5	C
19_57087951_G/A	19:57087951	A	ENSG00000197016	ENST00000601902	Transcript	intron_variant	-	-	-	-	-	rs995934	NA	ENSP00000471379	A:0.3988	NA	NA	ZNF470	NA	5	C
19_57087951_G/A	19:57087951	A	ENSG00000197016	ENST00000330619	Transcript	intron_variant	-	-	-	-	-	rs995934	NA	ENSP00000333223	A:0.3988	NA	NA	ZNF470	NA	5	C
19_57087951_G/A	19:57087951	A	ENSG00000197016	ENST00000601059	Transcript	intron_variant,nc_transcript_variant	-	-	-	-	-	rs995934	NA	NA	A:0.3988	NA	NA	ZNF470	NA	5	C
19_6937452_T/C	19:6937452	C	ENSG00000174837	ENST00000381404	Transcript	intron_variant	-	-	-	-	-	-	NA	ENSP00000370811	NA	NA	NA	EMR1	-4.83	5	C
19_6937452_T/C	19:6937452	C	ENSG00000174837	ENST00000381407	Transcript	intron_variant	-	-	-	-	-	-	NA	ENSP00000370814	NA	NA	NA	EMR1	-4.83	5	C
19_6937452_T/C	19:6937452	C	ENSG00000174837	ENST00000450315	Transcript	intron_variant	-	-	-	-	-	-	NA	ENSP00000405974	NA	NA	NA	EMR1	-4.83	5	C
19_6937452_T/C	19:6937452	C	ENSG00000174837	ENST00000250572	Transcript	intron_variant	-	-	-	-	-	-	NA	ENSP00000250572	NA	NA	NA	EMR1	-4.83	5	C
19_6937452_T/C	19:6937452	C	ENSG00000174837	ENST00000312053	Transcript	intron_variant	-	-	-	-	-	-	NA	ENSP00000311545	NA	NA	NA	EMR1	-4.83	5	C
2_71357315_G/A	2:71357315	A	ENSG00000124383	ENST00000244230	Transcript	upstream_gene_variant	-	-	-	-	-	-	NA	ENSP00000244230	NA	NA	NA	MPHOSPH10	1.22	5	C
2_71357315_G/A	2:71357315	A	ENSG00000124370	ENST00000486135	Transcript	5_prime_UTR_variant	55	-	-	-	-	-	NA	ENSP00000441569	NA	NA	NA	MCEE	1.22	5	C
2_71357315_G/A	2:71357315	A	ENSG00000264051	ENST00000578636	Transcript	downstream_gene_variant	-	-	-	-	-	-	NA	NA	NA	NA	NA	AC007881.1	1.22	5	C
2_71357315_G/A	2:71357315	A	ENSG00000124383	ENST00000498451	Transcript	upstream_gene_variant	-	-	-	-	-	-	NA	ENSP00000475545	NA	NA	NA	MPHOSPH10	1.22	5	C
2_71357315_G/A	2:71357315	A	ENSG00000124370	ENST00000494660	Transcript	5_prime_UTR_variant	30	-	-	-	-	-	NA	ENSP00000437361	NA	NA	NA	MCEE	1.22	5	C
2_71357315_G/A	2:71357315	A	ENSG00000124383	ENST00000468427	Transcript	upstream_gene_variant	-	-	-	-	-	-	NA	NA	NA	NA	NA	MPHOSPH10	1.22	5	C
2_905393_C/G	2:905393	G	ENSG00000228799	ENST00000449405	Transcript	upstream_gene_variant	-	-	-	-	-	rs113854668	NA	NA	NA	NA	NA	AC113607.2	NA	5	C
2_905393_C/G	2:905393	G	ENSG00000228799	ENST00000445279	Transcript	upstream_gene_variant	-	-	-	-	-	rs113854668	NA	NA	NA	NA	NA	AC113607.2	NA	5	C
2_905393_C/G	2:905393	G	ENSG00000234796	ENST00000427019	Transcript	downstream_gene_variant	-	-	-	-	-	rs113854668	NA	NA	NA	NA	NA	AC113607.3	NA	5	C
2_97883094_T/G	2:97883094	G	ENSG00000135976	ENST00000421946	Transcript	non_coding_exon_variant,nc_transcript_variant	983	-	-	-	-	COSM1024082,COSM1024083	NA	NA	NA	NA	NA	ANKRD36	0.177	5	C
20_30460700_G/C	20:30460700	C	ENSG00000149599	ENST00000339738	Transcript	upstream_gene_variant	-	-	-	-	-	rs73903669	NA	ENSP00000341658	C:0.0751	NA	NA	DUSP15	-0.593	5	C
20_30460700_G/C	20:30460700	C	ENSG00000149599	ENST00000398084	Transcript	upstream_gene_variant	-	-	-	-	-	rs73903669	NA	ENSP00000381158	C:0.0751	NA	NA	DUSP15	-0.593	5	C
20_30460700_G/C	20:30460700	C	ENSG00000131044	ENST00000375938	Transcript	intron_variant	-	-	-	-	-	rs73903669	NA	ENSP00000365105	C:0.0751	NA	NA	TTLL9	-0.593	5	C
20_30460700_G/C	20:30460700	C	ENSG00000149599	ENST00000486996	Transcript	upstream_gene_variant	-	-	-	-	-	rs73903669	NA	ENSP00000419818	C:0.0751	NA	NA	DUSP15	-0.593	5	C
20_30460700_G/C	20:30460700	C	ENSG00000149599	ENST00000493115	Transcript	upstream_gene_variant	-	-	-	-	-	rs73903669	NA	NA	C:0.0751	NA	NA	DUSP15	-0.593	5	C
20_30460700_G/C	20:30460700	C	ENSG00000149599	ENST00000398083	Transcript	upstream_gene_variant	-	-	-	-	-	rs73903669	NA	ENSP00000381157	C:0.0751	NA	NA	DUSP15	-0.593	5	C
20_30460700_G/C	20:30460700	C	ENSG00000131044	ENST00000375921	Transcript	intron_variant	-	-	-	-	-	rs73903669	NA	ENSP00000365086	C:0.0751	NA	NA	TTLL9	-0.593	5	C
20_30460700_G/C	20:30460700	C	ENSG00000149599	ENST00000278979	Transcript	upstream_gene_variant	-	-	-	-	-	rs73903669	NA	ENSP00000278979	C:0.0751	NA	NA	DUSP15	-0.593	5	C
20_30460700_G/C	20:30460700	C	ENSG00000149599	ENST00000375966	Transcript	upstream_gene_variant	-	-	-	-	-	rs73903669	NA	ENSP00000365133	C:0.0751	NA	NA	DUSP15	-0.593	5	C
20_30460700_G/C	20:30460700	C	ENSG00000149599	ENST00000428829	Transcript	upstream_gene_variant	-	-	-	-	-	rs73903669	NA	ENSP00000390355	C:0.0751	NA	NA	DUSP15	-0.593	5	C
20_30460700_G/C	20:30460700	C	ENSG00000131044	ENST00000310998	Transcript	intron_variant	-	-	-	-	-	rs73903669	NA	ENSP00000308980	C:0.0751	NA	NA	TTLL9	-0.593	5	C
20_30460700_G/C	20:30460700	C	ENSG00000131044	ENST00000535842	Transcript	intron_variant	-	-	-	-	-	rs73903669	NA	ENSP00000442515	C:0.0751	NA	NA	TTLL9	-0.593	5	C
20_30460700_G/C	20:30460700	C	ENSG00000149599	ENST00000459848	Transcript	upstream_gene_variant	-	-	-	-	-	rs73903669	NA	NA	C:0.0751	NA	NA	DUSP15	-0.593	5	C
22_24837301_T/C	22:24837301	C	ENSG00000178803	ENST00000326341	Transcript	intron_variant,nc_transcript_variant	-	-	-	-	-	rs5751876	NA	NA	T:0.4808	NA	NA	ADORA2A-AS1	-7.72	5	C
22_24837301_T/C	22:24837301	C	ENSG00000128271	ENST00000496497	Transcript	downstream_gene_variant	-	-	-	-	-	rs5751876	NA	NA	T:0.4808	NA	NA	ADORA2A	-7.72	5	C
22_24837301_T/C	22:24837301	C	ENSG00000178803	ENST00000427813	Transcript	intron_variant,nc_transcript_variant	-	-	-	-	-	rs5751876	NA	NA	T:0.4808	NA	NA	ADORA2A-AS1	-7.72	5	C
22_24837301_T/C	22:24837301	C	ENSG00000178803	ENST00000543438	Transcript	intron_variant,nc_transcript_variant	-	-	-	-	-	rs5751876	NA	NA	T:0.4808	NA	NA	ADORA2A-AS1	-7.72	5	C
22_25043062_-/CCGG	22:25043061-25043062	CCGG	ENSG00000240906	ENST00000344557	Transcript	upstream_gene_variant	-	-	-	-	-	-	NA	NA	NA	NA	NA	AP000356.1	3.17	5	C
22_25043062_-/CCGG	22:25043061-25043062	CCGG	ENSG00000215481	ENST00000447261	Transcript	non_coding_exon_variant,nc_transcript_variant,feature_elongation	791-792	-	-	-	-	-	NA	NA	NA	NA	NA	BCRP3	3.17	5	C
22_25043062_-/CCGG	22:25043061-25043062	CCGG	ENSG00000215481	ENST00000382243	Transcript	non_coding_exon_variant,nc_transcript_variant,feature_elongation	268-269	-	-	-	-	-	NA	NA	NA	NA	NA	BCRP3	3.17	5	C
22_25043062_-/CCGG	22:25043061-25043062	CCGG	ENSG00000224124	ENST00000504931	Transcript	non_coding_exon_variant,nc_transcript_variant,feature_elongation	7618-7619	-	-	-	-	-	NA	NA	NA	NA	NA	POM121L10P	3.17	5	C
3_100515198_T/-	3:100515198	-	ENSG00000154175	ENST00000487012	Transcript	intron_variant,nc_transcript_variant,feature_truncation	-	-	-	-	-	rs201011497	NA	NA	NA	NA	NA	ABI3BP	-2.61	5	C
3_100515198_T/-	3:100515198	-	ENSG00000154175	ENST00000478235	Transcript	intron_variant,feature_truncation	-	-	-	-	-	rs201011497	NA	ENSP00000417745	NA	NA	NA	ABI3BP	-2.61	5	C
3_100515198_T/-	3:100515198	-	ENSG00000154175	ENST00000471901	Transcript	intron_variant,feature_truncation	-	-	-	-	-	rs201011497	NA	ENSP00000418024	NA	NA	NA	ABI3BP	-2.61	5	C
3_100515198_T/-	3:100515198	-	ENSG00000154175	ENST00000527943	Transcript	intron_variant,feature_truncation	-	-	-	-	-	rs201011497	NA	ENSP00000431537	NA	NA	NA	ABI3BP	-2.61	5	C
3_100515198_T/-	3:100515198	-	ENSG00000154175	ENST00000495591	Transcript	intron_variant,feature_truncation	-	-	-	-	-	rs201011497	NA	ENSP00000418817	NA	NA	NA	ABI3BP	-2.61	5	C
3_100515198_T/-	3:100515198	-	ENSG00000154175	ENST00000497395	Transcript	intron_variant,feature_truncation	-	-	-	-	-	rs201011497	NA	ENSP00000420704	NA	NA	NA	ABI3BP	-2.61	5	C
3_100515198_T/-	3:100515198	-	ENSG00000154175	ENST00000466947	Transcript	intron_variant,feature_truncation	-	-	-	-	-	rs201011497	NA	ENSP00000418063	NA	NA	NA	ABI3BP	-2.61	5	C
3_100515198_T/-	3:100515198	-	ENSG00000154175	ENST00000284322	Transcript	intron_variant,feature_truncation	-	-	-	-	-	rs201011497	NA	ENSP00000284322	NA	NA	NA	ABI3BP	-2.61	5	C
3_100515198_T/-	3:100515198	-	ENSG00000154175	ENST00000383691	Transcript	intron_variant,feature_truncation	-	-	-	-	-	rs201011497	NA	ENSP00000373189	NA	NA	NA	ABI3BP	-2.61	5	C
3_100515198_T/-	3:100515198	-	ENSG00000154175	ENST00000482765	Transcript	intron_variant,feature_truncation	-	-	-	-	-	rs201011497	NA	ENSP00000418800	NA	NA	NA	ABI3BP	-2.61	5	C
3_100515198_T/-	3:100515198	-	ENSG00000154175	ENST00000470336	Transcript	intron_variant,nc_transcript_variant,feature_truncation	-	-	-	-	-	rs201011497	NA	NA	NA	NA	NA	ABI3BP	-2.61	5	C
3_100515198_T/-	3:100515198	-	ENSG00000154175	ENST00000471714	Transcript	intron_variant,feature_truncation	-	-	-	-	-	rs201011497	NA	ENSP00000420524	NA	NA	NA	ABI3BP	-2.61	5	C
3_100515198_T/-	3:100515198	-	ENSG00000154175	ENST00000486770	Transcript	intron_variant,feature_truncation	-	-	-	-	-	rs201011497	NA	ENSP00000419029	NA	NA	NA	ABI3BP	-2.61	5	C
3_111685376_T/G	3:111685376	G	ENSG00000144824	ENST00000393923	Transcript	intron_variant	-	-	-	-	-	rs201790249	NA	ENSP00000377500	NA	NA	NA	PHLDB2	-5.41	5	C
3_111685376_T/G	3:111685376	G	ENSG00000144824	ENST00000412622	Transcript	intron_variant	-	-	-	-	-	rs201790249	NA	ENSP00000405292	NA	NA	NA	PHLDB2	-5.41	5	C
3_111685376_T/G	3:111685376	G	ENSG00000144824	ENST00000478584	Transcript	intron_variant,nc_transcript_variant	-	-	-	-	-	rs201790249	NA	NA	NA	NA	NA	PHLDB2	-5.41	5	C
3_111685376_T/G	3:111685376	G	ENSG00000144824	ENST00000481953	Transcript	intron_variant	-	-	-	-	-	rs201790249	NA	ENSP00000418319	NA	NA	NA	PHLDB2	-5.41	5	C
3_111685376_T/G	3:111685376	G	ENSG00000144824	ENST00000470699	Transcript	intron_variant,nc_transcript_variant	-	-	-	-	-	rs201790249	NA	NA	NA	NA	NA	PHLDB2	-5.41	5	C
3_111685376_T/G	3:111685376	G	ENSG00000144824	ENST00000498699	Transcript	intron_variant	-	-	-	-	-	rs201790249	NA	ENSP00000418296	NA	NA	NA	PHLDB2	-5.41	5	C
3_111685376_T/G	3:111685376	G	ENSG00000144824	ENST00000495180	Transcript	intron_variant	-	-	-	-	-	rs201790249	NA	ENSP00000420303	NA	NA	NA	PHLDB2	-5.41	5	C
3_111685376_T/G	3:111685376	G	ENSG00000144824	ENST00000431670	Transcript	intron_variant	-	-	-	-	-	rs201790249	NA	ENSP00000405405	NA	NA	NA	PHLDB2	-5.41	5	C
3_111685376_T/G	3:111685376	G	ENSG00000144824	ENST00000393925	Transcript	intron_variant	-	-	-	-	-	rs201790249	NA	ENSP00000377502	NA	NA	NA	PHLDB2	-5.41	5	C
3_111685376_T/G	3:111685376	G	ENSG00000144824	ENST00000486886	Transcript	intron_variant,nc_transcript_variant	-	-	-	-	-	rs201790249	NA	NA	NA	NA	NA	PHLDB2	-5.41	5	C
3_111705276_-/TTTGT	3:111705275-111705276	TTTGT	ENSG00000144827	ENST00000494817	Transcript	intron_variant,feature_elongation	-	-	-	-	-	rs150902974	NA	ENSP00000418973	NA	NA	NA	ABHD10	0.486	5	C
3_111705276_-/TTTGT	3:111705275-111705276	TTTGT	ENSG00000144827	ENST00000273359	Transcript	intron_variant,feature_elongation	-	-	-	-	-	rs150902974	NA	ENSP00000273359	NA	NA	NA	ABHD10	0.486	5	C
3_111705276_-/TTTGT	3:111705275-111705276	TTTGT	ENSG00000144827	ENST00000497293	Transcript	downstream_gene_variant	-	-	-	-	-	rs150902974	NA	NA	NA	NA	NA	ABHD10	0.486	5	C
3_111705276_-/TTTGT	3:111705275-111705276	TTTGT	ENSG00000144827	ENST00000534857	Transcript	intron_variant,feature_elongation	-	-	-	-	-	rs150902974	NA	ENSP00000442932	NA	NA	NA	ABHD10	0.486	5	C
3_8983116_T/C	3:8983116	C	ENSG00000070950	ENST00000418463	Transcript	downstream_gene_variant	-	-	-	-	-	-	NA	ENSP00000397852	NA	NA	NA	RAD18	-2.16	5	C
3_8983116_T/C	3:8983116	C	ENSG00000070950	ENST00000264926	Transcript	intron_variant	-	-	-	-	-	-	NA	ENSP00000264926	NA	NA	NA	RAD18	-2.16	5	C
3_8983116_T/C	3:8983116	C	ENSG00000070950	ENST00000421052	Transcript	downstream_gene_variant	-	-	-	-	-	-	NA	ENSP00000399620	NA	NA	NA	RAD18	-2.16	5	C
3_8983116_T/C	3:8983116	C	ENSG00000070950	ENST00000413832	Transcript	downstream_gene_variant	-	-	-	-	-	-	NA	ENSP00000412261	NA	NA	NA	RAD18	-2.16	5	C
3_8983116_T/C	3:8983116	C	ENSG00000070950	ENST00000495087	Transcript	downstream_gene_variant	-	-	-	-	-	-	NA	NA	NA	NA	NA	RAD18	-2.16	5	C
4_190989638_C/T	4:190989638	T	ENSG00000258755	ENST00000553820	Transcript	upstream_gene_variant	-	-	-	-	-	-	NA	ENSP00000451411	NA	NA	NA	DUX4L7	NA	5	C
4_190989638_C/T	4:190989638	T	ENSG00000258475	ENST00000556779	Transcript	downstream_gene_variant	-	-	-	-	-	-	NA	NA	NA	NA	NA	U85056.3	NA	5	C
4_190989638_C/T	4:190989638	T	ENSG00000258755	ENST00000554906	Transcript	upstream_gene_variant	-	-	-	-	-	-	NA	ENSP00000452371	NA	NA	NA	DUX4L7	NA	5	C
4_190989638_C/T	4:190989638	T	ENSG00000250537	ENST00000536428	Transcript	non_coding_exon_variant,nc_transcript_variant	843	-	-	-	-	-	NA	NA	NA	NA	NA	DUX4L8	NA	5	C
4_190989638_C/T	4:190989638	T	ENSG00000258755	ENST00000553598	Transcript	upstream_gene_variant	-	-	-	-	-	-	NA	ENSP00000451700	NA	NA	NA	DUX4L7	NA	5	C
4_190989638_C/T	4:190989638	T	ENSG00000250537	ENST00000509250	Transcript	non_coding_exon_variant,nc_transcript_variant	413	-	-	-	-	-	NA	NA	NA	NA	NA	DUX4L8	NA	5	C
4_2181276_G/T	4:2181276	T	ENSG00000130997	ENST00000514858	Transcript	intron_variant,nc_transcript_variant	-	-	-	-	-	rs35024704	NA	NA	T:0.0783	NA	NA	POLN	-5.28	5	C
4_2181276_G/T	4:2181276	T	ENSG00000130997	ENST00000515357	Transcript	intron_variant,nc_transcript_variant	-	-	-	-	-	rs35024704	NA	NA	T:0.0783	NA	NA	POLN	-5.28	5	C
4_2181276_G/T	4:2181276	T	ENSG00000130997	ENST00000511098	Transcript	upstream_gene_variant	-	-	-	-	-	rs35024704	NA	ENSP00000426401	T:0.0783	NA	NA	POLN	-5.28	5	C
4_2181276_G/T	4:2181276	T	ENSG00000130997	ENST00000511885	Transcript	intron_variant	-	-	-	-	-	rs35024704	NA	ENSP00000435506	T:0.0783	NA	NA	POLN	-5.28	5	C
4_2181276_G/T	4:2181276	T	ENSG00000130997	ENST00000382865	Transcript	intron_variant	-	-	-	-	-	rs35024704	NA	ENSP00000372316	T:0.0783	NA	NA	POLN	-5.28	5	C
5_130883996_T/G	5:130883996	G	ENSG00000158987	ENST00000307984	Transcript	intron_variant	-	-	-	-	-	rs17671387	NA	ENSP00000309298	G:0.0417	NA	NA	RAPGEF6	3.18	5	C
5_130883996_T/G	5:130883996	G	ENSG00000158987	ENST00000507093	Transcript	intron_variant	-	-	-	-	-	rs17671387	NA	ENSP00000426081	G:0.0417	NA	NA	RAPGEF6	3.18	5	C
5_130883996_T/G	5:130883996	G	ENSG00000158987	ENST00000503398	Transcript	intron_variant,nc_transcript_variant	-	-	-	-	-	rs17671387	NA	NA	G:0.0417	NA	NA	RAPGEF6	3.18	5	C
5_130883996_T/G	5:130883996	G	ENSG00000217128	ENST00000514667	Transcript	intron_variant	-	-	-	-	-	rs17671387	NA	ENSP00000426948	G:0.0417	NA	NA	FNIP1	3.18	5	C
5_130883996_T/G	5:130883996	G	ENSG00000158987	ENST00000296859	Transcript	intron_variant	-	-	-	-	-	rs17671387	NA	ENSP00000296859	G:0.0417	NA	NA	RAPGEF6	3.18	5	C
5_130883996_T/G	5:130883996	G	ENSG00000158987	ENST00000509018	Transcript	intron_variant	-	-	-	-	-	rs17671387	NA	ENSP00000421684	G:0.0417	NA	NA	RAPGEF6	3.18	5	C
5_130883996_T/G	5:130883996	G	ENSG00000158987	ENST00000308008	Transcript	intron_variant	-	-	-	-	-	rs17671387	NA	ENSP00000311419	G:0.0417	NA	NA	RAPGEF6	3.18	5	C
5_130883996_T/G	5:130883996	G	ENSG00000158987	ENST00000510071	Transcript	intron_variant	-	-	-	-	-	rs17671387	NA	ENSP00000425389	G:0.0417	NA	NA	RAPGEF6	3.18	5	C
5_41739684_G/A	5:41739684	A	ENSG00000083720	ENST00000508557	Transcript	intron_variant,nc_transcript_variant	-	-	-	-	-	rs33967331	NA	NA	A:0.2038	NA	NA	OXCT1	-0.209	5	C
5_41739684_G/A	5:41739684	A	ENSG00000083720	ENST00000509987	Transcript	intron_variant	-	-	-	-	-	rs33967331	NA	ENSP00000425348	A:0.2038	NA	NA	OXCT1	-0.209	5	C
5_41739684_G/A	5:41739684	A	ENSG00000083720	ENST00000196371	Transcript	intron_variant	-	-	-	-	-	rs33967331	NA	ENSP00000196371	A:0.2038	NA	NA	OXCT1	-0.209	5	C
5_41739684_G/A	5:41739684	A	ENSG00000083720	ENST00000503374	Transcript	non_coding_exon_variant,nc_transcript_variant	140	-	-	-	-	rs33967331	NA	NA	A:0.2038	NA	NA	OXCT1	-0.209	5	C
5_41739684_G/A	5:41739684	A	ENSG00000083720	ENST00000510634	Transcript	intron_variant	-	-	-	-	-	rs33967331	NA	ENSP00000423144	A:0.2038	NA	NA	OXCT1	-0.209	5	C
5_41739684_G/A	5:41739684	A	ENSG00000083720	ENST00000512084	Transcript	intron_variant	-	-	-	-	-	rs33967331	NA	ENSP00000421143	A:0.2038	NA	NA	OXCT1	-0.209	5	C
6_27858079_C/G	6:27858079	G	ENSG00000196331	ENST00000303806	Transcript	upstream_gene_variant	-	-	-	-	-	-	NA	ENSP00000303408	NA	NA	NA	HIST1H2BO	-1.78	5	C
6_27858079_C/G	6:27858079	G	ENSG00000197153	ENST00000359303	Transcript	downstream_gene_variant	-	-	-	-	-	-	NA	ENSP00000352252	NA	NA	NA	HIST1H3J	-1.78	5	C
6_27858079_C/G	6:27858079	G	ENSG00000197153	ENST00000479986	Transcript	downstream_gene_variant	-	-	-	-	-	-	NA	NA	NA	NA	NA	HIST1H3J	-1.78	5	C
6_27858079_C/G	6:27858079	G	ENSG00000233224	ENST00000359611	Transcript	downstream_gene_variant	-	-	-	-	-	-	NA	ENSP00000352627	NA	NA	NA	HIST1H2AM	-1.78	5	C
7_142460962_C/T	7:142460962	T	ENSG00000204983	ENST00000485223	Transcript	downstream_gene_variant	-	-	-	-	-	-	NA	NA	NA	NA	NA	PRSS1	NA	5	C
7_142460962_C/T	7:142460962	T	ENSG00000204983	ENST00000486171	Transcript	downstream_gene_variant	-	-	-	-	-	-	NA	ENSP00000417854	NA	NA	NA	PRSS1	NA	5	C
7_142460962_C/T	7:142460962	T	ENSG00000204983	ENST00000463701	Transcript	downstream_gene_variant	-	-	-	-	-	-	NA	NA	NA	NA	NA	PRSS1	NA	5	C
7_142460962_C/T	7:142460962	T	ENSG00000204983	ENST00000497041	Transcript	downstream_gene_variant	-	-	-	-	-	-	NA	NA	NA	NA	NA	PRSS1	NA	5	C
7_142460962_C/T	7:142460962	T	ENSG00000204983	ENST00000311737	Transcript	downstream_gene_variant	-	-	-	-	-	-	NA	ENSP00000308720	NA	NA	NA	PRSS1	NA	5	C
7_142460962_C/T	7:142460962	T	ENSG00000204983	ENST00000492062	Transcript	downstream_gene_variant	-	-	-	-	-	-	NA	ENSP00000419912	NA	NA	NA	PRSS1	NA	5	C
8_42938191_-/A	8:42938190-42938191	A	ENSG00000168522	ENST00000525099	Transcript	non_coding_exon_variant,nc_transcript_variant,feature_elongation	6401-6402	-	-	-	-	-	NA	NA	NA	NA	NA	FNTA	-0.034	5	C
8_42938191_-/A	8:42938190-42938191	A	ENSG00000168522	ENST00000533336	Transcript	intron_variant,feature_elongation	-	-	-	-	-	-	NA	ENSP00000434430	NA	NA	NA	FNTA	-0.034	5	C
8_42938191_-/A	8:42938190-42938191	A	ENSG00000168522	ENST00000302279	Transcript	intron_variant,feature_elongation	-	-	-	-	-	-	NA	ENSP00000303423	NA	NA	NA	FNTA	-0.034	5	C
8_42938191_-/A	8:42938190-42938191	A	ENSG00000168522	ENST00000342116	Transcript	intron_variant,feature_elongation	-	-	-	-	-	-	NA	ENSP00000343931	NA	NA	NA	FNTA	-0.034	5	C
8_42938191_-/A	8:42938190-42938191	A	ENSG00000168522	ENST00000529687	Transcript	intron_variant,feature_elongation	-	-	-	-	-	-	NA	ENSP00000473479	NA	NA	NA	FNTA	-0.034	5	C
8_42938191_-/A	8:42938190-42938191	A	ENSG00000168522	ENST00000528400	Transcript	upstream_gene_variant	-	-	-	-	-	-	NA	NA	NA	NA	NA	FNTA	-0.034	5	C
5_16794916_G/A	5:16794916	A	ENSG00000145555	ENST00000513882	Transcript	synonymous_variant	758	339	113	S	tcC/tcT	rs396514	Pfam_domain:PF00063,Prints_domain:PR00193,SMART_domains:SM00242,Superfamily_domains:SSF52540	ENSP00000421309	A:0.2903	NA	NA	MYO10	-9.3	5	C
5_16794916_G/A	5:16794916	A	ENSG00000145555	ENST00000513610	Transcript	synonymous_variant	761	306	102	S	tcC/tcT	rs396514	Pfam_domain:PF00063,Prints_domain:PR00193,SMART_domains:SM00242,Superfamily_domains:SSF52540	ENSP00000421280	A:0.2903	NA	NA	MYO10	-9.3	5	C
5_16794916_G/A	5:16794916	A	ENSG00000145555	ENST00000502436	Transcript	synonymous_variant	337	207	69	S	tcC/tcT	rs396514	Pfam_domain:PF00063,Prints_domain:PR00193,SMART_domains:SM00242,Superfamily_domains:SSF52540	ENSP00000426783	A:0.2903	NA	NA	MYO10	-9.3	5	C
22_24837301_T/C	22:24837301	C	ENSG00000128271	ENST00000444262	Transcript	synonymous_variant	1505	1083	361	Y	taT/taC	rs5751876	Prints_domain:PR00553	ENSP00000414802	T:0.4808	NA	NA	ADORA2A	-7.72	5	C
22_24837301_T/C	22:24837301	C	ENSG00000128271	ENST00000337539	Transcript	synonymous_variant	1542	1083	361	Y	taT/taC	rs5751876	Prints_domain:PR00553	ENSP00000336630	T:0.4808	NA	NA	ADORA2A	-7.72	5	C
17_7366651_C/G	17:7366651	G	ENSG00000174282	ENST00000311403	Transcript	missense_variant	1990	1650	550	M/I	atG/atC	rs871990	Low_complexity_(Seg):Seg	ENSP00000307858	G:0.1708	benign	tolerated	ZBTB4	-6.66	5	A
17_7366651_C/G	17:7366651	G	ENSG00000174282	ENST00000380599	Transcript	missense_variant	1800	1650	550	M/I	atG/atC	rs871990	Low_complexity_(Seg):Seg	ENSP00000369973	G:0.1708	benign	tolerated	ZBTB4	-6.66	5	A
2_71357315_G/A	2:71357315	A	ENSG00000124370	ENST00000244217	Transcript	missense_variant	53	35	12	A/V	gCc/gTc	-	Low_complexity_(Seg):Seg	ENSP00000244217	NA	benign	tolerated	MCEE	1.22	5	A
2_97883094_T/G	2:97883094	G	ENSG00000135976	ENST00000461153	Transcript	missense_variant	4082	3838	1280	W/G	Tgg/Ggg	COSM1024082,COSM1024083	NA	ENSP00000419530	NA	benign	tolerated	ANKRD36	0.177	5	B
2_97883094_T/G	2:97883094	G	ENSG00000135976	ENST00000420699	Transcript	missense_variant	4082	3838	1280	W/G	Tgg/Ggg	COSM1024082,COSM1024083	NA	ENSP00000391950	NA	benign	tolerated	ANKRD36	0.177	5	B
17_19642952_G/C	17:19642952	C	ENSG00000108602	ENST00000468746	Transcript	missense_variant,NMD_transcript_variant	1073	985	329	P/A	Ccg/Gcg	rs2228100	Pfam_domain:PF00171,Pfam_domain:PF05893,Superfamily_domains:SSF53720	ENSP00000434685	C:0.3475	benign	tolerated	ALDH3A1	-1.36	5	A
17_19642952_G/C	17:19642952	C	ENSG00000108602	ENST00000494157	Transcript	missense_variant	958	766	256	P/A	Ccg/Gcg	rs2228100	Pfam_domain:PF00171,Pfam_domain:PF05893,Superfamily_domains:SSF53720	ENSP00000460482	C:0.3475	benign	tolerated	ALDH3A1	-1.36	5	A
17_19642952_G/C	17:19642952	C	ENSG00000108602	ENST00000439102	Transcript	missense_variant	1228	985	329	P/A	Ccg/Gcg	rs2228100	Pfam_domain:PF00171,Pfam_domain:PF05893,Superfamily_domains:SSF53720	ENSP00000389766	C:0.3475	benign	tolerated	ALDH3A1	-1.36	5	A
17_19642952_G/C	17:19642952	C	ENSG00000108602	ENST00000457500	Transcript	missense_variant	1315	985	329	P/A	Ccg/Gcg	rs2228100	Pfam_domain:PF00171,Pfam_domain:PF05893,Superfamily_domains:SSF53720,PIRSF_domain:PIRSF036492	ENSP00000411821	C:0.3475	benign	tolerated	ALDH3A1	-1.36	5	A
17_19642952_G/C	17:19642952	C	ENSG00000108602	ENST00000225740	Transcript	missense_variant	1165	985	329	P/A	Ccg/Gcg	rs2228100	Pfam_domain:PF00171,Pfam_domain:PF05893,Superfamily_domains:SSF53720,PIRSF_domain:PIRSF036492	ENSP00000225740	C:0.3475	benign	tolerated	ALDH3A1	-1.36	5	A
17_19642952_G/C	17:19642952	C	ENSG00000108602	ENST00000444455	Transcript	missense_variant	1160	985	329	P/A	Ccg/Gcg	rs2228100	Pfam_domain:PF00171,Pfam_domain:PF05893,Superfamily_domains:SSF53720,PIRSF_domain:PIRSF036492	ENSP00000388469	C:0.3475	benign	tolerated	ALDH3A1	-1.36	5	A
4_57180473_C/A	4:57180473	A	ENSG00000109265	ENST00000504228	Transcript	missense_variant	910	805	269	L/I	Ctc/Atc	rs6823339	Coiled-coils_(Ncoils):ncoils,Low_complexity_(Seg):Seg,PROSITE_profiles:PS50323,PROSITE_profiles:PS50313	ENSP00000423366	A:0.2949	unknown	tolerated	KIAA1211	0.834	6	A
4_57180473_C/A	4:57180473	A	ENSG00000109265	ENST00000264229	Transcript	missense_variant	1196	805	269	L/I	Ctc/Atc	rs6823339	Coiled-coils_(Ncoils):ncoils,Low_complexity_(Seg):Seg,PROSITE_profiles:PS50323,PROSITE_profiles:PS50313	ENSP00000264229	A:0.2949	unknown	tolerated	KIAA1211	0.834	6	A
4_57180473_C/A	4:57180473	A	ENSG00000109265	ENST00000541073	Transcript	missense_variant	932	784	262	L/I	Ctc/Atc	rs6823339	Coiled-coils_(Ncoils):ncoils,Low_complexity_(Seg):Seg,PROSITE_profiles:PS50323,PROSITE_profiles:PS50313	ENSP00000444006	A:0.2949	unknown	tolerated	KIAA1211	0.834	6	A
11_62751483_G/T	11:62751483	T	ENSG00000197901	ENST00000540654	Transcript	missense_variant,NMD_transcript_variant	517	383	128	A/D	gCt/gAt	-	NA	ENSP00000445946	NA	unknown	deleterious	SLC22A6	1.36	6	A
12_56415333_C/A	12:56415333	A	ENSG00000123411	ENST00000551103	Transcript	missense_variant,NMD_transcript_variant	502	56	19	T/N	aCc/aAc	-	NA	ENSP00000449857	NA	unknown	NA	IKZF4	2.57	6	B
X_48776062_G/A	X:48776062	A	ENSG00000102096	ENST00000376509	Transcript	missense_variant	240	50	17	T/M	aCg/aTg	-	Low_complexity_(Seg):Seg	ENSP00000365692	NA	probably_damaging	tolerated	PIM2	3.19	6	A
15_68119085_G/A	15:68119085	A	ENSG00000188779	ENST00000554054	Transcript	missense_variant	922	835	279	G/S	Ggc/Agc	-	Low_complexity_(Seg):Seg,PROSITE_profiles:PS50315	ENSP00000452361	NA	probably_damaging	tolerated	SKOR1	-1.26	6	A
19_41248565_G/A	19:41248565	A	ENSG00000188493	ENST00000598729	Transcript	missense_variant	728	313	105	P/S	Cca/Tca	-	NA	ENSP00000469618	NA	probably_damaging	tolerated	C19orf54	4	6	A
19_41248565_G/A	19:41248565	A	ENSG00000188493	ENST00000339153	Transcript	missense_variant	728	313	105	P/S	Cca/Tca	-	NA	ENSP00000341122	NA	probably_damaging	tolerated	C19orf54	4	6	A
19_50046445_T/A	19:50046445	A	ENSG00000142552	ENST00000593483	Transcript	missense_variant	150	152	51	L/Q	cTg/cAg	-	NA	ENSP00000470771	NA	probably_damaging	deleterious	RCN3	4.32	6	A
2_11733238_G/A	2:11733238	A	ENSG00000196208	ENST00000234142	Transcript	missense_variant	1944	1682	561	C/Y	tGc/tAc	-	NA	ENSP00000234142	NA	probably_damaging	deleterious	GREB1	3.32	6	A
2_11733238_G/A	2:11733238	A	ENSG00000196208	ENST00000432985	Transcript	missense_variant	1013	584	195	C/Y	tGc/tAc	-	NA	ENSP00000403886	NA	probably_damaging	deleterious	GREB1	3.32	6	A
2_11733238_G/A	2:11733238	A	ENSG00000196208	ENST00000381486	Transcript	missense_variant	1982	1682	561	C/Y	tGc/tAc	-	NA	ENSP00000370896	NA	probably_damaging	deleterious	GREB1	3.32	6	A
17_27062290_G/T	17:27062290	T	ENSG00000160602	ENST00000268766	Transcript	missense_variant	553	519	173	E/D	gaG/gaT	-	Pfam_domain:PF00069,Pfam_domain:PF07714,PROSITE_profiles:PS50011,SMART_domains:SM00220,SMART_domains:SM00219,Superfamily_domains:SSF56112	ENSP00000268766	NA	probably_damaging	deleterious	NEK8	0.706	6	A
17_27062290_G/T	17:27062290	T	ENSG00000160602	ENST00000579060	Transcript	missense_variant	548	402	134	E/D	gaG/gaT	-	Pfam_domain:PF00069,Pfam_domain:PF07714,PROSITE_profiles:PS50011,SMART_domains:SM00220,SMART_domains:SM00219,Superfamily_domains:SSF56112	ENSP00000466896	NA	probably_damaging	deleterious	NEK8	0.706	6	A
17_27062290_G/T	17:27062290	T	ENSG00000160602	ENST00000579671	Transcript	missense_variant	548	402	134	E/D	gaG/gaT	-	Pfam_domain:PF00069,Pfam_domain:PF07714,PROSITE_profiles:PS50011,SMART_domains:SM00220,SMART_domains:SM00219,Superfamily_domains:SSF56112	ENSP00000467335	NA	probably_damaging	deleterious	NEK8	0.706	6	A
17_27062290_G/T	17:27062290	T	ENSG00000160602	ENST00000543014	Transcript	missense_variant,NMD_transcript_variant	529	519	173	E/D	gaG/gaT	-	Pfam_domain:PF00069,Pfam_domain:PF07714,PROSITE_profiles:PS50011,SMART_domains:SM00220,SMART_domains:SM00219,Superfamily_domains:SSF56112	ENSP00000465859	NA	probably_damaging	deleterious	NEK8	0.706	6	A
22_22277749_C/A	22:22277749	A	ENSG00000100034	ENST00000407142	Transcript	missense_variant	1638	577	193	G/C	Ggc/Tgc	-	Pfam_domain:PF00481,SMART_domains:SM00332,SMART_domains:SM00331,Superfamily_domains:SSF81606	ENSP00000384930	NA	probably_damaging	deleterious	PPM1F	4.65	6	A
22_22277749_C/A	22:22277749	A	ENSG00000100034	ENST00000263212	Transcript	missense_variant	1187	1081	361	G/C	Ggc/Tgc	-	Pfam_domain:PF00481,SMART_domains:SM00332,SMART_domains:SM00331,Superfamily_domains:SSF81606	ENSP00000263212	NA	probably_damaging	deleterious	PPM1F	4.65	6	A
22_22277749_C/A	22:22277749	A	ENSG00000100034	ENST00000538191	Transcript	missense_variant	1085	769	257	G/C	Ggc/Tgc	-	Pfam_domain:PF00481,SMART_domains:SM00332,SMART_domains:SM00331,Superfamily_domains:SSF81606	ENSP00000439915	NA	probably_damaging	deleterious	PPM1F	4.65	6	A
6_36193106_G/A	6:36193106	A	ENSG00000096070	ENST00000443324	Transcript	missense_variant	2273	2242	748	A/T	Gcc/Acc	-	Pfam_domain:PF00855,PROSITE_profiles:PS50812,SMART_domains:SM00293,Superfamily_domains:SSF63748	ENSP00000387368	NA	probably_damaging	deleterious	BRPF3	4.51	6	A
6_36193106_G/A	6:36193106	A	ENSG00000096070	ENST00000357641	Transcript	missense_variant	3497	3244	1082	A/T	Gcc/Acc	-	Pfam_domain:PF00855,PROSITE_profiles:PS50812,SMART_domains:SM00293,Superfamily_domains:SSF63748	ENSP00000350267	NA	probably_damaging	deleterious	BRPF3	4.51	6	A
6_36193106_G/A	6:36193106	A	ENSG00000096070	ENST00000534694	Transcript	missense_variant	2273	2242	748	A/T	Gcc/Acc	-	Pfam_domain:PF00855,PROSITE_profiles:PS50812,SMART_domains:SM00293,Superfamily_domains:SSF63748	ENSP00000434501	NA	probably_damaging	deleterious	BRPF3	4.51	6	A
6_36193106_G/A	6:36193106	A	ENSG00000096070	ENST00000543502	Transcript	missense_variant	2465	2434	812	A/T	Gcc/Acc	-	Pfam_domain:PF00855,PROSITE_profiles:PS50812,SMART_domains:SM00293,Superfamily_domains:SSF63748	ENSP00000445352	NA	probably_damaging	deleterious	BRPF3	4.51	6	A
6_36193106_G/A	6:36193106	A	ENSG00000096070	ENST00000339717	Transcript	missense_variant	2465	2434	812	A/T	Gcc/Acc	-	Pfam_domain:PF00855,PROSITE_profiles:PS50812,SMART_domains:SM00293,Superfamily_domains:SSF63748	ENSP00000345419	NA	probably_damaging	deleterious	BRPF3	4.51	6	A
4_166916245_A/G	4:166916245	G	ENSG00000038295	ENST00000507499	Transcript	missense_variant	1104	547	183	R/G	Agg/Ggg	-	Pfam_domain:PF01400,Prints_domain:PR00480,SMART_domains:SM00235,PIRSF_domain:PIRSF001199,Superfamily_domains:SSF55486	ENSP00000426082	NA	probably_damaging	deleterious	TLL1	3.13	6	A
[truncated: 1,415 more rows]

## Sheet: mcf7_class_A
Uploaded_variation	Location	Allele	Gene	Feature	Feature_type	Consequence	cDNA_position	CDS_position	Protein_position	Amino_acids	Codons	Existing_variation	domains	ensp	gmaf	polyphen	sift	symbol	conservation	stage_acquired	variant_class
5_66462304_A/C	5:66462304	C	ENSG00000069020	ENST00000443808	Transcript	missense_variant	4466	4468	1490	K/Q	Aag/Cag	-	NA	ENSP00000400551	NA	unknown	deleterious	MAST4	4.14	2	A
5_66462304_A/C	5:66462304	C	ENSG00000069020	ENST00000403666	Transcript	missense_variant	6798	6730	2244	K/Q	Aag/Cag	-	NA	ENSP00000384313	NA	probably_damaging	deleterious	MAST4	4.14	2	A
5_66462304_A/C	5:66462304	C	ENSG00000069020	ENST00000404260	Transcript	missense_variant	7614	7306	2436	K/Q	Aag/Cag	-	NA	ENSP00000385048	NA	probably_damaging	deleterious	MAST4	4.14	2	A
5_66462304_A/C	5:66462304	C	ENSG00000069020	ENST00000261569	Transcript	missense_variant	7089	6715	2239	K/Q	Aag/Cag	-	NA	ENSP00000261569	NA	probably_damaging	deleterious	MAST4	4.14	2	A
5_66462304_A/C	5:66462304	C	ENSG00000069020	ENST00000405643	Transcript	missense_variant	7138	6760	2254	K/Q	Aag/Cag	-	NA	ENSP00000384099	NA	probably_damaging	deleterious	MAST4	4.14	2	A
5_66462304_A/C	5:66462304	C	ENSG00000069020	ENST00000403625	Transcript	missense_variant	7592	7297	2433	K/Q	Aag/Cag	-	NA	ENSP00000385727	NA	probably_damaging	deleterious	MAST4	4.14	2	A
10_73434888_G/C	10:73434888	C	ENSG00000107736	ENST00000442677	Transcript	missense_variant	244	245	82	G/A	gGc/gCc	rs1227049	Pfam_domain:PF00028,PROSITE_profiles:PS50268,SMART_domains:SM00112,Superfamily_domains:SSF49313	ENSP00000388894	C:0.1671	probably_damaging	deleterious	CDH23	4.96	2	A
10_73434888_G/C	10:73434888	C	ENSG00000107736	ENST00000224721	Transcript	missense_variant	1489	1484	495	G/A	gGc/gCc	rs1227049	Pfam_domain:PF00028,PROSITE_profiles:PS50268,SMART_domains:SM00112,Superfamily_domains:SSF49313	ENSP00000224721	C:0.1671	probably_damaging	deleterious	CDH23	4.96	2	A
10_73434888_G/C	10:73434888	C	ENSG00000107736	ENST00000299366	Transcript	missense_variant	1856	1604	535	G/A	gGc/gCc	rs1227049	Pfam_domain:PF00028,PROSITE_profiles:PS50268,SMART_domains:SM00112,Superfamily_domains:SSF49313	ENSP00000299366	C:0.1671	probably_damaging	tolerated	CDH23	4.96	2	A
10_73434888_G/C	10:73434888	C	ENSG00000107736	ENST00000466757	Transcript	missense_variant	900	902	301	G/A	gGc/gCc	rs1227049	Pfam_domain:PF00028,SMART_domains:SM00112,PROSITE_profiles:PS50268,Superfamily_domains:SSF49313	ENSP00000473539	C:0.1671	probably_damaging	deleterious	CDH23	4.96	2	A
17_27438469_G/A	17:27438469	A	ENSG00000196535	ENST00000354329	Transcript	missense_variant	3031	2873	958	A/V	gCc/gTc	rs8076604	Pfam_domain:PF00063,SMART_domains:SM00242,Superfamily_domains:SSF52540	ENSP00000346291	G:0.4666	probably_damaging	deleterious	MYO18A	4.3	2	A
17_27438469_G/A	17:27438469	A	ENSG00000196535	ENST00000527372	Transcript	missense_variant	3054	2873	958	A/V	gCc/gTc	rs8076604	Pfam_domain:PF00063,SMART_domains:SM00242,Superfamily_domains:SSF52540	ENSP00000437073	G:0.4666	probably_damaging	deleterious	MYO18A	4.3	2	A
17_27438469_G/A	17:27438469	A	ENSG00000196535	ENST00000533112	Transcript	missense_variant	3135	2873	958	A/V	gCc/gTc	rs8076604	Pfam_domain:PF00063,SMART_domains:SM00242,Superfamily_domains:SSF52540	ENSP00000435932	G:0.4666	probably_damaging	deleterious	MYO18A	4.3	2	A
17_27438469_G/A	17:27438469	A	ENSG00000196535	ENST00000531253	Transcript	missense_variant	3006	2873	958	A/V	gCc/gTc	rs8076604	Pfam_domain:PF00063,SMART_domains:SM00242,Superfamily_domains:SSF52540	ENSP00000434228	G:0.4666	probably_damaging	deleterious	MYO18A	4.3	2	A
1_237711855_C/G	1:237711855	G	ENSG00000198626	ENST00000542537	Transcript	missense_variant	2983	2983	995	R/G	Cga/Gga	-	Pfam_domain:PF02026	ENSP00000443798	NA	probably_damaging	deleterious	RYR2	4.65	2	A
1_237711855_C/G	1:237711855	G	ENSG00000198626	ENST00000366574	Transcript	missense_variant	3348	3031	1011	R/G	Cga/Gga	-	Pfam_domain:PF02026	ENSP00000355533	NA	probably_damaging	deleterious	RYR2	4.65	2	A
20_31619500_C/T	20:31619500	T	ENSG00000167104	ENST00000542375	Transcript	missense_variant,NMD_transcript_variant	47	47	16	T/M	aCg/aTg	rs17301126,COSM443647	Cleavage_site_(Signalp):Sigp	ENSP00000443533	T:0.0820	possibly_damaging	deleterious	BPIFB6	1.36	2	A
11_108535960_A/G	11:108535960	G	ENSG00000178105	ENST00000526794	Transcript	missense_variant	112	80	27	H/R	cAc/cGc	-	Low_complexity_(Seg):Seg	ENSP00000432032	NA	possibly_damaging	tolerated	DDX10	4.12	2	A
3_50379950_C/T	3:50379950	T	ENSG00000004838	ENST00000360165	Transcript	missense_variant	889	736	246	E/K	Gag/Aag	-	NA	ENSP00000353289	NA	possibly_damaging	deleterious	ZMYND10	3	2	A
10_47754794_C/T	10:47754794	T	ENSG00000186807	ENST00000374277	Transcript	missense_variant	523	401	134	A/V	gCg/gTg	rs200976247	Pfam_domain:PF00191,Prints_domain:PR00199,SMART_domains:SM00335,Superfamily_domains:SSF47874	ENSP00000363395	NA	possibly_damaging	tolerated	ANXA8L2	NA	2	A
20_31619500_C/T	20:31619500	T	ENSG00000167104	ENST00000349552	Transcript	missense_variant	47	47	16	T/M	aCg/aTg	rs17301126,COSM443647	Cleavage_site_(Signalp):Sigp	ENSP00000344929	T:0.0820	benign	tolerated	BPIFB6	1.36	2	A
11_108535960_A/G	11:108535960	G	ENSG00000178105	ENST00000322536	Transcript	missense_variant	209	80	27	H/R	cAc/cGc	-	Low_complexity_(Seg):Seg	ENSP00000314348	NA	benign	tolerated	DDX10	4.12	2	A
7_138601706_C/A	7:138601706	A	ENSG00000122778	ENST00000422774	Transcript	missense_variant	2715	2666	889	G/V	gGt/gTt	rs2354336	Low_complexity_(Seg):Seg	ENSP00000416040	A:0.0343	benign	tolerated	KIAA1549	-3.83	2	A
7_138601706_C/A	7:138601706	A	ENSG00000122778	ENST00000242365	Transcript	missense_variant	2516	2516	839	G/V	gGt/gTt	rs2354336	Low_complexity_(Seg):Seg	ENSP00000242365	A:0.0343	benign	tolerated	KIAA1549	-3.83	2	A
7_138601706_C/A	7:138601706	A	ENSG00000122778	ENST00000440172	Transcript	missense_variant	2715	2666	889	G/V	gGt/gTt	rs2354336	Low_complexity_(Seg):Seg	ENSP00000406661	A:0.0343	benign	tolerated	KIAA1549	-3.83	2	A
3_50379950_C/T	3:50379950	T	ENSG00000004838	ENST00000442887	Transcript	missense_variant	846	622	208	E/K	Gag/Aag	-	NA	ENSP00000393687	NA	benign	deleterious	ZMYND10	3	2	A
10_47754794_C/T	10:47754794	T	ENSG00000186807	ENST00000538825	Transcript	missense_variant	291	215	72	A/V	gCg/gTg	rs200976247	Pfam_domain:PF00191,SMART_domains:SM00335,Superfamily_domains:SSF47874	ENSP00000440742	NA	benign	tolerated	ANXA8L2	NA	2	A
10_47754794_C/T	10:47754794	T	ENSG00000186807	ENST00000449464	Transcript	missense_variant	484	401	134	A/V	gCg/gTg	rs200976247	Pfam_domain:PF00191,Superfamily_domains:SSF47874	ENSP00000407079	NA	benign	tolerated	ANXA8L2	NA	2	A
1_237711855_C/G	1:237711855	G	ENSG00000198626	ENST00000360064	Transcript	missense_variant	3025	3025	1009	R/G	Cga/Gga	-	Pfam_domain:PF02026	ENSP00000353174	NA	benign	deleterious	RYR2	4.65	2	A
5_149001551_A/C	5:149001551	C	ENSG00000183111	ENST00000333677	Transcript	missense_variant	1424	1261	421	M/L	Atg/Ctg	rs4629585	Pfam_domain:PF03114,PROSITE_profiles:PS51021,SMART_domains:SM00721,Superfamily_domains:SSF103657	ENSP00000328083	C:0.4080	benign	tolerated	ARHGEF37	2.64	2	A
10_134459388_A/G	10:134459388	G	ENSG00000068383	ENST00000342652	Transcript	missense_variant	48	50	17	K/R	aAg/aGg	rs1133400	Pfam_domain:PF03372,SMART_domains:SM00128,Superfamily_domains:SSF56219	ENSP00000340707	G:0.2312	benign	tolerated	INPP5A	-0.458	2	A
10_134459388_A/G	10:134459388	G	ENSG00000068383	ENST00000368593	Transcript	missense_variant	382	134	45	K/R	aAg/aGg	rs1133400	Pfam_domain:PF03372,SMART_domains:SM00128,Superfamily_domains:SSF56219	ENSP00000357582	G:0.2312	benign	tolerated	INPP5A	-0.458	2	A
10_134459388_A/G	10:134459388	G	ENSG00000068383	ENST00000368594	Transcript	missense_variant	411	134	45	K/R	aAg/aGg	rs1133400	Pfam_domain:PF03372,SMART_domains:SM00128,Superfamily_domains:SSF56219	ENSP00000357583	G:0.2312	benign	tolerated	INPP5A	-0.458	2	A
5_156898690_A/G	5:156898690	G	ENSG00000172548	ENST00000311946	Transcript	missense_variant	753	637	213	R/G	Agg/Ggg	rs6860507	Pfam_domain:PF05653,Pfam_domain:PF00892,Superfamily_domains:SSF103481	ENSP00000311687	A:0.4776	benign	tolerated	NIPAL4	1.73	2	A
5_156898690_A/G	5:156898690	G	ENSG00000172548	ENST00000435489	Transcript	missense_variant	696	580	194	R/G	Agg/Ggg	rs6860507	Pfam_domain:PF05653,Pfam_domain:PF00892,Superfamily_domains:SSF103481	ENSP00000406456	A:0.4776	benign	tolerated	NIPAL4	1.73	2	A
3_50379950_C/T	3:50379950	T	ENSG00000004838	ENST00000231749	Transcript	missense_variant	2024	751	251	E/K	Gag/Aag	-	PIRSF_domain:PIRSF037948	ENSP00000231749	NA	benign	deleterious	ZMYND10	3	2	A
5_41018452_A/T	5:41018452	T	ENSG00000171495	ENST00000506092	Transcript	missense_variant	1710	1419	473	N/K	aaT/aaA	rs10054110	Superfamily_domains:SSF48371	ENSP00000441504	T:0.3333	benign	tolerated	MROH2B	-2.21	2	A
5_41018452_A/T	5:41018452	T	ENSG00000171495	ENST00000399564	Transcript	missense_variant	3205	2754	918	N/K	aaT/aaA	rs10054110	Superfamily_domains:SSF48371	ENSP00000382476	T:0.3333	benign	tolerated	MROH2B	-2.21	2	A
4_951947_T/C	4:951947	C	ENSG00000127419	ENST00000264771	Transcript	missense_variant	1363	1178	393	M/T	aTg/aCg	rs34311866	Transmembrane_helices:Tmhmm	ENSP00000264771	C:0.1154	benign	deleterious	TMEM175	0.507	2	A
4_951947_T/C	4:951947	C	ENSG00000127419	ENST00000508204	Transcript	missense_variant	1049	932	311	M/T	aTg/aCg	rs34311866	Transmembrane_helices:Tmhmm	ENSP00000423669	C:0.1154	benign	deleterious	TMEM175	0.507	2	A
4_951947_T/C	4:951947	C	ENSG00000127419	ENST00000515740	Transcript	missense_variant	1098	830	277	M/T	aTg/aCg	rs34311866	Transmembrane_helices:Tmhmm	ENSP00000427039	C:0.1154	benign	deleterious	TMEM175	0.507	2	A
2_169690742_G/T	2:169690742	T	ENSG00000163072	ENST00000397209	Transcript	missense_variant	327	327	109	K/N	aaG/aaT	-	NA	ENSP00000380392	NA	probably_damaging	deleterious	NOSTRIN	1.35	3	A
2_169690742_G/T	2:169690742	T	ENSG00000163072	ENST00000421711	Transcript	missense_variant	327	327	109	K/N	aaG/aaT	-	NA	ENSP00000401316	NA	probably_damaging	deleterious	NOSTRIN	1.35	3	A
19_55993147_G/A	19:55993147	A	ENSG00000197483	ENST00000598519	Transcript	missense_variant	1140	587	196	R/H	cGc/cAc	-	Pfam_domain:PF00096,PROSITE_profiles:PS50157,SMART_domains:SM00355,Superfamily_domains:SSF57667	ENSP00000469591	NA	probably_damaging	deleterious	ZNF628	NA	3	A
2_165365313_T/A	2:165365313	A	ENSG00000115290	ENST00000446413	Transcript	missense_variant	919	731	244	Y/F	tAt/tTt	-	Pfam_domain:PF00169,PROSITE_profiles:PS50003,SMART_domains:SM00233,Superfamily_domains:SSF50729	ENSP00000416786	NA	probably_damaging	tolerated	GRB14	4.52	3	A
6_43006195_C/A	6:43006195	A	ENSG00000044090	ENST00000535468	Transcript	missense_variant	4922	4835	1612	R/L	cGa/cTa	-	Pfam_domain:PF00888,Superfamily_domains:SSF75632	ENSP00000438788	NA	probably_damaging	deleterious	CUL7	3.09	3	A
6_43006195_C/A	6:43006195	A	ENSG00000044090	ENST00000265348	Transcript	missense_variant	4669	4583	1528	R/L	cGa/cTa	-	Pfam_domain:PF00888,Superfamily_domains:SSF75632	ENSP00000265348	NA	probably_damaging	deleterious	CUL7	3.09	3	A
7_23016968_A/G	7:23016968	G	ENSG00000122591	ENST00000440481	Transcript	missense_variant	561	562	188	Y/H	Tac/Cac	-	Pfam_domain:PF09790	ENSP00000397168	NA	probably_damaging	deleterious	FAM126A	4.53	3	A
7_23016968_A/G	7:23016968	G	ENSG00000122591	ENST00000432176	Transcript	missense_variant	639	406	136	Y/H	Tac/Cac	-	Pfam_domain:PF09790	ENSP00000403396	NA	probably_damaging	deleterious	FAM126A	4.53	3	A
7_23016968_A/G	7:23016968	G	ENSG00000122591	ENST00000409923	Transcript	missense_variant	594	406	136	Y/H	Tac/Cac	-	Pfam_domain:PF09790	ENSP00000386246	NA	probably_damaging	deleterious	FAM126A	4.53	3	A
9_43849812_T/G	9:43849812	G	ENSG00000154529	ENST00000377564	Transcript	missense_variant	2110	1717	573	C/G	Tgt/Ggt	rs141780724	SMART_domains:SM00181,PROSITE_profiles:PS50026,Superfamily_domains:SSF57196	ENSP00000366787	G:0.3054	probably_damaging	deleterious	CNTNAP3B	NA	3	A
9_128117952_A/G	9:128117952	G	ENSG00000165219	ENST00000297933	Transcript	missense_variant	4034	3787	1263	K/E	Aaa/Gaa	-	Superfamily_domains:SSF109993	ENSP00000297933	NA	probably_damaging	deleterious	GAPVD1	4.58	3	A
4_7056674_G/A	4:7056674	A	ENSG00000173011	ENST00000512388	Transcript	missense_variant	976	931	311	G/R	Gga/Aga	-	Superfamily_domains:SSF46689	ENSP00000423947	NA	probably_damaging	deleterious	TADA2B	3.49	3	A
2_169690742_G/T	2:169690742	T	ENSG00000163072	ENST00000447264	Transcript	missense_variant	476	177	59	K/N	aaG/aaT	-	NA	ENSP00000390383	NA	possibly_damaging	deleterious	NOSTRIN	1.35	3	A
2_169690742_G/T	2:169690742	T	ENSG00000163072	ENST00000444448	Transcript	missense_variant	887	411	137	K/N	aaG/aaT	-	NA	ENSP00000394051	NA	possibly_damaging	deleterious	NOSTRIN	1.35	3	A
2_169690742_G/T	2:169690742	T	ENSG00000163072	ENST00000458381	Transcript	missense_variant	1169	411	137	K/N	aaG/aaT	-	NA	ENSP00000402140	NA	possibly_damaging	deleterious	NOSTRIN	1.35	3	A
2_169690742_G/T	2:169690742	T	ENSG00000163072	ENST00000445023	Transcript	missense_variant	375	177	59	K/N	aaG/aaT	-	NA	ENSP00000404413	NA	possibly_damaging	deleterious	NOSTRIN	1.35	3	A
2_169690742_G/T	2:169690742	T	ENSG00000163072	ENST00000397206	Transcript	missense_variant	336	177	59	K/N	aaG/aaT	-	NA	ENSP00000380390	NA	possibly_damaging	deleterious	NOSTRIN	1.35	3	A
2_169690742_G/T	2:169690742	T	ENSG00000163072	ENST00000317647	Transcript	missense_variant	640	411	137	K/N	aaG/aaT	-	NA	ENSP00000318921	NA	possibly_damaging	deleterious	NOSTRIN	1.35	3	A
19_55993147_G/A	19:55993147	A	ENSG00000197483	ENST00000391718	Transcript	missense_variant	1140	575	192	R/H	cGc/cAc	-	Pfam_domain:PF00096,PROSITE_profiles:PS50157,SMART_domains:SM00355,Superfamily_domains:SSF57667	ENSP00000375598	NA	possibly_damaging	deleterious	ZNF628	NA	3	A
2_165365313_T/A	2:165365313	A	ENSG00000115290	ENST00000263915	Transcript	missense_variant	1405	866	289	Y/F	tAt/tTt	-	Pfam_domain:PF00169,PROSITE_profiles:PS50003,SMART_domains:SM00233,Superfamily_domains:SSF50729	ENSP00000263915	NA	possibly_damaging	tolerated	GRB14	4.52	3	A
4_74304018_A/T	4:74304018	T	ENSG00000081051	ENST00000395792	Transcript	missense_variant	365	265	89	N/Y	Aac/Tac	-	Pfam_domain:PF00273,SMART_domains:SM00103,PIRSF_domain:PIRSF002520,Superfamily_domains:SSF48552	ENSP00000379138	NA	possibly_damaging	deleterious	AFP	1.85	3	A
4_74304018_A/T	4:74304018	T	ENSG00000081051	ENST00000226359	Transcript	missense_variant	281	265	89	N/Y	Aac/Tac	-	Pfam_domain:PF00273,SMART_domains:SM00103,Superfamily_domains:SSF48552,PIRSF_domain:PIRSF002520	ENSP00000226359	NA	possibly_damaging	deleterious	AFP	1.85	3	A
13_92101140_A/C	13:92101140	C	ENSG00000179399	ENST00000377067	Transcript	missense_variant	661	289	97	K/Q	Aag/Cag	-	Pfam_domain:PF01153	ENSP00000366267	NA	possibly_damaging	deleterious	GPC5	4.28	3	A
19_57089631_C/G	19:57089631	G	ENSG00000197016	ENST00000391709	Transcript	missense_variant	2511	1834	612	Q/E	Cag/Gag	-	PROSITE_profiles:PS50157,SMART_domains:SM00355,Superfamily_domains:SSF57667	ENSP00000375590	NA	possibly_damaging	deleterious	ZNF470	NA	3	A
19_57089631_C/G	19:57089631	G	ENSG00000197016	ENST00000330619	Transcript	missense_variant	2520	1834	612	Q/E	Cag/Gag	-	PROSITE_profiles:PS50157,SMART_domains:SM00355,Superfamily_domains:SSF57667	ENSP00000333223	NA	possibly_damaging	deleterious	ZNF470	NA	3	A
9_128117952_A/G	9:128117952	G	ENSG00000165219	ENST00000470056	Transcript	missense_variant	3866	3706	1236	K/E	Aaa/Gaa	-	Superfamily_domains:SSF109993	ENSP00000419767	NA	possibly_damaging	deleterious	GAPVD1	4.58	3	A
9_128117952_A/G	9:128117952	G	ENSG00000165219	ENST00000394104	Transcript	missense_variant	4001	3841	1281	K/E	Aaa/Gaa	-	Superfamily_domains:SSF109993	ENSP00000377664	NA	possibly_damaging	deleterious	GAPVD1	4.58	3	A
9_128117952_A/G	9:128117952	G	ENSG00000165219	ENST00000394105	Transcript	missense_variant	4028	3868	1290	K/E	Aaa/Gaa	-	Superfamily_domains:SSF109993	ENSP00000377665	NA	possibly_damaging	deleterious	GAPVD1	4.58	3	A
9_128117952_A/G	9:128117952	G	ENSG00000165219	ENST00000265956	Transcript	missense_variant	3923	3763	1255	K/E	Aaa/Gaa	-	Superfamily_domains:SSF109993	ENSP00000265956	NA	possibly_damaging	deleterious	GAPVD1	4.58	3	A
9_128117952_A/G	9:128117952	G	ENSG00000165219	ENST00000394083	Transcript	missense_variant	3792	3643	1215	K/E	Aaa/Gaa	-	Superfamily_domains:SSF109993	ENSP00000377645	NA	possibly_damaging	deleterious	GAPVD1	4.58	3	A
9_128117952_A/G	9:128117952	G	ENSG00000165219	ENST00000495955	Transcript	missense_variant	4131	3841	1281	K/E	Aaa/Gaa	-	Superfamily_domains:SSF109993	ENSP00000419063	NA	possibly_damaging	deleterious	GAPVD1	4.58	3	A
9_128117952_A/G	9:128117952	G	ENSG00000165219	ENST00000312123	Transcript	missense_variant	3724	3724	1242	K/E	Aaa/Gaa	-	Superfamily_domains:SSF109993	ENSP00000309582	NA	possibly_damaging	deleterious	GAPVD1	4.58	3	A
4_1018750_G/A	4:1018750	A	ENSG00000127418	ENST00000398484	Transcript	stop_gained	1710	1130	377	W/*	tGg/tAg	TMP_ESP_4_1018750	Low_complexity_(Seg):Seg,Transmembrane_helices:Tmhmm	ENSP00000381498	NA	NA	NA	FGFRL1	1.36	3	A
4_1018750_G/A	4:1018750	A	ENSG00000127418	ENST00000504138	Transcript	stop_gained	1278	1130	377	W/*	tGg/tAg	TMP_ESP_4_1018750	Low_complexity_(Seg):Seg,Transmembrane_helices:Tmhmm	ENSP00000423091	NA	NA	NA	FGFRL1	1.36	3	A
4_1018750_G/A	4:1018750	A	ENSG00000127418	ENST00000510644	Transcript	stop_gained	1279	1130	377	W/*	tGg/tAg	TMP_ESP_4_1018750	Low_complexity_(Seg):Seg,Transmembrane_helices:Tmhmm	ENSP00000425025	NA	NA	NA	FGFRL1	1.36	3	A
11_63884562_CT/-	11:63884562-63884563	-	ENSG00000126500	ENST00000246841	Transcript	frameshift_variant,feature_truncation	1866-1867	823-824	275	-	-	-	Pfam_domain:PF00560,SMART_domains:SM00364,SMART_domains:SM00369,Superfamily_domains:SSF52058	ENSP00000246841	NA	NA	NA	FLRT1	4.62	3	A
4_1018750_G/A	4:1018750	A	ENSG00000127418	ENST00000264748	Transcript	stop_gained	1165	1130	377	W/*	tGg/tAg	TMP_ESP_4_1018750	Transmembrane_helices:Tmhmm,Low_complexity_(Seg):Seg	ENSP00000264748	NA	NA	NA	FGFRL1	1.36	3	A
2_158634794_A/G	2:158634794	G	ENSG00000115170	ENST00000410057	Transcript	missense_variant	731	392	131	V/A	gTa/gCa	-	Low_complexity_(Seg):Seg	ENSP00000387127	NA	benign	tolerated	ACVR1	4.43	3	A
2_56603003_C/T	2:56603003	T	ENSG00000055813	ENST00000407595	Transcript	missense_variant	2007	1505	502	S/F	tCt/tTt	TMP_ESP_2_56603003	Low_complexity_(Seg):Seg	ENSP00000384040	NA	benign	deleterious	CCDC85A	4.49	3	A
18_72997831_A/C	18:72997831	C	ENSG00000179981	ENST00000580243	Transcript	missense_variant	817	469	157	T/P	Acc/Ccc	COSM231390	Low_complexity_(Seg):Seg,PROSITE_profiles:PS50324	ENSP00000464391	NA	benign	tolerated	TSHZ1	-0.992	3	A
18_72997831_A/C	18:72997831	C	ENSG00000179981	ENST00000560918	Transcript	missense_variant	526	334	112	T/P	Acc/Ccc	COSM231390	Low_complexity_(Seg):Seg,PROSITE_profiles:PS50324	ENSP00000453834	NA	benign	tolerated	TSHZ1	-0.992	3	A
18_72997831_A/C	18:72997831	C	ENSG00000179981	ENST00000322038	Transcript	missense_variant	918	334	112	T/P	Acc/Ccc	COSM231390	Low_complexity_(Seg):Seg,PROSITE_profiles:PS50324	ENSP00000323584	NA	benign	tolerated	TSHZ1	-0.992	3	A
2_158634794_A/G	2:158634794	G	ENSG00000115170	ENST00000434821	Transcript	missense_variant	641	392	131	V/A	gTa/gCa	-	Low_complexity_(Seg):Seg,Transmembrane_helices:Tmhmm	ENSP00000405004	NA	benign	tolerated	ACVR1	4.43	3	A
2_158634794_A/G	2:158634794	G	ENSG00000115170	ENST00000263640	Transcript	missense_variant	822	392	131	V/A	gTa/gCa	-	Low_complexity_(Seg):Seg,Transmembrane_helices:Tmhmm	ENSP00000263640	NA	benign	tolerated	ACVR1	4.43	3	A
2_158634794_A/G	2:158634794	G	ENSG00000115170	ENST00000409283	Transcript	missense_variant	659	392	131	V/A	gTa/gCa	-	Low_complexity_(Seg):Seg,Transmembrane_helices:Tmhmm	ENSP00000387273	NA	benign	tolerated	ACVR1	4.43	3	A
18_21819208_C/T	18:21819208	T	ENSG00000141447	ENST00000319481	Transcript	missense_variant	1627	1420	474	D/N	Gac/Aac	-	NA	ENSP00000320291	NA	benign	deleterious	OSBPL1A	4.49	3	A
18_21819208_C/T	18:21819208	T	ENSG00000141447	ENST00000357041	Transcript	missense_variant	391	274	92	D/N	Gac/Aac	-	NA	ENSP00000349545	NA	benign	deleterious	OSBPL1A	4.49	3	A
9_35869813_C/G	9:35869813	G	ENSG00000168828	ENST00000377981	Transcript	missense_variant	649	586	196	E/Q	Gaa/Caa	-	Pfam_domain:PF00001,PROSITE_profiles:PS50262,Superfamily_domains:SSF81321	ENSP00000367219	NA	benign	tolerated	OR13J1	4.31	3	A
2_165365313_T/A	2:165365313	A	ENSG00000115290	ENST00000543549	Transcript	missense_variant	723	605	202	Y/F	tAt/tTt	-	Pfam_domain:PF00169,SMART_domains:SM00233,PROSITE_profiles:PS50003,Superfamily_domains:SSF50729	ENSP00000443699	NA	benign	tolerated	GRB14	4.52	3	A
1_192547442_C/T	1:192547442	T	ENSG00000090104	ENST00000469578	Transcript	missense_variant	391	371	124	T/I	aCa/aTa	-	Pfam_domain:PF00615,PROSITE_profiles:PS50132,SMART_domains:SM00315,Superfamily_domains:SSF48097	ENSP00000464323	NA	benign	tolerated	RGS1	4.56	3	A
1_192547442_C/T	1:192547442	T	ENSG00000090104	ENST00000367459	Transcript	missense_variant	437	371	124	T/I	aCa/aTa	-	Pfam_domain:PF00615,PROSITE_profiles:PS50132,SMART_domains:SM00315,Superfamily_domains:SSF48097	ENSP00000356429	NA	benign	tolerated	RGS1	4.56	3	A
8_145113241_T/G	8:145113241	G	ENSG00000178814	ENST00000426825	Transcript	missense_variant	932	850	284	S/R	Agt/Cgt	COSM454209,rs3935209	Pfam_domain:PF01968	ENSP00000475943	G:0.1928	benign	tolerated	OPLAH	1.16	3	A
4_7056674_G/A	4:7056674	A	ENSG00000173011	ENST00000515646	Transcript	missense_variant	2124	880	294	G/R	Gga/Aga	-	Superfamily_domains:SSF46689	ENSP00000423181	NA	benign	deleterious	TADA2B	3.49	3	A
4_7056674_G/A	4:7056674	A	ENSG00000173011	ENST00000310074	Transcript	missense_variant	1345	1156	386	G/R	Gga/Aga	-	Superfamily_domains:SSF46689,PIRSF_domain:PIRSF025024	ENSP00000308022	NA	benign	deleterious	TADA2B	3.49	3	A
14_59950745_T/G	14:59950745	G	ENSG00000126790	ENST00000247194	Transcript	missense_variant	404	290	97	N/T	aAc/aCc	-	Pfam_domain:PF05544,Superfamily_domains:SSF54506,PIRSF_domain:PIRSF029792	ENSP00000247194	NA	possibly_damaging	deleterious	L3HYPDH	3.89	5	A
17_7366651_C/G	17:7366651	G	ENSG00000174282	ENST00000311403	Transcript	missense_variant	1990	1650	550	M/I	atG/atC	rs871990	Low_complexity_(Seg):Seg	ENSP00000307858	G:0.1708	benign	tolerated	ZBTB4	-6.66	5	A
17_7366651_C/G	17:7366651	G	ENSG00000174282	ENST00000380599	Transcript	missense_variant	1800	1650	550	M/I	atG/atC	rs871990	Low_complexity_(Seg):Seg	ENSP00000369973	G:0.1708	benign	tolerated	ZBTB4	-6.66	5	A
2_71357315_G/A	2:71357315	A	ENSG00000124370	ENST00000244217	Transcript	missense_variant	53	35	12	A/V	gCc/gTc	-	Low_complexity_(Seg):Seg	ENSP00000244217	NA	benign	tolerated	MCEE	1.22	5	A
17_19642952_G/C	17:19642952	C	ENSG00000108602	ENST00000468746	Transcript	missense_variant,NMD_transcript_variant	1073	985	329	P/A	Ccg/Gcg	rs2228100	Pfam_domain:PF00171,Pfam_domain:PF05893,Superfamily_domains:SSF53720	ENSP00000434685	C:0.3475	benign	tolerated	ALDH3A1	-1.36	5	A
17_19642952_G/C	17:19642952	C	ENSG00000108602	ENST00000494157	Transcript	missense_variant	958	766	256	P/A	Ccg/Gcg	rs2228100	Pfam_domain:PF00171,Pfam_domain:PF05893,Superfamily_domains:SSF53720	ENSP00000460482	C:0.3475	benign	tolerated	ALDH3A1	-1.36	5	A
17_19642952_G/C	17:19642952	C	ENSG00000108602	ENST00000439102	Transcript	missense_variant	1228	985	329	P/A	Ccg/Gcg	rs2228100	Pfam_domain:PF00171,Pfam_domain:PF05893,Superfamily_domains:SSF53720	ENSP00000389766	C:0.3475	benign	tolerated	ALDH3A1	-1.36	5	A
17_19642952_G/C	17:19642952	C	ENSG00000108602	ENST00000457500	Transcript	missense_variant	1315	985	329	P/A	Ccg/Gcg	rs2228100	Pfam_domain:PF00171,Pfam_domain:PF05893,Superfamily_domains:SSF53720,PIRSF_domain:PIRSF036492	ENSP00000411821	C:0.3475	benign	tolerated	ALDH3A1	-1.36	5	A
17_19642952_G/C	17:19642952	C	ENSG00000108602	ENST00000225740	Transcript	missense_variant	1165	985	329	P/A	Ccg/Gcg	rs2228100	Pfam_domain:PF00171,Pfam_domain:PF05893,Superfamily_domains:SSF53720,PIRSF_domain:PIRSF036492	ENSP00000225740	C:0.3475	benign	tolerated	ALDH3A1	-1.36	5	A
17_19642952_G/C	17:19642952	C	ENSG00000108602	ENST00000444455	Transcript	missense_variant	1160	985	329	P/A	Ccg/Gcg	rs2228100	Pfam_domain:PF00171,Pfam_domain:PF05893,Superfamily_domains:SSF53720,PIRSF_domain:PIRSF036492	ENSP00000388469	C:0.3475	benign	tolerated	ALDH3A1	-1.36	5	A
4_57180473_C/A	4:57180473	A	ENSG00000109265	ENST00000504228	Transcript	missense_variant	910	805	269	L/I	Ctc/Atc	rs6823339	Coiled-coils_(Ncoils):ncoils,Low_complexity_(Seg):Seg,PROSITE_profiles:PS50323,PROSITE_profiles:PS50313	ENSP00000423366	A:0.2949	unknown	tolerated	KIAA1211	0.834	6	A
4_57180473_C/A	4:57180473	A	ENSG00000109265	ENST00000264229	Transcript	missense_variant	1196	805	269	L/I	Ctc/Atc	rs6823339	Coiled-coils_(Ncoils):ncoils,Low_complexity_(Seg):Seg,PROSITE_profiles:PS50323,PROSITE_profiles:PS50313	ENSP00000264229	A:0.2949	unknown	tolerated	KIAA1211	0.834	6	A
4_57180473_C/A	4:57180473	A	ENSG00000109265	ENST00000541073	Transcript	missense_variant	932	784	262	L/I	Ctc/Atc	rs6823339	Coiled-coils_(Ncoils):ncoils,Low_complexity_(Seg):Seg,PROSITE_profiles:PS50323,PROSITE_profiles:PS50313	ENSP00000444006	A:0.2949	unknown	tolerated	KIAA1211	0.834	6	A
11_62751483_G/T	11:62751483	T	ENSG00000197901	ENST00000540654	Transcript	missense_variant,NMD_transcript_variant	517	383	128	A/D	gCt/gAt	-	NA	ENSP00000445946	NA	unknown	deleterious	SLC22A6	1.36	6	A
X_48776062_G/A	X:48776062	A	ENSG00000102096	ENST00000376509	Transcript	missense_variant	240	50	17	T/M	aCg/aTg	-	Low_complexity_(Seg):Seg	ENSP00000365692	NA	probably_damaging	tolerated	PIM2	3.19	6	A
15_68119085_G/A	15:68119085	A	ENSG00000188779	ENST00000554054	Transcript	missense_variant	922	835	279	G/S	Ggc/Agc	-	Low_complexity_(Seg):Seg,PROSITE_profiles:PS50315	ENSP00000452361	NA	probably_damaging	tolerated	SKOR1	-1.26	6	A
19_41248565_G/A	19:41248565	A	ENSG00000188493	ENST00000598729	Transcript	missense_variant	728	313	105	P/S	Cca/Tca	-	NA	ENSP00000469618	NA	probably_damaging	tolerated	C19orf54	4	6	A
19_41248565_G/A	19:41248565	A	ENSG00000188493	ENST00000339153	Transcript	missense_variant	728	313	105	P/S	Cca/Tca	-	NA	ENSP00000341122	NA	probably_damaging	tolerated	C19orf54	4	6	A
19_50046445_T/A	19:50046445	A	ENSG00000142552	ENST00000593483	Transcript	missense_variant	150	152	51	L/Q	cTg/cAg	-	NA	ENSP00000470771	NA	probably_damaging	deleterious	RCN3	4.32	6	A
2_11733238_G/A	2:11733238	A	ENSG00000196208	ENST00000234142	Transcript	missense_variant	1944	1682	561	C/Y	tGc/tAc	-	NA	ENSP00000234142	NA	probably_damaging	deleterious	GREB1	3.32	6	A
2_11733238_G/A	2:11733238	A	ENSG00000196208	ENST00000432985	Transcript	missense_variant	1013	584	195	C/Y	tGc/tAc	-	NA	ENSP00000403886	NA	probably_damaging	deleterious	GREB1	3.32	6	A
2_11733238_G/A	2:11733238	A	ENSG00000196208	ENST00000381486	Transcript	missense_variant	1982	1682	561	C/Y	tGc/tAc	-	NA	ENSP00000370896	NA	probably_damaging	deleterious	GREB1	3.32	6	A
17_27062290_G/T	17:27062290	T	ENSG00000160602	ENST00000268766	Transcript	missense_variant	553	519	173	E/D	gaG/gaT	-	Pfam_domain:PF00069,Pfam_domain:PF07714,PROSITE_profiles:PS50011,SMART_domains:SM00220,SMART_domains:SM00219,Superfamily_domains:SSF56112	ENSP00000268766	NA	probably_damaging	deleterious	NEK8	0.706	6	A
17_27062290_G/T	17:27062290	T	ENSG00000160602	ENST00000579060	Transcript	missense_variant	548	402	134	E/D	gaG/gaT	-	Pfam_domain:PF00069,Pfam_domain:PF07714,PROSITE_profiles:PS50011,SMART_domains:SM00220,SMART_domains:SM00219,Superfamily_domains:SSF56112	ENSP00000466896	NA	probably_damaging	deleterious	NEK8	0.706	6	A
17_27062290_G/T	17:27062290	T	ENSG00000160602	ENST00000579671	Transcript	missense_variant	548	402	134	E/D	gaG/gaT	-	Pfam_domain:PF00069,Pfam_domain:PF07714,PROSITE_profiles:PS50011,SMART_domains:SM00220,SMART_domains:SM00219,Superfamily_domains:SSF56112	ENSP00000467335	NA	probably_damaging	deleterious	NEK8	0.706	6	A
17_27062290_G/T	17:27062290	T	ENSG00000160602	ENST00000543014	Transcript	missense_variant,NMD_transcript_variant	529	519	173	E/D	gaG/gaT	-	Pfam_domain:PF00069,Pfam_domain:PF07714,PROSITE_profiles:PS50011,SMART_domains:SM00220,SMART_domains:SM00219,Superfamily_domains:SSF56112	ENSP00000465859	NA	probably_damaging	deleterious	NEK8	0.706	6	A
22_22277749_C/A	22:22277749	A	ENSG00000100034	ENST00000407142	Transcript	missense_variant	1638	577	193	G/C	Ggc/Tgc	-	Pfam_domain:PF00481,SMART_domains:SM00332,SMART_domains:SM00331,Superfamily_domains:SSF81606	ENSP00000384930	NA	probably_damaging	deleterious	PPM1F	4.65	6	A
22_22277749_C/A	22:22277749	A	ENSG00000100034	ENST00000263212	Transcript	missense_variant	1187	1081	361	G/C	Ggc/Tgc	-	Pfam_domain:PF00481,SMART_domains:SM00332,SMART_domains:SM00331,Superfamily_domains:SSF81606	ENSP00000263212	NA	probably_damaging	deleterious	PPM1F	4.65	6	A
22_22277749_C/A	22:22277749	A	ENSG00000100034	ENST00000538191	Transcript	missense_variant	1085	769	257	G/C	Ggc/Tgc	-	Pfam_domain:PF00481,SMART_domains:SM00332,SMART_domains:SM00331,Superfamily_domains:SSF81606	ENSP00000439915	NA	probably_damaging	deleterious	PPM1F	4.65	6	A
6_36193106_G/A	6:36193106	A	ENSG00000096070	ENST00000443324	Transcript	missense_variant	2273	2242	748	A/T	Gcc/Acc	-	Pfam_domain:PF00855,PROSITE_profiles:PS50812,SMART_domains:SM00293,Superfamily_domains:SSF63748	ENSP00000387368	NA	probably_damaging	deleterious	BRPF3	4.51	6	A
6_36193106_G/A	6:36193106	A	ENSG00000096070	ENST00000357641	Transcript	missense_variant	3497	3244	1082	A/T	Gcc/Acc	-	Pfam_domain:PF00855,PROSITE_profiles:PS50812,SMART_domains:SM00293,Superfamily_domains:SSF63748	ENSP00000350267	NA	probably_damaging	deleterious	BRPF3	4.51	6	A
6_36193106_G/A	6:36193106	A	ENSG00000096070	ENST00000534694	Transcript	missense_variant	2273	2242	748	A/T	Gcc/Acc	-	Pfam_domain:PF00855,PROSITE_profiles:PS50812,SMART_domains:SM00293,Superfamily_domains:SSF63748	ENSP00000434501	NA	probably_damaging	deleterious	BRPF3	4.51	6	A
6_36193106_G/A	6:36193106	A	ENSG00000096070	ENST00000543502	Transcript	missense_variant	2465	2434	812	A/T	Gcc/Acc	-	Pfam_domain:PF00855,PROSITE_profiles:PS50812,SMART_domains:SM00293,Superfamily_domains:SSF63748	ENSP00000445352	NA	probably_damaging	deleterious	BRPF3	4.51	6	A
6_36193106_G/A	6:36193106	A	ENSG00000096070	ENST00000339717	Transcript	missense_variant	2465	2434	812	A/T	Gcc/Acc	-	Pfam_domain:PF00855,PROSITE_profiles:PS50812,SMART_domains:SM00293,Superfamily_domains:SSF63748	ENSP00000345419	NA	probably_damaging	deleterious	BRPF3	4.51	6	A
4_166916245_A/G	4:166916245	G	ENSG00000038295	ENST00000507499	Transcript	missense_variant	1104	547	183	R/G	Agg/Ggg	-	Pfam_domain:PF01400,Prints_domain:PR00480,SMART_domains:SM00235,PIRSF_domain:PIRSF001199,Superfamily_domains:SSF55486	ENSP00000426082	NA	probably_damaging	deleterious	TLL1	3.13	6	A
4_166916245_A/G	4:166916245	G	ENSG00000038295	ENST00000061240	Transcript	missense_variant	1194	547	183	R/G	Agg/Ggg	-	Pfam_domain:PF01400,Prints_domain:PR00480,SMART_domains:SM00235,Superfamily_domains:SSF55486,PIRSF_domain:PIRSF001199	ENSP00000061240	NA	probably_damaging	deleterious	TLL1	3.13	6	A
4_166916245_A/G	4:166916245	G	ENSG00000038295	ENST00000506144	Transcript	missense_variant	473	247	83	R/G	Agg/Ggg	-	Pfam_domain:PF01400,Superfamily_domains:SSF55486	ENSP00000423748	NA	probably_damaging	deleterious	TLL1	3.13	6	A
13_31860857_G/A	13:31860857	A	ENSG00000187676	ENST00000343307	Transcript	missense_variant,splice_region_variant	1114	965	322	G/D	gGt/gAt	-	Pfam_domain:PF02434,Superfamily_domains:SSF53448	ENSP00000343002	NA	probably_damaging	deleterious	B3GALTL	4.14	6	A
6_149783040_T/A	6:149783040	A	ENSG00000178199	ENST00000542614	Transcript	missense_variant	642	372	124	R/S	agA/agT	-	Pfam_domain:PF11977	ENSP00000440813	NA	probably_damaging	deleterious	ZC3H12D	4.65	6	A
6_149783040_T/A	6:149783040	A	ENSG00000178199	ENST00000409806	Transcript	missense_variant	691	372	124	R/S	agA/agT	-	Pfam_domain:PF11977	ENSP00000386616	NA	probably_damaging	deleterious	ZC3H12D	4.65	6	A
6_149783040_T/A	6:149783040	A	ENSG00000178199	ENST00000409948	Transcript	missense_variant	525	372	124	R/S	agA/agT	-	Pfam_domain:PF11977	ENSP00000387062	NA	probably_damaging	deleterious	ZC3H12D	4.65	6	A
6_149783040_T/A	6:149783040	A	ENSG00000178199	ENST00000389942	Transcript	missense_variant	620	372	124	R/S	agA/agT	-	Pfam_domain:PF11977	ENSP00000374592	NA	probably_damaging	deleterious	ZC3H12D	4.65	6	A
19_41248565_G/A	19:41248565	A	ENSG00000188493	ENST00000378313	Transcript	missense_variant	949	829	277	P/S	Cca/Tca	-	Prints_domain:PR01217	ENSP00000367564	NA	probably_damaging	tolerated	C19orf54	4	6	A
5_127872124_G/A	5:127872124	A	ENSG00000138829	ENST00000502468	Transcript	missense_variant	928	308	103	T/M	aCg/aTg	-	PROSITE_profiles:PS50311	ENSP00000424753	NA	probably_damaging	tolerated	FBN2	4.65	6	A
5_127872124_G/A	5:127872124	A	ENSG00000138829	ENST00000508989	Transcript	missense_variant	526	308	103	T/M	aCg/aTg	-	PROSITE_profiles:PS50311	ENSP00000425596	NA	probably_damaging	deleterious	FBN2	4.65	6	A
19_50046445_T/A	19:50046445	A	ENSG00000142552	ENST00000270645	Transcript	missense_variant	1409	962	321	L/Q	cTg/cAg	-	Superfamily_domains:SSF47473	ENSP00000270645	NA	probably_damaging	deleterious	RCN3	4.32	6	A
1_156524028_G/A	1:156524028	A	ENSG00000183856	ENST00000491900	Transcript	missense_variant,splice_region_variant,NMD_transcript_variant	1434	1318	440	R/C	Cgt/Tgt	rs150940793	NA	ENSP00000436603	A:0.0005	possibly_damaging	deleterious	IQGAP3	2.46	6	A
1_156524028_G/A	1:156524028	A	ENSG00000183856	ENST00000361170	Transcript	missense_variant,splice_region_variant	1458	1447	483	R/C	Cgt/Tgt	rs150940793	NA	ENSP00000354451	A:0.0005	possibly_damaging	deleterious	IQGAP3	2.46	6	A
19_17111274_C/T	19:17111274	T	ENSG00000160111	ENST00000443236	Transcript	missense_variant	990	958	320	V/I	Gta/Ata	-	NA	ENSP00000402505	NA	possibly_damaging	tolerated	CPAMD8	1.61	6	A
3_46750697_C/A	3:46750697	A	ENSG00000181585	ENST00000326431	Transcript	missense_variant	448	293	98	A/E	gCa/gAa	-	NA	ENSP00000324775	NA	possibly_damaging	tolerated	TMIE	4.24	6	A
X_31366747_G/A	X:31366747	A	ENSG00000198947	ENST00000358062	Transcript	missense_variant	2177	2177	726	A/V	gCc/gTc	-	Pfam_domain:PF00435,SMART_domains:SM00150,Superfamily_domains:SSF46966	ENSP00000350765	NA	possibly_damaging	deleterious	DMD	4.55	6	A
4_166916245_A/G	4:166916245	G	ENSG00000038295	ENST00000513213	Transcript	missense_variant	712	547	183	R/G	Agg/Ggg	-	Pfam_domain:PF01400,Prints_domain:PR00480,SMART_domains:SM00235,Superfamily_domains:SSF55486	ENSP00000422937	NA	possibly_damaging	deleterious	TLL1	3.13	6	A
15_91436551_A/G	15:91436551	G	ENSG00000182511	ENST00000394302	Transcript	missense_variant	1614	1529	510	E/G	gAg/gGg	-	Pfam_domain:PF07714,Pfam_domain:PF00069,PROSITE_profiles:PS50011,SMART_domains:SM00220,SMART_domains:SM00219,Superfamily_domains:SSF56112,PIRSF_domain:PIRSF000632	ENSP00000377839	NA	possibly_damaging	tolerated	FES	4.09	6	A
15_91436551_A/G	15:91436551	G	ENSG00000182511	ENST00000450438	Transcript	missense_variant	1568	1568	523	E/G	gAg/gGg	-	Pfam_domain:PF07714,Pfam_domain:PF00069,PROSITE_profiles:PS50011,SMART_domains:SM00220,SMART_domains:SM00219,Superfamily_domains:SSF56112,PIRSF_domain:PIRSF000632	ENSP00000409915	NA	possibly_damaging	tolerated	FES	4.09	6	A
15_91436551_A/G	15:91436551	G	ENSG00000182511	ENST00000328850	Transcript	missense_variant	2094	1952	651	E/G	gAg/gGg	-	Pfam_domain:PF07714,Pfam_domain:PF00069,PROSITE_profiles:PS50011,SMART_domains:SM00220,SMART_domains:SM00219,Superfamily_domains:SSF56112,PIRSF_domain:PIRSF000632	ENSP00000331504	NA	possibly_damaging	deleterious	FES	4.09	6	A
15_91436551_A/G	15:91436551	G	ENSG00000182511	ENST00000444422	Transcript	missense_variant	1742	1742	581	E/G	gAg/gGg	-	Pfam_domain:PF07714,Pfam_domain:PF00069,PROSITE_profiles:PS50011,SMART_domains:SM00220,SMART_domains:SM00219,Superfamily_domains:SSF56112,PIRSF_domain:PIRSF000632	ENSP00000400868	NA	possibly_damaging	tolerated	FES	4.09	6	A
15_91436551_A/G	15:91436551	G	ENSG00000182511	ENST00000414248	Transcript	missense_variant	1675	1568	523	E/G	gAg/gGg	-	Pfam_domain:PF07714,Pfam_domain:PF00069,PROSITE_profiles:PS50011,SMART_domains:SM00220,SMART_domains:SM00219,Superfamily_domains:SSF56112,PIRSF_domain:PIRSF000632	ENSP00000414629	NA	possibly_damaging	tolerated	FES	4.09	6	A
15_91436551_A/G	15:91436551	G	ENSG00000182511	ENST00000394300	Transcript	missense_variant	1778	1778	593	E/G	gAg/gGg	-	Pfam_domain:PF07714,Pfam_domain:PF00069,PROSITE_profiles:PS50011,SMART_domains:SM00220,SMART_domains:SM00219,Superfamily_domains:SSF56112,PIRSF_domain:PIRSF000632	ENSP00000377837	NA	possibly_damaging	deleterious	FES	4.09	6	A
6_149783040_T/A	6:149783040	A	ENSG00000178199	ENST00000416573	Transcript	missense_variant	620	372	124	R/S	agA/agT	-	Pfam_domain:PF11977	ENSP00000408686	NA	possibly_damaging	deleterious	ZC3H12D	4.65	6	A
5_127872124_G/A	5:127872124	A	ENSG00000138829	ENST00000262464	Transcript	missense_variant	747	308	103	T/M	aCg/aTg	-	PROSITE_profiles:PS50311,PIRSF_domain:PIRSF036312	ENSP00000262464	NA	possibly_damaging	deleterious	FBN2	4.65	6	A
5_127872124_G/A	5:127872124	A	ENSG00000138829	ENST00000508053	Transcript	missense_variant	1283	308	103	T/M	aCg/aTg	-	PROSITE_profiles:PS50311,PIRSF_domain:PIRSF036312	ENSP00000424571	NA	possibly_damaging	deleterious	FBN2	4.65	6	A
8_25154153_C/T	8:25154153	T	ENSG00000147459	ENST00000276440	Transcript	stop_gained	639	595	199	Q/*	Caa/Taa	-	Coiled-coils_(Ncoils):ncoils	ENSP00000276440	NA	NA	NA	DOCK5	4.65	6	A
8_25154153_C/T	8:25154153	T	ENSG00000147459	ENST00000481100	Transcript	stop_gained	732	595	199	Q/*	Caa/Taa	-	Coiled-coils_(Ncoils):ncoils	ENSP00000429737	NA	NA	NA	DOCK5	4.65	6	A
11_4104110_A/T	11:4104110	T	ENSG00000167323	ENST00000533343	Transcript	splice_acceptor_variant,nc_transcript_variant	-	-	-	-	-	-	NA	NA	NA	NA	NA	STIM1	4.54	6	A
11_4104110_A/T	11:4104110	T	ENSG00000167323	ENST00000526596	Transcript	splice_acceptor_variant	-	-	-	-	-	-	NA	ENSP00000433266	NA	NA	NA	STIM1	4.54	6	A
11_4104110_A/T	11:4104110	T	ENSG00000167323	ENST00000533977	Transcript	splice_acceptor_variant	-	-	-	-	-	-	NA	ENSP00000434767	NA	NA	NA	STIM1	4.54	6	A
11_4104110_A/T	11:4104110	T	ENSG00000167323	ENST00000527651	Transcript	splice_acceptor_variant	-	-	-	-	-	-	NA	ENSP00000436208	NA	NA	NA	STIM1	4.54	6	A
11_4104110_A/T	11:4104110	T	ENSG00000167323	ENST00000300737	Transcript	splice_acceptor_variant	-	-	-	-	-	-	NA	ENSP00000300737	NA	NA	NA	STIM1	4.54	6	A
13_35730219_G/A	13:35730219	A	ENSG00000172915	ENST00000400445	Transcript	splice_acceptor_variant	-	-	-	-	-	-	NA	ENSP00000383295	NA	NA	NA	NBEA	4.36	6	A
13_35730219_G/A	13:35730219	A	ENSG00000172915	ENST00000540320	Transcript	splice_acceptor_variant	-	-	-	-	-	-	NA	ENSP00000440951	NA	NA	NA	NBEA	4.36	6	A
13_35730219_G/A	13:35730219	A	ENSG00000172915	ENST00000310336	Transcript	splice_acceptor_variant	-	-	-	-	-	-	NA	ENSP00000308534	NA	NA	NA	NBEA	4.36	6	A
13_35730219_G/A	13:35730219	A	ENSG00000172915	ENST00000379939	Transcript	splice_acceptor_variant	-	-	-	-	-	-	NA	ENSP00000369271	NA	NA	NA	NBEA	4.36	6	A
13_50126422_C/A	13:50126422	A	ENSG00000136144	ENST00000258646	Transcript	splice_acceptor_variant	-	-	-	-	-	-	NA	ENSP00000258646	NA	NA	NA	RCBTB1	4.57	6	A
13_50126422_C/A	13:50126422	A	ENSG00000136144	ENST00000546015	Transcript	splice_acceptor_variant	-	-	-	-	-	-	NA	ENSP00000443293	NA	NA	NA	RCBTB1	4.57	6	A
13_50126422_C/A	13:50126422	A	ENSG00000136144	ENST00000378302	Transcript	splice_acceptor_variant	-	-	-	-	-	-	NA	ENSP00000367552	NA	NA	NA	RCBTB1	4.57	6	A
7_30721591_C/A	7:30721591	A	ENSG00000106113	ENST00000506074	Transcript	stop_gained	169	169	57	G/*	Gga/Tga	-	Pfam_domain:PF02793,Prints_domain:PR01279,Prints_domain:PR01281,PROSITE_profiles:PS50227,SMART_domains:SM00008,Superfamily_domains:SSF111418	ENSP00000426498	NA	NA	NA	CRHR2	4.36	6	A
7_30721591_C/A	7:30721591	A	ENSG00000106113	ENST00000348438	Transcript	stop_gained	320	250	84	G/*	Gga/Tga	-	Pfam_domain:PF02793,Prints_domain:PR01279,Prints_domain:PR01281,PROSITE_profiles:PS50227,SMART_domains:SM00008,Superfamily_domains:SSF111418	ENSP00000340943	NA	NA	NA	CRHR2	4.36	6	A
7_30721591_C/A	7:30721591	A	ENSG00000106113	ENST00000471646	Transcript	stop_gained	587	169	57	G/*	Gga/Tga	-	Pfam_domain:PF02793,Prints_domain:PR01279,Prints_domain:PR01281,PROSITE_profiles:PS50227,SMART_domains:SM00008,Superfamily_domains:SSF111418	ENSP00000418722	NA	NA	NA	CRHR2	4.36	6	A
7_30721591_C/A	7:30721591	A	ENSG00000106113	ENST00000341843	Transcript	stop_gained	127	127	43	G/*	Gga/Tga	-	Pfam_domain:PF02793,PROSITE_profiles:PS50227,SMART_domains:SM00008,Prints_domain:PR01279,Prints_domain:PR01281,Superfamily_domains:SSF111418	ENSP00000344304	NA	NA	NA	CRHR2	4.36	6	A
1_155154518_C/A	1:155154518	A	ENSG00000163462	ENST00000368382	Transcript	stop_gained	1847	1710	570	Y/*	taC/taA	-	PROSITE_profiles:PS50188,Superfamily_domains:SSF49899	ENSP00000357366	NA	NA	NA	TRIM46	-0.345	6	A
1_155154518_C/A	1:155154518	A	ENSG00000163462	ENST00000334634	Transcript	stop_gained	1779	1779	593	Y/*	taC/taA	-	PROSITE_profiles:PS50188,Superfamily_domains:SSF49899	ENSP00000334657	NA	NA	NA	TRIM46	-0.345	6	A
1_155154518_C/A	1:155154518	A	ENSG00000163462	ENST00000368383	Transcript	stop_gained	1846	1779	593	Y/*	taC/taA	-	PROSITE_profiles:PS50188,Superfamily_domains:SSF49899	ENSP00000357367	NA	NA	NA	TRIM46	-0.345	6	A
1_155154518_C/A	1:155154518	A	ENSG00000163462	ENST00000545012	Transcript	stop_gained	1605	1401	467	Y/*	taC/taA	-	PROSITE_profiles:PS50188,Superfamily_domains:SSF49899	ENSP00000440254	NA	NA	NA	TRIM46	-0.345	6	A
15_68119085_G/A	15:68119085	A	ENSG00000188779	ENST00000380035	Transcript	missense_variant	977	919	307	G/S	Ggc/Agc	-	Low_complexity_(Seg):Seg,PROSITE_profiles:PS50315	ENSP00000369374	NA	benign	tolerated	SKOR1	-1.26	6	A
15_68119085_G/A	15:68119085	A	ENSG00000188779	ENST00000554240	Transcript	missense_variant	916	802	268	G/S	Ggc/Agc	-	Low_complexity_(Seg):Seg,PROSITE_profiles:PS50315	ENSP00000451193	NA	benign	tolerated	SKOR1	-1.26	6	A
1_227935754_C/T	1:227935754	T	ENSG00000143740	ENST00000366759	Transcript	missense_variant	866	452	151	P/L	cCt/cTt	rs200847495	NA	ENSP00000355721	A:0.0005	benign	deleterious	SNAP47	1.54	6	A
1_227935754_C/T	1:227935754	T	ENSG00000143740	ENST00000315781	Transcript	missense_variant	866	452	151	P/L	cCt/cTt	rs200847495	NA	ENSP00000314157	A:0.0005	benign	deleterious	SNAP47	1.54	6	A
1_227935754_C/T	1:227935754	T	ENSG00000143740	ENST00000426344	Transcript	missense_variant	426	428	143	P/L	cCt/cTt	rs200847495	NA	ENSP00000411128	A:0.0005	benign	deleterious	SNAP47	1.54	6	A
12_56415333_C/A	12:56415333	A	ENSG00000123411	ENST00000262032	Transcript	missense_variant	423	56	19	T/N	aCc/aAc	-	NA	ENSP00000262032	NA	benign	deleterious	IKZF4	2.57	6	A
12_56415333_C/A	12:56415333	A	ENSG00000123411	ENST00000547167	Transcript	missense_variant	470	56	19	T/N	aCc/aAc	-	NA	ENSP00000448419	NA	benign	deleterious	IKZF4	2.57	6	A
3_139258409_G/A	3:139258409	A	ENSG00000114115	ENST00000492918	Transcript	missense_variant	263	152	51	P/L	cCg/cTg	-	NA	ENSP00000429166	NA	benign	deleterious	RBP1	0.59	6	A
3_139258409_G/A	3:139258409	A	ENSG00000114115	ENST00000487424	Transcript	missense_variant,NMD_transcript_variant	122	122	41	P/L	cCg/cTg	-	NA	ENSP00000427492	NA	benign	deleterious	RBP1	0.59	6	A
3_139258409_G/A	3:139258409	A	ENSG00000114115	ENST00000483943	Transcript	missense_variant	153	152	51	P/L	cCg/cTg	-	NA	ENSP00000424813	NA	benign	deleterious	RBP1	0.59	6	A
3_139258409_G/A	3:139258409	A	ENSG00000114115	ENST00000232219	Transcript	missense_variant	263	152	51	P/L	cCg/cTg	-	NA	ENSP00000232219	NA	benign	deleterious	RBP1	0.59	6	A
11_62751483_G/T	11:62751483	T	ENSG00000197901	ENST00000377871	Transcript	missense_variant	673	406	136	L/M	Ctg/Atg	-	Pfam_domain:PF00083,Pfam_domain:PF07690,PROSITE_profiles:PS50850,TIGRFAM_domain:TIGR00898,Superfamily_domains:SSF103473	ENSP00000367102	NA	benign	tolerated	SLC22A6	1.36	6	A
11_62751483_G/T	11:62751483	T	ENSG00000197901	ENST00000360421	Transcript	missense_variant	699	406	136	L/M	Ctg/Atg	-	Pfam_domain:PF00083,Pfam_domain:PF07690,PROSITE_profiles:PS50850,TIGRFAM_domain:TIGR00898,Superfamily_domains:SSF103473	ENSP00000353597	NA	benign	tolerated	SLC22A6	1.36	6	A
11_62751483_G/T	11:62751483	T	ENSG00000197901	ENST00000421062	Transcript	missense_variant	406	406	136	L/M	Ctg/Atg	-	Pfam_domain:PF00083,Pfam_domain:PF07690,TIGRFAM_domain:TIGR00898,PROSITE_profiles:PS50850,Superfamily_domains:SSF103473	ENSP00000404441	NA	benign	tolerated	SLC22A6	1.36	6	A
11_62751483_G/T	11:62751483	T	ENSG00000197901	ENST00000458333	Transcript	missense_variant	406	406	136	L/M	Ctg/Atg	-	Pfam_domain:PF00083,Pfam_domain:PF07690,TIGRFAM_domain:TIGR00898,PROSITE_profiles:PS50850,Superfamily_domains:SSF103473	ENSP00000396401	NA	benign	tolerated	SLC22A6	1.36	6	A
X_31366747_G/A	X:31366747	A	ENSG00000198947	ENST00000465285	Transcript	missense_variant	2274	2276	759	A/V	gCc/gTc	-	Pfam_domain:PF00435,SMART_domains:SM00150,Superfamily_domains:SSF46966	ENSP00000420046	NA	benign	deleterious	DMD	4.55	6	A
X_31366747_G/A	X:31366747	A	ENSG00000198947	ENST00000343523	Transcript	missense_variant	2750	1709	570	A/V	gCc/gTc	-	Pfam_domain:PF00435,SMART_domains:SM00150,Superfamily_domains:SSF46966	ENSP00000340057	NA	benign	deleterious	DMD	4.55	6	A
X_31366747_G/A	X:31366747	A	ENSG00000198947	ENST00000378707	Transcript	missense_variant	2750	1709	570	A/V	gCc/gTc	-	Pfam_domain:PF00435,SMART_domains:SM00150,Superfamily_domains:SSF46966	ENSP00000367979	NA	benign	deleterious	DMD	4.55	6	A
X_31366747_G/A	X:31366747	A	ENSG00000198947	ENST00000474231	Transcript	missense_variant	2750	1709	570	A/V	gCc/gTc	-	Pfam_domain:PF00435,SMART_domains:SM00150,Superfamily_domains:SSF46966	ENSP00000417123	NA	benign	deleterious	DMD	4.55	6	A
X_31366747_G/A	X:31366747	A	ENSG00000198947	ENST00000359836	Transcript	missense_variant	2750	1709	570	A/V	gCc/gTc	-	Pfam_domain:PF00435,SMART_domains:SM00150,Superfamily_domains:SSF46966	ENSP00000352894	NA	benign	deleterious	DMD	4.55	6	A
X_31366747_G/A	X:31366747	A	ENSG00000198947	ENST00000541735	Transcript	missense_variant	2750	1709	570	A/V	gCc/gTc	-	Pfam_domain:PF00435,SMART_domains:SM00150,Superfamily_domains:SSF46966	ENSP00000444119	NA	benign	deleterious	DMD	4.55	6	A
X_31366747_G/A	X:31366747	A	ENSG00000198947	ENST00000357033	Transcript	missense_variant	9296	9089	3030	A/V	gCc/gTc	-	Pfam_domain:PF00435,SMART_domains:SM00150,Superfamily_domains:SSF46966,PIRSF_domain:PIRSF002341	ENSP00000354923	NA	benign	deleterious	DMD	4.55	6	A
X_31366747_G/A	X:31366747	A	ENSG00000198947	ENST00000378677	Transcript	missense_variant	9272	9077	3026	A/V	gCc/gTc	-	Pfam_domain:PF00435,SMART_domains:SM00150,Superfamily_domains:SSF46966,PIRSF_domain:PIRSF002341	ENSP00000367948	NA	benign	deleterious	DMD	4.55	6	A
17_39883672_G/A	17:39883672	A	ENSG00000173805	ENST00000310778	Transcript	missense_variant	1319	1309	437	R/W	Cgg/Tgg	rs11867808	Pfam_domain:PF04849,PROSITE_profiles:PS50313	ENSP00000309392	A:0.2651	benign	deleterious	HAP1	-7.49	6	A
1_156622252_G/A	1:156622252	A	ENSG00000132692	ENST00000361588	Transcript	missense_variant	1551	1510	504	E/K	Gag/Aag	rs1056695	PROSITE_profiles:PS50313	ENSP00000354925	A:0.3301	benign	tolerated	BCAN	1.52	6	A
1_156622252_G/A	1:156622252	A	ENSG00000132692	ENST00000329117	Transcript	missense_variant	1846	1510	504	E/K	Gag/Aag	rs1056695	PROSITE_profiles:PS50313	ENSP00000331210	A:0.3301	benign	tolerated	BCAN	1.52	6	A
19_8555618_T/C	19:8555618	C	ENSG00000133246	ENST00000255612	Transcript	missense_variant	1783	1763	588	H/R	cAc/cGc	-	Superfamily_domains:SSF50044	ENSP00000255612	NA	benign	tolerated	PRAM1	3.1	6	A
19_8555618_T/C	19:8555618	C	ENSG00000133246	ENST00000423345	Transcript	missense_variant	2287	1766	589	H/R	cAc/cGc	-	Superfamily_domains:SSF50044	ENSP00000408342	NA	benign	tolerated	PRAM1	3.1	6	A

## Sheet: mcf7_class_A_comp
Location	Consequence	Codons	Existing_variation	gmaf	symbol	stage_acquired	variant_class
1:237711855	missense_variant	Cga/Gga	-	NA	RYR2	2	A		Count of stage_acquired
10:134459388	missense_variant	aAg/aGg	rs1133400	G:0.2312	INPP5A	2	A		Row Labels	Total
10:47754794	missense_variant	gCg/gTg	rs200976247	NA	ANXA8L2	2	A		2	14
10:73434888	missense_variant	gGc/gCc	rs1227049	C:0.1671	CDH23	2	A		missense_variant	14
11:108535960	missense_variant	cAc/cGc	-	NA	DDX10	2	A		-	4
17:27438469	missense_variant	gCc/gTc	rs8076604	G:0.4666	MYO18A	2	A		rs10054110	1
20:31619500	missense_variant	aCg/aTg	rs17301126,COSM443647	T:0.0820	BPIFB6	2	A		rs1133400	1
3:50379950	missense_variant	Gag/Aag	-	NA	ZMYND10	2	A		rs1227049	1
4:951947	missense_variant	aTg/aCg	rs34311866	C:0.1154	TMEM175	2	A		rs17301126,COSM443647	1
5:149001551	missense_variant	Atg/Ctg	rs4629585	C:0.4080	ARHGEF37	2	A		rs200976247	1
5:156898690	missense_variant	Agg/Ggg	rs6860507	A:0.4776	NIPAL4	2	A		rs2354336	1
5:41018452	missense_variant	aaT/aaA	rs10054110	T:0.3333	MROH2B	2	A		rs34311866	1
5:66462304	missense_variant	Aag/Cag	-	NA	MAST4	2	A		rs4629585	1
7:138601706	missense_variant	gGt/gTt	rs2354336	A:0.0343	KIAA1549	2	A		rs6860507	1
1:192547442	missense_variant	aCa/aTa	-	NA	RGS1	3	A		rs8076604	1
11:63884562-63884563	frameshift_variant,feature_truncation	-	-	NA	FLRT1	3	A		3	20
13:92101140	missense_variant	Aag/Cag	-	NA	GPC5	3	A		frameshift_variant,feature_truncation	1
18:21819208	missense_variant	Gac/Aac	-	NA	OSBPL1A	3	A		-	1
18:72997831	missense_variant	Acc/Ccc	COSM231390	NA	TSHZ1	3	A		missense_variant	18
19:55993147	missense_variant	cGc/cAc	-	NA	ZNF628	3	A		-	14
19:57089631	missense_variant	Cag/Gag	-	NA	ZNF470	3	A		COSM231390	1
2:158634794	missense_variant	gTa/gCa	-	NA	ACVR1	3	A		COSM454209,rs3935209	1
2:165365313	missense_variant	tAt/tTt	-	NA	GRB14	3	A		rs141780724	1
2:169690742	missense_variant	aaG/aaT	-	NA	NOSTRIN	3	A		TMP_ESP_2_56603003	1
2:56603003	missense_variant	tCt/tTt	TMP_ESP_2_56603003	NA	CCDC85A	3	A		stop_gained	1
4:1018750	stop_gained	tGg/tAg	TMP_ESP_4_1018750	NA	FGFRL1	3	A		TMP_ESP_4_1018750	1
4:7056674	missense_variant	Gga/Aga	-	NA	TADA2B	3	A		5	4
4:74304018	missense_variant	Aac/Tac	-	NA	AFP	3	A		missense_variant	4
6:43006195	missense_variant	cGa/cTa	-	NA	CUL7	3	A		-	2
7:23016968	missense_variant	Tac/Cac	-	NA	FAM126A	3	A		rs2228100	1
8:145113241	missense_variant	Agt/Cgt	COSM454209,rs3935209	G:0.1928	OPLAH	3	A		rs871990	1
9:128117952	missense_variant	Aaa/Gaa	-	NA	GAPVD1	3	A		6	31
9:35869813	missense_variant	Gaa/Caa	-	NA	OR13J1	3	A		missense_variant	23
9:43849812	missense_variant	Tgt/Ggt	rs141780724	G:0.3054	CNTNAP3B	3	A		-	19
14:59950745	missense_variant	aAc/aCc	-	NA	L3HYPDH	5	A		rs1056695	1
17:19642952	missense_variant	Ccg/Gcg	rs2228100	C:0.3475	ALDH3A1	5	A		rs11867808	1
17:7366651	missense_variant	atG/atC	rs871990	G:0.1708	ZBTB4	5	A		rs200847495	1
2:71357315	missense_variant	gCc/gTc	-	NA	MCEE	5	A		rs6823339	1
1:155154518	stop_gained	taC/taA	-	NA	TRIM46	6	A		missense_variant,splice_region_variant	2
1:156524028	missense_variant,splice_region_variant	Cgt/Tgt	rs150940793	A:0.0005	IQGAP3	6	A		-	1
1:156622252	missense_variant	Gag/Aag	rs1056695	A:0.3301	BCAN	6	A		rs150940793	1
1:227935754	missense_variant	cCt/cTt	rs200847495	A:0.0005	SNAP47	6	A		splice_acceptor_variant	3
11:4104110	splice_acceptor_variant	-	-	NA	STIM1	6	A		-	3
11:62751483	missense_variant	Ctg/Atg	-	NA	SLC22A6	6	A		stop_gained	3
12:56415333	missense_variant	aCc/aAc	-	NA	IKZF4	6	A		-	3
13:31860857	missense_variant,splice_region_variant	gGt/gAt	-	NA	B3GALTL	6	A		Grand Total	69
13:35730219	splice_acceptor_variant	-	-	NA	NBEA	6	A
13:50126422	splice_acceptor_variant	-	-	NA	RCBTB1	6	A
15:68119085	missense_variant	Ggc/Agc	-	NA	SKOR1	6	A
15:91436551	missense_variant	gAg/gGg	-	NA	FES	6	A
17:27062290	missense_variant	gaG/gaT	-	NA	NEK8	6	A
17:39883672	missense_variant	Cgg/Tgg	rs11867808	A:0.2651	HAP1	6	A
19:17111274	missense_variant	Gta/Ata	-	NA	CPAMD8	6	A
19:41248565	missense_variant	Cca/Tca	-	NA	C19orf54	6	A
19:50046445	missense_variant	cTg/cAg	-	NA	RCN3	6	A
19:8555618	missense_variant	cAc/cGc	-	NA	PRAM1	6	A
2:11733238	missense_variant	tGc/tAc	-	NA	GREB1	6	A
22:22277749	missense_variant	Ggc/Tgc	-	NA	PPM1F	6	A
3:139258409	missense_variant	cCg/cTg	-	NA	RBP1	6	A
3:46750697	missense_variant	gCa/gAa	-	NA	TMIE	6	A
4:166916245	missense_variant	Agg/Ggg	-	NA	TLL1	6	A
4:57180473	missense_variant	Ctc/Atc	rs6823339	A:0.2949	KIAA1211	6	A
5:127872124	missense_variant	aCg/aTg	-	NA	FBN2	6	A
6:149783040	missense_variant	agA/agT	-	NA	ZC3H12D	6	A
6:36193106	missense_variant	Gcc/Acc	-	NA	BRPF3	6	A
7:30721591	stop_gained	Gga/Tga	-	NA	CRHR2	6	A
8:25154153	stop_gained	Caa/Taa	-	NA	DOCK5	6	A
X:31366747	missense_variant	gCc/gTc	-	NA	DMD	6	A
X:48776062	missense_variant	aCg/aTg	-	NA	PIM2	6	A

## Sheet: mda_overview
Sum of stage_acquired
Row Labels	Total
2	2614
A	36
missense_variant	32
missense_variant,NMD_transcript_variant	2
TF_binding_site_variant	2
B	242
3_prime_UTR_variant,NMD_transcript_variant	8
inframe_insertion	2
intron_variant,NMD_transcript_variant	92
intron_variant,NMD_transcript_variant,feature_elongation	8
intron_variant,NMD_transcript_variant,feature_truncation	8
missense_variant	2
regulatory_region_variant	64
splice_region_variant,intron_variant	36
splice_region_variant,intron_variant,nc_transcript_variant	4
splice_region_variant,intron_variant,NMD_transcript_variant	4
synonymous_variant,NMD_transcript_variant	14
C	2336
3_prime_UTR_variant	36
3_prime_UTR_variant,feature_elongation	6
5_prime_UTR_variant	12
downstream_gene_variant	394
intron_variant	892
intron_variant,feature_elongation	60
intron_variant,feature_truncation	92
intron_variant,nc_transcript_variant	258
intron_variant,nc_transcript_variant,feature_elongation	10
intron_variant,nc_transcript_variant,feature_truncation	18
non_coding_exon_variant,nc_transcript_variant	104
non_coding_exon_variant,nc_transcript_variant,feature_elongation	10
synonymous_variant	106
upstream_gene_variant	338
3	1563
A	132
missense_variant	114
missense_variant,splice_region_variant	12
stop_gained	6
B	147
3_prime_UTR_variant,NMD_transcript_variant	9
5_prime_UTR_variant,NMD_transcript_variant	3
intron_variant,NMD_transcript_variant	48
intron_variant,NMD_transcript_variant,feature_truncation	9
missense_variant	3
regulatory_region_variant	33
splice_region_variant,intron_variant	27
splice_region_variant,intron_variant,feature_truncation	3
splice_region_variant,intron_variant,NMD_transcript_variant	3
synonymous_variant,NMD_transcript_variant	9
C	1284
3_prime_UTR_variant	15
5_prime_UTR_variant	18
downstream_gene_variant	291
intron_variant	417
intron_variant,feature_elongation	21
intron_variant,feature_truncation	21
intron_variant,nc_transcript_variant	102
intron_variant,nc_transcript_variant,feature_elongation	12
intron_variant,nc_transcript_variant,feature_truncation	9
non_coding_exon_variant,nc_transcript_variant	111
synonymous_variant	81
upstream_gene_variant	186
4	336
A	16
missense_variant	16
B	24
3_prime_UTR_variant,NMD_transcript_variant	4
intron_variant,NMD_transcript_variant,feature_elongation	12
regulatory_region_variant	4
splice_region_variant,intron_variant,feature_elongation	4
C	296
5_prime_UTR_variant	4
downstream_gene_variant	56
intron_variant	108
intron_variant,feature_elongation	44
intron_variant,nc_transcript_variant	24
intron_variant,nc_transcript_variant,feature_elongation	12
non_coding_exon_variant,nc_transcript_variant	28
upstream_gene_variant	20
5	985
A	40
frameshift_variant,NMD_transcript_variant,feature_elongation	5
missense_variant	35
B	160
3_prime_UTR_variant,NMD_transcript_variant	15
intron_variant,NMD_transcript_variant	30
intron_variant,NMD_transcript_variant,feature_elongation	35
intron_variant,NMD_transcript_variant,feature_truncation	10
mature_miRNA_variant	5
missense_variant	10
regulatory_region_variant	40
splice_region_variant,synonymous_variant	10
[truncated: 49 more rows]

## Sheet: mda_mutations
Uploaded_variation	Location	Allele	Gene	Feature	Feature_type	Consequence	cDNA_position	CDS_position	Protein_position	Amino_acids	Codons	Existing_variation	domains	ensp	gmaf	polyphen	sift	symbol	conservation	stage_acquired	variant_class
[truncated: 3,767 more rows]

[truncated: 2 more sheets: mda_class_A, mda_class_A_comp]
