# Supplementary material for: The stepwise evolution of the exome during acquisition of docetaxel resistance in breast cancer cells
Source: BMC Genomics. 2016 Jun 9;17:442. doi: 10.1186/s12864-016-2749-4 (PMC4899892; doi:10.1186/s12864-016-2749-4)
Supplement: Additional file 2: — Sheet 1: A statistic summary of genes from sheet 2. Sheet 2: A list of 396 breast cancer associated genes in which genomic variants were acquired and selected for during docetaxel exposure in the MCF-7 and MDA-MB-321 sub-lines. The variants include Class A and B variants plus CNA events that correlated with expression changes as observed in MDARES-150nM and MCF-7RES-65nM. The genes are mapped and classified according to the eleven hallmarks of cancer. (XLSX 135 kb) [file 12864_2016_2749_MOESM2_ESM.xlsx]

## Sheet: summery
Count of HALLMARK (Hanahan)
Row Labels	Total
Activationg invasion and metastasis	220
Enabling replicative immortalily	5
Evading growth suppressors	31
Evading Immune Destruction	17
Genome instability and mutation	44
Inducing angiogenesis	47
NA	112
Reprogramming energy metabolism	8
Resisting cell death	46
Sustaining proliferative signaling	242
Tumor microenvirinment	3
Tumor promoting inflammation	7
Grand Total	782

## Sheet: details
Pubmed ID	Gene name	EntrezGene ID	Neoplasms	HALLMARK (Hanahan)	Non-HALLMARK controlled vocabulary (BIOBASE Suggested)	Drug name	Linked Pathways from Proteome	Statement from BKL
21423094	ABCC11	85320	Breast Neoplasms	Activating invasion and Metastasis				decreased expression of ABCC11 mRNA correlates with neoplasm invasiveness associated with breast neoplasms
19843640	ABI1	10006	Breast Neoplasms	Activating invasion and Metastasis				decreased expression of ABI1 mRNA may prevent increased cell migration associated with breast neoplasms
16469451	ACHE	43	Breast Neoplasms	Activating invasion and Metastasis				increased expression of ACHE protein may cause increased occurrence of malignant form of breast neoplasms
16036221	ACP1	52	Breast Neoplasms	Activating invasion and Metastasis			VEGF-A pathway	increased expression of ACP1 mRNA correlates with breast neoplasms
10650803	ACP5	54	Breast Neoplasms	Activating invasion and Metastasis				increased acid phosphatase activity of ACP5 correlates with neoplasm metastasis associated with breast neoplasms
9508771	ACTN4	81	Breast Neoplasms	Activating invasion and Metastasis				increased cytoplasm localization of ACTN4 correlates with increased incidence of death associated with breast neoplasms
8252040	ADAM11	4185	Breast Neoplasms	Activating invasion and Metastasis				translocation of the ADAM11 locus correlates with breast neoplasms
15930294	ADAM12	8038	Breast Neoplasms	Activating invasion and Metastasis				increased expression of ADAM12 protein may cause increased anti-apoptosis associated with breast neoplasms
15381692	ADAM12	8038	Breast Neoplasms	Activating invasion and Metastasis				increased expression of ADAM12 in urine correlates with disease progression associated with breast neoplasms
18296648	ADAM15	8751	Breast Neoplasms	Activating invasion and Metastasis				alternative form of ADAM15 mRNA may cause increased cell migration associated with breast neoplasms
15784625	ADAM17	6868	Breast Neoplasms	Activating invasion and Metastasis			neurotrophic signaling, Notch pathway	increased expression of ADAM17 protein correlates with increased protein metabolic process associated with breast neoplasms
18316593	AKT1	207	Breast Neoplasms	Activating invasion and Metastasis			AR pathway, ARIP1 ---> atrophin1, E2F network, ErbB3 ---> survival, G1 phase (Cdk2), G2/M phase (cyclin B:Cdk1), insulin pathway, JNK pathway, p53 pathway, PDGF pathway, PRL pathway, RANKL pathway, stress-associated pathways, tuberin pathway, VEGF-A pathway	decreased expression of AKT1 mRNA may cause decreased cell migration associated with breast neoplasms
22463935	AKT1	207	Breast Neoplasms	Activating invasion and Metastasis			AR pathway, ARIP1 ---> atrophin1, E2F network, ErbB3 ---> survival, G1 phase (Cdk2), G2/M phase (cyclin B:Cdk1), insulin pathway, JNK pathway, p53 pathway, PDGF pathway, PRL pathway, RANKL pathway, stress-associated pathways, tuberin pathway, VEGF-A pathway	induced inhibition of AKT1 protein may cause decreased cell migration associated with breast neoplasms
18829532	ARHGAP35	2909	Breast Neoplasms	Activating invasion and Metastasis			EGF pathway	increased phosphorylation of ARHGAP35 may cause neoplastic cell transformation associated with breast neoplasms
16740694	ARHGDIB	397	Breast Neoplasms	Activating invasion and Metastasis				decreased expression of ARHGDIB mRNA may cause decreased occurrence of invasive form of breast neoplasms
18172307	ATF4	468	Breast Neoplasms	Activating invasion and Metastasis				induced stimulation of ATF4 protein may cause increased angiogenesis associated with breast neoplasms
10748873	ATM	472	Breast Neoplasms	Activating invasion and Metastasis			E2F network, G1 phase (Cdk2), G2/M phase (cyclin B:Cdk1), p53 pathway, S phase (Cdk2)	decreased expression of ATM mRNA causes increased incidence of breast ductal carcinoma associated with breast neoplasms
20543960	ATOX1	475	Breast Neoplasms	Activating invasion and Metastasis				increased expression of ATOX1 protein correlates with breast ductal carcinoma
17668048	BANP	54971	Breast Neoplasms	Activating invasion and Metastasis				decreased expression of BANP protein correlates with breast ductal carcinoma
1388063	BGLAP	632	Breast Neoplasms	Activating invasion and Metastasis				increased expression of BGLAP in serum correlates with decreased sensory perception of pain associated with breast neoplasms
14983875	BSG	682	Breast Neoplasms	Activating invasion and Metastasis				increased expression of BSG protein may cause increased severity of neoplastic processes associated with breast neoplasms
19338666	BST2	684	Breast Neoplasms	Activating invasion and Metastasis				increased expression of BST2 mRNA may correlate with increased cell proliferation associated with breast neoplasms
15340078	BTRC	8945	Breast Neoplasms	Activating invasion and Metastasis			E2F network, G1 phase (Cdk2), G2/M phase (cyclin B:Cdk1), TNF-alpha pathway, wnt pathway	increased expression of BTRC protein may cause increased cell proliferation associated with breast neoplasms
19855429	C3	718	Breast Neoplasms	Activating invasion and Metastasis			B-cell antigen receptor pathway	increased expression of C3 in serum correlates with breast ductal carcinoma
14712221	CBL	867	Breast Neoplasms	Activating invasion and Metastasis			B-cell antigen receptor pathway, c-Kit pathway, EGF pathway, IFN pathway, IFNalpha/beta pathway, insulin pathway, PRL pathway	abnormal expression of CBL protein may cause abnormal cell surface receptor signaling pathway associated with breast neoplasms
17255943	CBL	867	Breast Neoplasms	Activating invasion and Metastasis			B-cell antigen receptor pathway, c-Kit pathway, EGF pathway, IFN pathway, IFNalpha/beta pathway, insulin pathway, PRL pathway	induced stimulation of the ubiquitin-protein ligase activity of CBL may cause neoplasm invasiveness associated with breast neoplasms
18316593	CCDC88A	55704	Breast Neoplasms	Activating invasion and Metastasis				increased expression of CCDC88A protein correlates with breast ductal carcinoma
10891427	CCL2	6347	Breast Neoplasms	activating invasion and metastasis				antibody to CCL2 may prevent increased angiogenesis associated with breast neoplasms
17668048	CCND1	595	Breast Neoplasms	Activating invasion and Metastasis			E2F network, G1 phase (Cdk4), G1 phase (Cdk6)	increased expression of CCND1 protein correlates with breast ductal carcinoma
9374373	CCNE1	898	Breast Neoplasms	activating invasion and Metastasis			E2F network, G1 phase (Cdk2), G1 phase (Cdk6), parkin associated pathways	increased expression of CCNE1 protein correlates with decreased cell differentiation associated with breast neoplasms
11242036	CCR7	1236	Breast Neoplasms	Activating invasion and metastasis				increased expression of CCR7 protein may cause increased actin filament polymerization associated with breast neoplasms
18451146	CD151	977	Breast Neoplasms	activating invasion and Metastasis				decreased expression of CD151 mRNA may cause decreased cellular response to epidermal growth factor stimulus associated with breast neoplasms
10070894	CD1A	909	Breast Neoplasms	activating invasion and Metastasis				increased expression of CD1A protein correlates with breast ductal carcinoma associated with breast neoplasms
17950993	CD24	100133941	Breast Neoplasms	activating invasion and Metastasis				increased expression of CD24 protein may correlate with increased cell proliferation associated with breast neoplasms
10762644	CD24	100133941	Breast Neoplasms	activating invasion and Metastasis				increased expression of CD24 mRNA may correlate with increased cellular response to starvation associated with breast neoplasms
18316602	CDH5	1003	Breast Neoplasms	Activating invasion and Metastasis				increased expression of CDH5 protein may cause neoplastic cell transformation associated with breast neoplasms
10226538	CDK1	983	Breast Neoplasms	Activating invasion and Metastasis			APP pathway, E2F network, G2/M phase (cyclin A:Cdk1), G2/M phase (cyclin B:Cdk1), S phase (Cdk2)	increased expression of CDK1 protein correlates with increased cell cycle arrest associated with breast neoplasms
1376022	CHGB	1114	Breast Neoplasms	Activating invasion and Metastasis				increased expression of CHGB protein may correlate with neuroendocrine carcinoma associated with breast neoplasms
10934144	CLU	1191	Breast Neoplasms	Activating invasion and Metastasis				increased expression of CLU protein correlates with increased occurrence of breast ductal carcinoma associated with breast neoplasms
17786359	CREB1	1385	Breast Neoplasms	Activating invasion and Metastasis			Caspase network, insulin pathway, neurotrophic signaling, NMDA receptor signaling, p38 pathway, stress-associated pathways	increased expression of CREB1 mRNA correlates with breast ductal carcinoma
16862147	CRK	1398	Breast Neoplasms	Activating invasion and Metastasis			insulin pathway, PDGF pathway	induced stimulation of CRK protein may cause decreased severity of neoplastic processes associated with breast neoplasms
1334964	CSF1	1435	Breast Neoplasms	Activating invasion and Metastasis				increased expression of CSF1 protein correlates with increased occurrence of invasive form of breast neoplasms
8816882	CTSD	1509	Carcinoma, Ductal, Breast	Activating invasion and metastasis				increased expression of CTSD in fibroblasts correlates with decreased cell differentiation associated with breast ductal carcinoma
1394126	CTTN	2017	Breast Neoplasms	Activating invasion and Metastasis			EGF pathway, PDGF pathway	amplification of the CTTN gene correlates with carcinoma tumors associated with breast neoplasms
15882617	CXCL12	6387	Breast Neoplasms	Activating invasion and Metastasis				increased secretion of CXCL12 may cause increased cell proliferation associated with breast neoplasms
15917309	CXCL12	6387	Breast Neoplasms	Activating invasion and Metastasis				increased expression of CXCL12 protein may cause increased cell proliferation associated with breast neoplasms
15882617	CXCL12	6387	Breast Neoplasms	Activating invasion and Metastasis				increased secretion of CXCL12 may cause increased angiogenesis associated with breast neoplasms
20051626	CXCR1	3577	Breast Neoplasms	Activating invasion and Metastasis			IL-8 pathway	induced inhibition of the interleukin-8 receptor activity of CXCR1 may cause decreased occurrence of neoplasm metastasis associated with breast neoplasms
16886671	CYP27B1	1594	Breast Neoplasms	Activating invasion and Metastasis				increased expression of CYP27B1 mRNA may cause increased cell proliferation associated with breast neoplasms
10794484	E2F1	1869	Breast Neoplasms	Activating invasion and Metastasis			E2F network, G1 phase (Cdk2), G1 phase (Cdk4), G1 phase (Cdk6), G2/M phase (cyclin A:Cdk1), G2/M phase (cyclin B:Cdk1), S phase (Cdk2)	increased expression of E2F1 protein correlates with breast ductal carcinoma associated with breast neoplasms
22270930	ECD	11319	Breast Neoplasms	Activating invasion and Metastasis				increased expression of ECD protein correlates with increased neoplasm grading associated with breast neoplasms
9639404	EGF	1950	Breast Neoplasms	Activating invasion and metastasis			EGF pathway	increased expression of EGF protein may cause increased cell migration associated with breast neoplasms
15181171	EGR1	1958	Breast Neoplasms	Activating invasion and metastasis				decreased expression of EGR1 mRNA may prevent increased cell proliferation associated with breast neoplasms
12019162	EPHA2	1969	Breast Neoplasms	Activating invasion and metastasis				monoclonal antibody to EPHA2 may prevent increased cell proliferation associated with breast neoplasms
16816380	EPHB4	2050	Breast Neoplasms	Activating invasion and Metastasis				decreased expression of EPHB4 protein may cause decreased severity of neoplastic processes associated with breast neoplasms
16862147	EPHB4	2050	Breast Neoplasms	Activating invasion and Metastasis				induced stimulation of EPHB4 protein may prevent increased severity of neoplastic processes associated with breast neoplasms
1333787	ERBB3	2065	Breast Neoplasms	Activating invasion and Metastasis			beta-catenin network, EGF pathway, ErbB3 ---> survival	increased expression of ERBB3 protein correlates with increased occurrence of lymphatic metastasis associated with breast neoplasms
19770839	ERP29	10961	Breast Neoplasms	Activating invasion and Metastasis				increased expression of ERP29 mRNA may cause decreased neoplastic cell transformation associated with breast neoplasms
19770839	ERP29	10961	Breast Neoplasms	Activating invasion and metastasis				increased expression of ERP29 mRNA may cause increased actin cytoskeleton reorganization associated with breast neoplasms
21734015	ESRRA	2101	Breast Neoplasms	Activating invasion and metastasis				increased expression of ESRRA mRNA may cause increased angiogenesis associated with breast neoplasms
14500907	EZH2	2146	Breast Neoplasms	Activating invasion and Metastasis				increased expression of EZH2 protein causes neoplastic cell transformation associated with breast neoplasms
10383144	F3	2152	Breast Neoplasms	Activating invasion and Metastasis				increased expression of F3 in urine correlates with inflammation associated with breast neoplasms
10398081	F3	4609	Breast Neoplasms	Activating invasion and Metastasis			ErbB3 ---> survival	increased expression of MYC mRNA may cause increased cell proliferation associated with breast neoplasms
21356353	FABP5	2171	Breast Neoplasms	Activating invasion and Metastasis				increased expression of FABP5 protein may cause decreased cellular response to retinoic acid associated with breast neoplasms
19671159	FAU	2197	Breast Neoplasms	Activating invasion and Metastasis				decreased expression of FAU mRNA correlates with neoplasm grading associated with breast ductal carcinoma
1394126	FGF4	2249	Breast Neoplasms	Activating invasion and Metastasis				amplification of the FGF4 gene correlates with carcinoma tumors associated with breast neoplasms
12220958	FGF7	2252	Breast Neoplasms	Activating invasion and Metastasis				increased expression of FGF7 protein may cause increased cell proliferation associated with breast neoplasms
22144583	FHOD1	29109	Breast Neoplasms	Activating invasion and metastasis				decreased expression of FHOD1 protein may cause decreased cell proliferation associated with breast neoplasms
11994274	GDF15	9518	Breast Neoplasms	Activating invasion and Metastasis				decreased expression of GDF15 protein causes increased cell proliferation associated with breast neoplasms
1318266	GJA1	2697	Breast Neoplasms	Activating invasion and Metastasis				decreased expression of GJA1 protein correlates with breast neoplasms
21666711	GLI1	2735	Breast Neoplasms	Activating invasion and metastasis				increased expression of GLI1 mutant protein may cause increased angiogenesis associated with breast neoplasms
15672868	GRB2	2885	Breast Neoplasms	Activating invasion and Metastasis			B-cell antigen receptor pathway, EGF pathway, Epo Pathway, ErbB3 ---> survival, GH pathway, insulin pathway, neurotrophic signaling, NMDA receptor signaling, OSM pathway, PDGF pathway, PRL pathway, T-cell antigen receptor pathway, VEGF-A pathway	increased expression of GRB2 protein may cause increased activation of MAPK activity associated with breast neoplasms
14996734	GRN	2896	Breast Neoplasms	Activating invasion and metastasis	drug resistant	tamoxifen		increased expression of GRN protein may cause increased cell proliferation associated with breast neoplasms
8895730	GSN	2934	Breast Neoplasms	Activating invasion and metastasis				decreased expression of GSN protein correlates with abnormal actin filament organization associated with breast neoplasms
16024615	HAS2	3037	Breast Neoplasms	Activating invasion and Metastasis				decreased expression of HAS2 protein may prevent neoplastic processes associated with breast neoplasms
19855429	HBB	3043	Breast Neoplasms	Activating invasion and Metastasis				increased expression of HBB in serum correlates with breast ductal carcinoma
17616670	HBP1	26959	Breast Neoplasms	Activating invasion and Metastasis				polymorphism in the HBP1 gene correlates with breast ductal carcinoma
18276758	HOXA1	3198	Breast Neoplasms	Activating invasion and Metastasis				increased expression of HOXA1 in epithelium/epithelial cells may cause increased occurrence of neoplastic cell transformation associated with breast neoplasms
20080567	HOXB9	3219	Breast Neoplasms	Activating invasion and metastasis				increased expression of HOXB9 mRNA causes increased angiogenesis associated with breast neoplasms
22072156	HPGD	3248	Breast Neoplasms	Activating invasion and metastasis				decreased expression of HPGD mRNA may cause decreased cell migration associated with breast neoplasms
15994953	HPSE	10855	Breast Neoplasms	Activating invasion and Metastasis				increased expression of HPSE protein may cause increased cell proliferation associated with breast neoplasms
1356626	ICAM1	3383	Breast Neoplasms	Activating invasion and Metastasis				increased expression of ICAM1 protein may correlate with increased intracellular protein kinase cascade associated with breast neoplasms
17578909	PTN	5764	Breast Neoplasms	Activating invasion and Metastasis				increased expression of PTN protein may cause neoplastic processes associated with breast neoplasms
17875694	SEPT9	10801	Breast Neoplasms	Activating invasion and Metastasis				increased expression of SEPT9 protein may cause neoplastic processes associated with breast neoplasms
18160708	SIM2	6493	Breast Neoplasms	Activating invasion and Metastasis				decreased expression of SIM2 protein may cause increased severity of neoplastic cell transformation associated with breast neoplasms
22229264	SKI	6497	Breast Neoplasms	Activating invasion and Metastasis				increased expression of SKI protein correlates with decreased neoplasm grading associated with breast neoplasms
17525734	SRCIN1	80725	Breast Neoplasms	Activating invasion and Metastasis				increased expression of SRCIN1 protein may cause decreased severity of neoplastic processes associated with breast neoplasms
18271926	STAT5A	6776	Breast Neoplasms	Activating invasion and Metastasis			Epo Pathway, IFN pathway, IFNalpha/beta pathway, IL-2 - STAT5 pathway, PDGF pathway, PRL pathway	increased expression of STAT5A protein may cause abnormal epithelial to mesenchymal transition associated with breast neoplasms
19706539	USP33	23032	Breast Neoplasms	Activating invasion and Metastasis				decreased expression of USP33 mRNA may cause decreased Roundabout signaling pathway associated with breast neoplasms
20381828	XIAP	331	Breast Neoplasms	Activating invasion and Metastasis			Apo2L pathway, c-Kit pathway, Caspase network, Fas pathway, TGFbeta pathway	increased expression of XIAP protein correlates with breast ductal carcinoma
14712221	PTPN11	5781	Breast Neoplasms	Activating invasion and Metastasis			insulin pathway, PDGF pathway, PRL pathway	increased protein tyrosine phosphatase activity of PTPN11 may cause increased chemotaxis associated with breast neoplasms
14712221	PTPN11	5781	Breast Neoplasms	Activating invasion and Metastasis			insulin pathway, PDGF pathway, PRL pathway	increased protein binding of PTPN11 may cause increased chemotaxis associated with breast neoplasms
14712221	PTPN11	5781	Breast Neoplasms	Activating invasion and Metastasis			insulin pathway, PDGF pathway, PRL pathway	increased phosphorylation of PTPN11 may cause increased chemotaxis associated with breast neoplasms
14712221	PTPN11	5781	Breast Neoplasms	Activating invasion and Metastasis			insulin pathway, PDGF pathway, PRL pathway	increased protein tyrosine phosphatase activity of PTPN11 may cause neoplasm invasiveness associated with breast neoplasms
14712221	PTPN11	5781	Breast Neoplasms	Activating invasion and Metastasis			insulin pathway, PDGF pathway, PRL pathway	increased phosphorylation of PTPN11 may cause neoplasm invasiveness associated with breast neoplasms
14712221	PTPN11	5781	Breast Neoplasms	Activating invasion and Metastasis			insulin pathway, PDGF pathway, PRL pathway	increased protein binding of PTPN11 may cause neoplasm invasiveness associated with breast neoplasms
17474988	PVRL4	81607	Breast Neoplasms	Activating invasion and Metastasis				increased expression of PVRL4 protein correlates with breast ductal carcinoma
15535843	RAC1	5879	Breast Neoplasms	Activating invasion and Metastasis			alpha IIb beta3 pathway, B-cell antigen receptor pathway, EGF pathway, IL-8 pathway, JNK pathway, p38 pathway, PRL pathway, Rac1 pathway, stress-associated pathways, T-cell antigen receptor pathway	induced stimulation of the GTPase activity of RAC1 correlates with abnormal actin cytoskeleton organization associated with breast neoplasms
15535843	RAC1	5879	Breast Neoplasms	Activating invasion and Metastasis			alpha IIb beta3 pathway, B-cell antigen receptor pathway, EGF pathway, IL-8 pathway, JNK pathway, p38 pathway, PRL pathway, Rac1 pathway, stress-associated pathways, T-cell antigen receptor pathway	induced stimulation of the GTPase activity of RAC1 correlates with increased chemotaxis associated with breast neoplasms
15535843	RAC1	5879	Breast Neoplasms	Activating invasion and Metastasis			alpha IIb beta3 pathway, B-cell antigen receptor pathway, EGF pathway, IL-8 pathway, JNK pathway, p38 pathway, PRL pathway, Rac1 pathway, stress-associated pathways, T-cell antigen receptor pathway	induced stimulation of the GTPase activity of RAC1 correlates with increased occurrence of neoplasm invasiveness associated with breast neoplasms
16840439	SIM2	6493	Breast Neoplasms	Activating invasion and Metastasis				increased expression of SIM2 protein may cause decreased severity of neoplastic cell transformation associated with breast neoplasms
15592524	STAT5A	6776	Breast Neoplasms	Activating invasion and Metastasis			Epo Pathway, IFN pathway, IFNalpha/beta pathway, IL-2 - STAT5 pathway, PDGF pathway, PRL pathway	induced stimulation of STAT5A protein may cause increased cell adhesion associated with breast neoplasms
15592524	STAT5A	6776	Breast Neoplasms	Activating invasion and Metastasis			Epo Pathway, IFN pathway, IFNalpha/beta pathway, IL-2 - STAT5 pathway, PDGF pathway, PRL pathway	induced stimulation of STAT5A protein may cause increased cell migration associated with breast neoplasms
15592524	STAT5A	6776	Breast Neoplasms	Activating invasion and Metastasis			Epo Pathway, IFN pathway, IFNalpha/beta pathway, IL-2 - STAT5 pathway, PDGF pathway, PRL pathway	induced stimulation of STAT5A protein may correlate with decreased occurrence of neoplasm invasiveness associated with breast neoplasms
15334661	TDGF1	6997	Breast Neoplasms	Activating invasion and Metastasis				increased expression of TDGF1 protein may cause neoplastic processes associated with breast neoplasms
10537179	PRLR	5618	Breast Neoplasms	Activating invasion and Metastasis			PRL pathway	inhibition of PRLR by 2-(4-morpholinyl)-8-phenyl-4H-1-benzopyran-4-one may cause increased cellular component movement associated with breast neoplasms
10537179	PRLR	5618	Breast Neoplasms	Activating invasion and Metastasis			PRL pathway	induced stimulation of the prolactin receptor activity of PRLR may cause increased cellular component movement associated with breast neoplasms
10873094	PTK2	5747	Breast Neoplasms	Activating invasion and Metastasis				increased expression of PTK2 protein correlates with breast ductal carcinoma associated with breast neoplasms
12673558	PTK2	5747	Breast Neoplasms	Activating invasion and Metastasis				increased expression of PTK2 protein correlates with breast ductal carcinoma associated with breast neoplasms
12878162	RAC1	5879	Breast Neoplasms	Activating invasion and Metastasis			alpha IIb beta3 pathway, B-cell antigen receptor pathway, EGF pathway, IL-8 pathway, JNK pathway, p38 pathway, PRL pathway, Rac1 pathway, stress-associated pathways, T-cell antigen receptor pathway	increased GTPase activity of RAC1 correlates with increased actin filament organization associated with breast neoplasms
12438247	RAC1	5879	Breast Neoplasms	Activating invasion and Metastasis			alpha IIb beta3 pathway, B-cell antigen receptor pathway, EGF pathway, IL-8 pathway, JNK pathway, p38 pathway, PRL pathway, Rac1 pathway, stress-associated pathways, T-cell antigen receptor pathway	increased protein binding of RAC1 may correlate with increased cell migration associated with breast neoplasms
11108660	RB1	5925	Breast Neoplasms	activating invasion and metastasis			E2F network, G1 phase (Cdk2), G1 phase (Cdk4), G1 phase (Cdk6), G2/M phase (cyclin A:Cdk1), G2/M phase (cyclin B:Cdk1), p73 pathway, S phase (Cdk2)	decreased expression of RB1 mRNA correlates with decreased cell differentiation associated with breast neoplasms
14678987	SMAD2	4087	Breast Neoplasms	Activating invasion and Metastasis			TGFbeta pathway	decreased expression of SMAD2 mRNA may cause increased severity of neoplastic processes associated with breast neoplasms
10741744	SHC1	6464	Breast Neoplasms	Activating invasion and Metastasis			EGF pathway, Epo Pathway, ErbB3 ---> survival, GH pathway, insulin pathway, neurotrophic signaling, NMDA receptor signaling, OSM pathway, PDGF pathway, PRL pathway, VEGF-A pathway	increased expression of SHC1 protein may cause neoplasm metastasis associated with breast neoplasms
10690523	TERT	7015	Breast Neoplasms	Activating invasion and metastasis				increased expression of TERT mRNA correlates with decreased cell differentiation associated with breast neoplasms
8552388	RRAS2	22800	Breast Neoplasms	Activating invasion and Metastasis				abnormal GTPase activity of RRAS2 causes neoplastic cell transformation associated with breast neoplasms
1399148	TIMP2	7077	Breast Neoplasms	Activating invasion and Metastasis				decreased expression of TIMP2 protein may correlate with increased response to hormone stimulus associated with breast neoplasms
1355662	TP53	7157	Breast Neoplasms	Activating invasion and Metastasis			Caspase network, HIF-1alpha pathway, p38 pathway, p53 pathway, stress-associated pathways	abnormal expression of TP53 protein correlates with invasive form of breast neoplasms
7959668	TP53	7157	Breast Neoplasms	Activating invasion and metastasis			Caspase network, HIF-1alpha pathway, p38 pathway, p53 pathway, stress-associated pathways	increased expression of TP53 mutant protein correlates with decreased cell differentiation associated with breast neoplasms
1537883	VIM	7431	Breast Neoplasms	Activating invasion and Metastasis				increased expression of VIM mRNA may correlate with invasive form of breast neoplasms
18381426	SIX1	6495	Breast Neoplasms	Activating invasion and metastasis
15502842	RAB25	57111	Breast Neoplasms	Activating invasion and metastasis
19373868	RELB	5971	Breast Neoplasms	Activating invasion and metastasis				decreased expression of RELB mRNA may cause decreased cell survival associated with breast neoplasms
15150109	STARD10	10809	Breast Neoplasms	Activating invasion and metastasis				NA
11497302	PRDX1	5052	Breast Neoplasms	Activating invasion and metastasis				increased expression of PRDX1 protein may cause disease progression associated with breast neoplasms
14735188	PTGS2	5743	Breast Neoplasms	Activating invasion and metastasis			metabolism of eicosanoids	increased expression of PTGS2 protein correlates with increased cell proliferation associated with breast neoplasms
18483257	RET	5979	Breast Neoplasms	Activating invasion and metastasis				increased expression of RET protein causes increased cell proliferation associated with breast neoplasms
12644835	SERPINB2	5055	Breast Neoplasms	Activating invasion and metastasis				increased expression of SERPINB2 protein may prevent increased cell proliferation associated with breast neoplasms
9311601	SHC1	6464	Breast Neoplasms	Activating invasion and metastasis			EGF pathway, Epo Pathway, ErbB3 ---> survival, GH pathway, insulin pathway, neurotrophic signaling, NMDA receptor signaling, OSM pathway, PDGF pathway, PRL pathway, VEGF-A pathway	decreased expression of SHC1 mRNA may prevent increased cell proliferation associated with breast neoplasms
17133354	SLC12A6	9990	Breast Neoplasms	Activating invasion and metastasis				increased expression of SLC12A6 mRNA may cause increased cell proliferation associated with breast neoplasms
12907642	SPDEF	25803	Breast Neoplasms	Activating invasion and metastasis				lack of expression of SPDEF protein may cause increased cell proliferation associated with breast neoplasms
15958618	TSPAN13	27075	Breast Neoplasms	Activating invasion and metastasis				decreased expression of TSPAN13 mRNA may cause increased cell proliferation associated with breast neoplasms
12082632	WISP3	8838	Breast Neoplasms	Activating invasion and metastasis
15806160	YBX1	4904	Breast Neoplasms	Activating invasion and metastasis				increased phosphorylation of YBX1 may cause increased cell proliferation associated with breast neoplasms
16061851	SCN5A	6331	Breast Neoplasms	Activating invasion and metastasis				alternative form of SCN5A protein may cause increased endocytosis associated with breast neoplasms
1381277	IGFBP3	3486	Breast Neoplasms	Activating invasion and Metastasis				increased expression of IGFBP3 mRNA correlates with carcinoma tumors associated with breast neoplasms
1382838	IGFBP4	3487	Breast Neoplasms	Activating invasion and Metastasis				increased expression of IGFBP4 mRNA correlates with breast neoplasms
10944441	IL1A	3552	Breast Neoplasms	Activating invasion and Metastasis				increased presence of IL1A antibody may prevent increased cytokine biosynthetic process associated with breast neoplasms
10435085	IL2	3558	Breast Neoplasms	Activating invasion and Metastasis			IL-2 - STAT5 pathway	increased expression of IL2 protein may prevent increased evasion or tolerance of host immune response associated with breast neoplasms
16172403	IL24	11009	Breast Neoplasms	Activating invasion and Metastasis				increased expression of IL24 protein may prevent neoplastic processes associated with breast neoplasms
15466183	IL6ST	3572	Breast Neoplasms	Activating invasion and Metastasis			OSM pathway	NA
17981797	IQGAP1	8826	Breast Neoplasms	Activating invasion and Metastasis				increased expression of IQGAP1 protein may cause increased cell proliferation associated with breast neoplasms
11704861	IRS2	8660	Breast Neoplasms	Activating invasion and Metastasis			IFN pathway, IFNalpha/beta pathway, PRL pathway	increased phosphorylation of IRS2 may correlate with increased cell migration associated with breast neoplasms
9568087	ITGA6	3655	Breast Neoplasms	Activating invasion and Metastasis				induced inhibition of ITGA6 protein may prevent increased cell migration associated with breast neoplasms
18451146	ITGA6	3655	Breast Neoplasms	Activating invasion and Metastasis				decreased expression of ITGA6 mRNA may cause decreased cell motility associated with breast neoplasms
1503905	ITGB4	3691	Breast Neoplasms	Activating invasion and Metastasis				decreased expression of ITGB4 protein correlates with breast neoplasms
16510594	ITGB4	3691	Breast Neoplasms	Activating invasion and Metastasis				NA
10534158	KRT14	3861	Breast Neoplasms	Activating invasion and Metastasis				increased expression of KRT14 protein correlates with breast ductal carcinoma associated with breast neoplasms
21387291	LARP6	55323	Breast Neoplasms	Activating invasion and Metastasis				increased expression of LARP6 protein may cause increased angiogenesis associated with breast neoplasms
19889214	LCN2	3934	Breast Neoplasms	Activating invasion and Metastasis				increased expression of LCN2 in serum correlates with breast ductal carcinoma
11781819	MAP2K1	5604	Breast Neoplasms	Activating invasion and Metastasis			B-cell antigen receptor pathway, beta-catenin network, EGF pathway, Epo Pathway, ErbB3 ---> survival, HIF-1alpha pathway, insulin pathway, neurotensin pathway, neurotrophic signaling, NMDA receptor signaling, OSM pathway, PDGF pathway, PRL pathway, T-cell antigen receptor pathway, VEGF-A pathway	inhibition of MAP2K1 by PD 98059 may prevent neoplasm metastasis associated with breast neoplasms
11464287	MAPK3	5595	Breast Neoplasms	Activating invasion and Metastasis			B-cell antigen receptor pathway, EGF pathway, Epo Pathway, ErbB3 ---> survival, insulin pathway, neurotensin pathway, neurotrophic signaling, NMDA receptor signaling, OSM pathway, PDGF pathway, PRL pathway, stress-associated pathways, T-cell antigen receptor pathway, VEGF-A pathway	increased expression of MAPK3 protein may correlate with increased cell migration associated with breast neoplasms
20470789	MGMT	4255	Breast Neoplasms	Activating invasion and Metastasis				lack of expression of MGMT protein correlates with breast ductal carcinoma
19602265	MIF	4282	Breast Neoplasms	Activating invasion and Metastasis				increased expression of MIF protein may cause increased cell proliferation associated with breast neoplasms
1776834	MKI67	4288	Breast Neoplasms	Activating invasion and metastasis				increased expression of MKI67 protein correlates with decreased cell differentiation associated with breast neoplasms
9014756	MMP1	4312	Breast Neoplasms	Activating invasion and metastasis				NA
19889214	MMP9	4318	Breast Neoplasms	Activating invasion and Metastasis				increased expression of MMP9 in serum correlates with breast ductal carcinoma
11920633	MRC2	9902	Breast Neoplasms	Activating invasion and Metastasis				increased expression of MRC2 protein may correlate with neoplastic processes associated with breast neoplasms
17974964	MRC2	9902	Breast Neoplasms	Activating invasion and Metastasis				increased expression of MRC2 protein may cause increased severity of neoplastic processes associated with breast neoplasms
1283319	MUC1	4582	Breast Neoplasms	Activating invasion and Metastasis				loss of heterozygosity at the MUC1 gene correlates with recurrence associated with breast neoplasms
1348967	MYC	4609	Breast Neoplasms	Activating invasion and Metastasis			ErbB3 ---> survival	increased expression of MYC protein correlates with invasive form of breast neoplasms
21912630	NDRG1	10397	Breast Neoplasms	Activating invasion and metastasis				decreased expression of NDRG1 protein may correlate with increased cellular response to increased oxygen levels associated with breast neoplasms
7990158	NME1	4830	Breast Neoplasms	Activating invasion and metastasis			interconversion and degradation of pyrimidine nucleotides and bases pathway, JNK pathway	increased expression of NME1 protein may correlate with increased cell cycle arrest associated with breast neoplasms
10873093	NOS2	4843	Breast Neoplasms	Activating invasion and metastasis			NOS regulation Pathway, parkin associated pathways	increased expression of NOS2 protein correlates with increased angiogenesis associated with breast neoplasms
17675579	NOTCH2	4853	Breast Neoplasms	Activating invasion and Metastasis			Notch pathway	induced stimulation of NOTCH2 protein may prevent neoplastic processes associated with breast neoplasms
17675579	NOTCH4	4855	Breast Neoplasms	Activating invasion and Metastasis				induced stimulation of NOTCH4 protein may cause increased severity of neoplastic processes associated with breast neoplasms
17675579	NOTCH4	4855	Breast Neoplasms	Activating invasion and Metastasis				induced stimulation of NOTCH4 protein may cause increased severity of neoplastic cell transformation associated with breast neoplasms
9774445	NRG1	3084	Breast Neoplasms	Activating invasion and metastasis			ErbB3 ---> survival	increased expression of NRG1 protein may cause increased actin filament polymerization associated with breast neoplasms
14999780	NUP88	4927	Breast Neoplasms	Activating invasion and metastasis				increased expression of NUP88 mRNA correlates with increased cell proliferation associated with breast neoplasms
9426692	OSM	5008	Breast Neoplasms	Activating invasion and metastasis			OSM pathway	increased expression of OSM protein may prevent increased cell proliferation associated with breast neoplasms
10766836	PAK1	5058	Breast Neoplasms	Activating invasion and Metastasis			alpha IIb beta3 pathway, B-cell antigen receptor pathway, EGF pathway, PDGF pathway, PRL pathway, Rac1 pathway, T-cell antigen receptor pathway	absence of the protein kinase activity of PAK1 may cause increased actin filament polymerization associated with breast neoplasms
10945974	PAK1	5058	Breast Neoplasms	Activating invasion and Metastasis			alpha IIb beta3 pathway, B-cell antigen receptor pathway, EGF pathway, PDGF pathway, PRL pathway, Rac1 pathway, T-cell antigen receptor pathway	increased protein kinase activity of PAK1 may cause increased cellular component movement associated with breast neoplasms
9774445	PAK1	5058	Breast Neoplasms	Activating invasion and Metastasis			alpha IIb beta3 pathway, B-cell antigen receptor pathway, EGF pathway, PDGF pathway, PRL pathway, Rac1 pathway, T-cell antigen receptor pathway	induced stimulation of PAK1 protein may cause neoplasm invasiveness associated with breast neoplasms
10811861	PFN1	5216	Breast Neoplasms	Activating invasion and metastasis				decreased expression of PFN1 mRNA causes decreased actin filament organization associated with breast neoplasms
11689575	PIK3R1	5295	Breast Neoplasms	Activating invasion and Metastasis			AR pathway, Epo Pathway, ErbB3 ---> survival, IFN pathway, IFNalpha/beta pathway, insulin pathway, p53 pathway, PDGF pathway, PRL pathway, RANKL pathway, tuberin pathway, VEGF-A pathway	increased expression of PIK3R1 mutant protein may prevent increased cellular component movement associated with breast neoplasms
15102675	KLF4	9314	Breast Neoplasms	Activating invasion and metastasis				increased nucleus localization of KLF4 correlates with increased cell proliferation associated with breast neoplasms
16381000	LIMK1	3984	Breast Neoplasms	Activating invasion and Metastasis			B-cell antigen receptor pathway, Rac1 pathway, T-cell antigen receptor pathway	increased expression of LIMK1 protein may cause increased cell proliferation associated with breast neoplasms
14645419	MCM2	4171	Breast Neoplasms	Activating invasion and metastasis				increased expression of MCM2 protein correlates with increased cell proliferation associated with breast neoplasms
16170669	MEP1A	4224	Breast Neoplasms	Activating invasion and metastasis				decreased expression of MEP1A protein may cause decreased cell proliferation associated with breast neoplasms
19761616	MUC4	4585	Breast Neoplasms	Activating invasion and Metastasis				increased expression of MUC4 protein may cause increased cell proliferation associated with breast neoplasms
10438590	IGF1R	3480	Breast Neoplasms	Activating invasion and metastasis			beta-catenin network	induced stimulation of the insulin-like growth factor-activated receptor activity of IGF1R may cause increased actin filament depolymerization associated with breast neoplasms
19159612	ITGA6	3655	Breast Neoplasms	Activating invasion and Metastasis				decreased expression of ITGA6 protein may cause decreased cell morphogenesis associated with breast neoplasms
1503905	ITGB4	3691	Breast Neoplasms	Activating invasion and Metastasis				mislocalization of ITGB4 protein correlates with breast neoplasms
9495353	LGALS3BP	3959	Breast Neoplasms	Activating invasion and Metastasis	Survival Rate			increased expression of LGALS3BP in mononuclear leukocytes correlates with carcinoma associated with breast neoplasms
15503860	LIMK1	3984	Breast Neoplasms	Activating invasion and metastasis			B-cell antigen receptor pathway, Rac1 pathway, T-cell antigen receptor pathway	increased expression of LIMK1 protein may cause abnormal actin filament organization associated with breast neoplasms
11464287	MAPK3	5595	Breast Neoplasms	Activating invasion and Metastasis			B-cell antigen receptor pathway, EGF pathway, Epo Pathway, ErbB3 ---> survival, insulin pathway, neurotensin pathway, neurotrophic signaling, NMDA receptor signaling, OSM pathway, PDGF pathway, PRL pathway, stress-associated pathways, T-cell antigen receptor pathway, VEGF-A pathway	increased expression of MAPK3 protein may correlate with decreased response to hormone stimulus associated with breast neoplasms
1776834	MKI67	4288	Breast Neoplasms	Activating invasion and Metastasis				increased expression of MKI67 protein correlates with decreased cell differentiation associated with breast neoplasms
9014756	MMP1	4312	Breast Neoplasms	Activating invasion and Metastasis	response to cycloheximide			increased expression of MMP1 mRNA may correlate with increased epidermal growth factor receptor signaling pathway associated with breast neoplasms
9508771	ACTN4	81	Breast Neoplasms	Activating invasion and Metastasis				increased cytoplasm localization of ACTN4 correlates with increased occurrence of malignant form of breast neoplasms
9513187	AMPH	273	Breast Neoplasms	Activating invasion and Metastasis			Rac1 pathway	alternative form of AMPH protein correlates with breast neoplasms
9500466	CSF1R	1436	Breast Neoplasms	Activating invasion and Metastasis			beta-catenin network	induced inhibition of the macrophage colony-stimulating factor receptor activity of CSF1R may prevent invasive form of breast neoplasms
9422525	CTNND1	1500	Breast Neoplasms	Activating invasion and Metastasis			beta-catenin network	lack of expression of CTNND1 protein may correlate with breast ductal carcinoma associated with breast neoplasms
9470844	ERBB3	2065	Breast Neoplasms	Activating invasion and Metastasis			beta-catenin network, EGF pathway, ErbB3 ---> survival	increased expression of ERBB3 protein may correlate with noninfiltrating intraductal carcinoma associated with breast neoplasms
9500466	FOS	2353	Breast Neoplasms	Activating invasion and Metastasis			EGF pathway	NA
10502734	FOSB	2354	Breast Neoplasms	Activating invasion and Metastasis				increased expression of FOSB protein correlates with increased cell differentiation associated with breast neoplasms
15608675	FOSL1	8061	Breast Neoplasms	Activating invasion and Metastasis				increased expression of FOSL1 mRNA may cause increased cell proliferation associated with breast neoplasms
12926057	GAB1	2549	Breast Neoplasms	Activating invasion and Metastasis			Epo Pathway	induced inhibition of GAB1 protein may prevent increased epidermal growth factor receptor signaling pathway associated with breast neoplasms
9495240	TGFB1	7040	Breast Neoplasms	Activating invasion and Metastasis			TGFbeta pathway	increased expression of TGFB1 protein may correlate with invasive form of breast neoplasms
9495240	TIMP1	7076	Breast Neoplasms	Activating invasion and Metastasis				increased expression of TIMP1 mRNA may correlate with invasive form of breast neoplasms
9502414	MMP11	4320	Breast Neoplasms	Activating invasion and Metastasis				increased expression of MMP11 protein correlates with increased severity of breast ductal carcinoma associated with breast neoplasms
9495240	MMP3	4314	Breast Neoplasms	Activating invasion and Metastasis				decreased expression of MMP3 protein may correlate with invasive form of breast neoplasms
11146623	MTA1	9112	Breast Neoplasms	Activating invasion and Metastasis				increased expression of MTA1 mRNA may cause increased cellular component movement associated with breast neoplasms
7607577	MTA1	9112	Breast Neoplasms	Activating invasion and Metastasis				increased expression of MTA1 mRNA may correlate with increased severity of malignant form of breast neoplasms
16645043	MTA2	9219	Breast Neoplasms	Activating invasion and Metastasis				increased expression of MTA2 protein may cause decreased positive regulation of intracellular estrogen receptor signaling pathway associated with breast neoplasms
18519759	MTDH	92140	Breast Neoplasms	Activating invasion and Metastasis				increased expression of MTDH protein correlates with increased occurrence of death associated with breast neoplasms
17852076	MUC16	94025	Breast Neoplasms	Activating invasion and Metastasis				increased expression of MUC16 protein correlates with increased occurrence of neoplasm metastasis associated with breast neoplasms
9329577	MUC16	94025	Breast Neoplasms	Activating invasion and Metastasis				increased expression of MUC16 in serum correlates with neoplasm metastasis associated with breast neoplasms
12717243	MUC2	4583	Breast Neoplasms	Activating invasion and Metastasis				increased expression of MUC2 mRNA correlates with mucinous adenocarcinoma associated with breast neoplasms
9865841	MUC2	4583	Breast Neoplasms	Activating invasion and Metastasis				increased expression of MUC2 mRNA correlates with carcinoma tumors associated with breast neoplasms
11253133	MUC5AC	4586	Breast Neoplasms	Activating invasion and Metastasis				increased expression of MUC5AC protein correlates with invasive form of breast neoplasms
11253133	MUC6	4588	Breast Neoplasms	Activating invasion and Metastasis				increased expression of MUC6 protein correlates with increased occurrence of invasive form of breast neoplasms
12019145	MUCL1	118430	Breast Neoplasms	Activating invasion and Metastasis				increased expression of MUCL1 in lymph node may correlate with lymphatic metastasis associated with breast neoplasms
10738221	MXD1	4084	Breast Neoplasms	Activating invasion and Metastasis				decreased expression of MXD1 protein correlates with increased occurrence of recurrence associated with breast neoplasms
9500466	MYC	4609	Breast Neoplasms	Activating invasion and Metastasis			ErbB3 ---> survival	NA
21976667	MYCN	4613	Breast Neoplasms	Activating invasion and Metastasis				Nitric oxide suppresses tumor cell migration through N-Myc downstream-regulated gene-1 (NDRG1) expression: role of chelatable iron.
12478674	MUC5B	727897	Breast Neoplasms	Activating invasion and Metastasis				increased expression of MUC5B mRNA correlates with neoplasm metastasis associated with breast neoplasms
18166657	MYL2	4633	Breast Neoplasms	Activating invasion and Metastasis				increased phosphorylation of MYL2 may cause increased cellular component movement associated with breast neoplasms
9500466	JUN	3725	Breast Neoplasms	Activating invasion and Metastasis			B-cell antigen receptor pathway, EDAR pathway, IL-1 pathway, JNK pathway, p38 pathway, Rac1 pathway, stress-associated pathways, T-cell antigen receptor pathway, TLR3 pathwayTNF-alpha pathway	NA
9443078	KLF10	7071	Breast Neoplasms	Activating invasion and Metastasis				lack of expression of KLF10 protein correlates with invasive form of breast neoplasms
8227409	MUC2	4583	Breast Neoplasms	Activating invasion and Metastasis				increased expression of MUC2 protein correlates with invasive form of breast neoplasms
1544708	EEF1A1	1915	Breast Neoplasms	Enabling Replicative Immortality				increased expression of EEF1A1 mRNA correlates with breast neoplasms
1324944	GJB2	2706	Breast Neoplasms	Enabling Replicative Immortality	response to PMA			decreased expression of GJB2 mRNA may cause abnormal signal transduction associated with breast neoplasms
19711341	BEX2	84707	Breast Neoplasms	Enabling Replicative Immortality				decreased expression of BEX2 mRNA may cause increased response to Ceramides associated with breast neoplasms
9433477	FTH1	2495	Breast Neoplasms	Enabling Replicative Immortality				increased expression of FTH1 mRNA correlates with breast neoplasms
10918184	JUND	3727	Breast Neoplasms	Enabling Replicative Immortality				increased expression of JUND protein correlates with abnormal cell cycle associated with breast neoplasms
12576461	BCL2	596	Breast Neoplasms	Evading Growth suppressors			Caspase network	decreased expression of BCL2 protein may prevent increased cell proliferation associated with breast neoplasms
12576461	BCL2L1	598	Breast Neoplasms	Evading Growth suppressors			ErbB3 ---> survival, p53 pathway	decreased expression of BCL2L1 protein may prevent increased cell proliferation associated with breast neoplasms
15316934	CASP3	836	Breast Neoplasms	Evading Growth suppressors	Drug Response	staurosporine	Apo2L pathway, Caspase network, Fas pathway, p53 pathway	increased expression of CASP3 protein may prevent increased cell proliferation associated with breast neoplasms
12244303	CDKN1B	1027	Breast Neoplasms	Evading Growth suppressors			E2F network, G1 phase (Cdk2), G1 phase (Cdk4), G1 phase (Cdk6), hypoxia pathway, S phase (Cdk2)	increased cytoplasm localization of CDKN1B may cause increased cell proliferation associated with breast neoplasms
12655514	CDKN1B	1027	Breast Neoplasms	Evading Growth suppressors			E2F network, G1 phase (Cdk2), G1 phase (Cdk4), G1 phase (Cdk6), hypoxia pathway, S phase (Cdk2)	decreased expression of CDKN1B protein correlates with increased cell proliferation associated with breast neoplasms
15867211	CEBPA	1050	Breast Neoplasms	Evading Growth suppressors				increased expression of CEBPA protein may prevent increased cell proliferation associated with breast neoplasms
19054766	CEBPA	1050	Breast Neoplasms	Evading Growth suppressors				increased expression of CEBPA protein may prevent increased cell proliferation associated with breast neoplasms
17314274	CLDN2	9075	Breast Neoplasms	Evading Growth suppressors				decreased expression of CLDN2 protein correlates with breast ductal carcinoma
17314274	CLDN2	9075	Breast Neoplasms	Evading Growth suppressors				decreased expression of CLDN2 mRNA correlates with breast ductal carcinoma
12839947	COL18A1	80781	Breast Neoplasms	Evading Growth suppressors				increased expression of COL18A1 mutant protein may prevent increased cell proliferation associated with breast neoplasms
17018607	CXCR3	2833	Breast Neoplasms	Evading Growth suppressors				abnormal mRNA splicing of CXCR3 may cause abnormal cell proliferation associated with breast neoplasms
17018607	CXCR3	2833	Breast Neoplasms	Evading Growth suppressors				decreased expression of CXCR3 mRNA may cause increased cell proliferation associated with breast neoplasms
12499268	DIRAS3	9077	Breast Neoplasms	Evading Growth suppressors				increased expression of DIRAS3 protein may prevent increased cell proliferation associated with breast neoplasms
9874798	DIRAS3	9077	Breast Neoplasms	Evading growth suppressors				increased expression of DIRAS3 mRNA may prevent decreased cell cycle arrest associated with breast neoplasms
12545165	DLC1	10395	Breast Neoplasms	Evading Growth suppressors				decreased expression of DLC1 mRNA may cause increased cell proliferation associated with breast neoplasms
10850460	EGFR	1956	Breast Neoplasms	Evading Growth suppressors			beta-catenin network, EGF pathway, JNK pathway	deletion mutation in the EGFR gene may cause increased epidermal growth factor receptor signaling pathway associated with breast neoplasms
23112151	EIF4G1	1981	Breast Neoplasms	Evading Growth Suppressors				decreased expression of EIF4G1 mRNA may cause increased cellular response to ionizing radiation associated with breast neoplasms
19671159	FAU	2197	Breast Neoplasms	Evading Growth suppressors				decreased expression of FAU mRNA correlates with neoplasm grading associated with breast ductal carcinoma
12569567	FRK	2444	Breast Neoplasms	Evading Growth suppressors			beta-catenin network	increased expression of FRK protein may prevent increased cell proliferation associated with breast neoplasms
14506733	HDAC1	3065	Breast Neoplasms	Evading Growth suppressors			AR pathway, p73 pathway	increased expression of HDAC1 protein may cause increased cell proliferation associated with breast neoplasms
16885386	HPGD	3248	Breast Neoplasms	Evading Growth suppressors				increased expression of HPGD protein may prevent neoplastic processes associated with breast neoplasms
1567185	RB1	5925	Breast Neoplasms	Evading Growth suppressors			E2F network, G1 phase (Cdk2), G1 phase (Cdk4), G1 phase (Cdk6), G2/M phase (cyclin A:Cdk1), G2/M phase (cyclin B:Cdk1), p73 pathway, S phase (Cdk2)	decreased expression of RB1 protein correlates with decreased incidence of lymphatic metastasis associated with breast neoplasms
16061648	RB1CC1	9821	Breast Neoplasms	Evading Growth suppressors				increased expression of RB1CC1 protein may prevent increased cell proliferation associated with breast neoplasms
20126619	KLF6	1316	Breast Neoplasms	Evading Growth suppressors				increased expression of KLF6 in epithelium/epithelial cells correlates with breast ductal carcinoma
17545584	PCGF2	7703	Breast Neoplasms	Evading Growth suppressors				increased expression of PCGF2 protein may cause decreased severity of neoplastic cell transformation associated with breast neoplasms
12242654	KLF5	688	Breast Neoplasms	Evading Growth suppressors				deletion mutation in the KLF5 gene may cause increased cell proliferation associated with breast neoplasms
15199139	MDM4	4194	Breast Neoplasms	Evading Growth suppressors				decreased expression of MDM4 mRNA may prevent increased cell proliferation associated with breast neoplasms
21913217	CAV1	857	Breast Neoplasms	Evading Growth suppressors				increased expression of CAV1 mRNA may correlate with increased response to decitabine associated with breast neoplasms
9479495	EXTL3	2137	Breast Neoplasms	Evading Growth suppressors				EXTL3 map position correlates with breast neoplasms
10412049	LTF	4057	Breast Neoplasms	Evading Growth suppressors				increased expression of LTF protein may correlate with increased cell cycle arrest associated with breast neoplasms
9443078	KLF10	7071	Breast Neoplasms	Evading Growth suppressors				lack of expression of KLF10 protein correlates with invasive form of breast neoplasms
16469451	ACHE	43	Breast Neoplasms	Evading Immune Destruction				increased expression of ACHE protein may cause decreased endocytosis associated with breast neoplasms
11606714	ACTB	60	Breast Neoplasms	Evading Immune Destruction				increased presence of ACTB autoimmune antibody correlates with increased apoptotic process associated with breast neoplasms
1374587	C3	718	Breast Neoplasms	Evading Immune Destruction			B-cell antigen receptor pathway	increased cell surface localization of C3 correlates with carcinoma tumors associated with breast neoplasms
10891427	CCL2	6347	Breast Neoplasms	Evading Immune Destruction				antibody to CCL2 may prevent increased angiogenesis associated with breast neoplasms
10955814	CCL2	6347	Breast Neoplasms	Evading Immune Destruction				increased expression of CCL2 protein may cause increased angiogenesis associated with breast neoplasms
10070894	CD1A	909	Breast Neoplasms	Evading Immune Destruction				increased expression of CD1A in dendritic cells correlates with breast ductal carcinoma associated with breast neoplasms
16354595	CD40	958	Breast Neoplasms	Evading Immune Destruction				induced stimulation of CD40 protein may cause increased dendritic cell antigen processing and presentation associated with breast neoplasms
15111309	CLDN3	1365	Breast Neoplasms	Evading Immune Destruction				induced stimulation of the receptor activity of CLDN3 may cause increased cytolysis associated with breast neoplasms
11433407	EPCAM	4072	Breast Neoplasms	Evading Immune Destruction				increased presence of EPCAM antibody may cause increased cytolysis associated with breast neoplasms
11433407	ERBB2	2064	Breast Neoplasms	Evading Immune Destruction			beta-catenin network, EGF pathway, ErbB3 ---> survival	increased presence of ERBB2 antibody may cause increased cytolysis associated with breast neoplasms
11956077	ERBB2	2064	Breast Neoplasms	Evading Immune Destruction			beta-catenin network, EGF pathway, ErbB3 ---> survival	increased presence of ERBB2 monoclonal antibody may cause increased cytolysis associated with breast neoplasms
8917631	ICAM1	3383	Breast Neoplasms	Evading Immune Destruction				increased expression of ICAM1 mRNA correlates with increased cytolysis associated with breast neoplasms
9185715	TNF	7124	Breast Neoplasms	Evading Immune Destruction			Caspase network, TNF-alpha pathway	increased expression of TNF protein may cause increased cytolysis associated with breast neoplasms
1459736	IL2	3558	Breast Neoplasms	Evading Immune Destruction			IL-2 - STAT5 pathway	increased expression of IL2 protein may prevent decreased cytolysis associated with breast neoplasms
11106253	IL2	3558	Breast Neoplasms	Evading Immune Destruction			IL-2 - STAT5 pathway	increased expression of IL2 protein may prevent decreased cytolysis associated with breast neoplasms
10435085	IL2	3558	Breast Neoplasms	Evading Immune Destruction			IL-2 - STAT5 pathway	increased expression of IL2 protein may prevent increased evasion or tolerance of host immune response associated with breast neoplasms
8548758	MAGEA1	4100	Breast Neoplasms	Evading Immune Destruction				increased expression of MAGEA1 protein causes increased cytotoxic T cell differentiation associated with breast neoplasms
8252040	ADAM11	4185	Breast Neoplasms	Genome Instability and Mutation				translocation of the ADAM11 locus correlates with breast neoplasms
14661055	ADAM23	8745	Breast Neoplasms	Genome Instability and Mutation				decreased expression of ADAM23 protein may correlate with disease progression associated with breast neoplasms
17178857	BAG4	9530	Breast Neoplasms	Genome Instability and Mutation				increased expression of BAG4 protein may cause neoplastic cell transformation associated with breast neoplasms
10390010	BCAS2	10286	Breast Neoplasms	Genome Instability and Mutation				amplification of the BCAS2 gene may correlate with carcinoma tumors associated with breast neoplasms
20368571	BRCA1	672	Breast Neoplasms	Genome Instability and Mutation			ER-alpha Pathway	mutation in the BRCA1 gene correlates with increased occurrence of second primary neoplasms associated with breast neoplasms
20368571	BRCA2	675	Breast Neoplasms	Genome Instability and Mutation				mutation in the BRCA2 gene correlates with increased occurrence of second primary neoplasms associated with breast neoplasms
10389911	CDKN2A	1029	Breast Neoplasms	Genome Instability and Mutation			E2F network, G1 phase (Cdk4), G1 phase (Cdk6), p53 pathway	hypermethylation of the CDKN2A promoter correlates with breast neoplasms
10914724	CDKN2A	1029	Breast Neoplasms	Genome instability and mutation			E2F network, G1 phase (Cdk4), G1 phase (Cdk6), p53 pathway	increased expression of CDKN2A mRNA correlates with decreased cell differentiation associated with breast neoplasms
1547282	CHKA	1119	Breast Neoplasms	Genome Instability and Mutation				increased expression of CHKA protein may correlate with increased cell proliferation associated with breast neoplasms
12213200	CYBA	1535	Breast Neoplasms	Genome Instability and mutation			IL-8 pathway	decreased expression of CYBA mRNA may correlate with breast neoplasms
16121340	CYP17A1	1586	Breast Neoplasms	Genome Instability and mutation				nonsense mutation in the CYP17A1 gene correlates with early onset form of breast neoplasms
10835626	CYP24A1	1591	Breast Neoplasms	Genome Instability and mutation				amplification of the CYP24A1 locus correlates with breast neoplasms
9671742	CYP24A1	1591	Breast Neoplasms	Genome Instability and mutation				amplification of the CYP24A1 gene correlates with carcinoma tumors associated with breast neoplasms
16251361	ERBB4	2066	Breast Neoplasms	Genome Instability and Mutation			beta-catenin network, EGF pathway	increased cleavage of ERBB4 causes increased cell proliferation associated with breast neoplasms
1310636	FES	2242	Breast Neoplasms	Genome Instability and Mutation			beta-catenin network	amplification of the FES gene may correlate with breast neoplasms
1380281	FGF2	2247	Breast Neoplasms	Genome Instability and Mutation				decreased expression of FGF2 mRNA correlates with malignant form of breast neoplasms
1380281	FGFR2	2263	Breast Neoplasms	Genome Instability and Mutation			beta-catenin network	decreased expression of FGFR2 mRNA correlates with breast neoplasms
1568230	GH1	2688	Breast Neoplasms	Genome Instability and Mutation			GH pathway	deletion mutation in the GH1 gene correlates with familial form of breast neoplasms
17616670	HBP1	26959	Breast Neoplasms	Genome Instability and Mutation	recurrence			splice site mutation in the HBP1 gene correlates with breast ductal carcinoma
10389911	HFE	3077	Breast Neoplasms	Genome Instability and Mutation				missense mutation in the HFE gene correlates with increased occurrence of disease susceptibility associated with breast neoplasms
17875694	SEPT9	10801	Breast Neoplasms	Genome Instability and Mutation				increased expression of SEPT9 protein may cause neoplastic processes associated with breast neoplasms
11108660	RB1	5925	Breast Neoplasms	Genome instability and mutation			E2F network, G1 phase (Cdk2), G1 phase (Cdk4), G1 phase (Cdk6), G2/M phase (cyclin A:Cdk1), G2/M phase (cyclin B:Cdk1), p73 pathway, S phase (Cdk2)	decreased expression of RB1 mRNA correlates with decreased cell differentiation associated with breast neoplasms
7959668	TP53	7157	Breast Neoplasms	Genome instability and mutation			Caspase network, HIF-1alpha pathway, p38 pathway, p53 pathway, stress-associated pathways	increased expression of TP53 mutant protein correlates with decreased cell differentiation associated with breast neoplasms
10435627	TACC1	6867	Breast Neoplasms	Genome instability and mutation				amplification of the TACC1 gene may cause neoplastic cell transformation associated with breast neoplasms
18381426	SIX1	6495	Breast Neoplasms	Genome instability and mutation				increased expression of SIX1 protein causes increased cell proliferation associated with breast neoplasms
21328542	ZNF703	80139	Breast Neoplasms	Genome instability and mutation				increased expression of ZNF703 protein may correlate with increased cellular response to estradiol stimulus associated with breast neoplasms
10362365	RAD54L	8438	Breast Neoplasms	Genome Instability and Mutation				insertion mutation in the RAD54L gene correlates with breast ductal carcinoma associated with breast neoplasms
10362365	RAD54L	8438	Breast Neoplasms	Genome Instability and Mutation				frameshift mutation in the RAD54L gene correlates with breast ductal carcinoma associated with breast neoplasms
10362365	RAD54L	8438	Breast Neoplasms	Genome Instability and Mutation				splice site mutation in the RAD54L gene correlates with breast ductal carcinoma associated with breast neoplasms
10362365	RAD54L	8438	Breast Neoplasms	Genome Instability and Mutation				missense mutation in the Helicase conserved C-terminal domain of RAD54L correlates with breast ductal carcinoma associated with breast neoplasms
1373310	RB1	5925	Breast Neoplasms	Genome Instability and Mutation			E2F network, G1 phase (Cdk2), G1 phase (Cdk4), G1 phase (Cdk6), G2/M phase (cyclin A:Cdk1), G2/M phase (cyclin B:Cdk1), p73 pathway, S phase (Cdk2)	loss of heterozygosity at the RB1 locus correlates with malignant form of breast neoplasms
10999774	SAFB	6294	Breast Neoplasms	Genome instability and mutation				decreased expression of SAFB protein may cause abnormal cell cycle associated with breast neoplasms
1555188	SOD1	6647	Breast Neoplasms	Genome Instability and Mutation				increased superoxide dismutase activity of SOD1 correlates with breast neoplasms
1568230	THRA	7067	Breast Neoplasms	Genome Instability and Mutation				loss of heterozygosity at the THRA gene may correlate with early onset form of breast neoplasms
1461654	LRRC32	2615	Breast Neoplasms	Genome Instability and Mutation				amplification of the LRRC32 gene correlates with breast neoplasms
17178857	LSM1	27257	Breast Neoplasms	Genome Instability and Mutation				increased expression of LSM1 protein may cause neoplastic cell transformation associated with breast neoplasms
1283319	MUC1	4582	Breast Neoplasms	Genome Instability and Mutation				loss of heterozygosity at the MUC1 gene correlates with recurrence associated with breast neoplasms
1540973	PHB	5245	Breast Neoplasms	Genome Instability and Mutation				point mutation in the PHB gene may cause breast neoplasms
9425226	BARD1	580	Breast Neoplasms	Genome Instability and Mutation			c-Kit pathway, ER-alpha Pathway	missense mutation in the BARD1 gene correlates with adenocarcinoma tumors associated with breast neoplasms
9497246	BRCA2	675	Breast Neoplasms	Genome Instability and Mutation				mutation in the BRCA2 gene correlates with familial form of breast neoplasms
9515786	CDK1	983	Breast Neoplasms	Genome Instability and Mutation			APP pathway, E2F network, G2/M phase (cyclin A:Cdk1), G2/M phase (cyclin B:Cdk1), S phase (Cdk2)	deletion mutation in the CDK1 gene correlates with breast neoplasms
9458085	CSTA	1475	Breast Neoplasms	Genome Instability and Mutation				abnormal expression of CSTA protein correlates with more severe form of breast neoplasms
1394126	CTTN	2017	Breast Neoplasms	Genome Instability and Mutation			EGF pathway, PDGF pathway	amplification of the CTTN gene correlates with increased severity of malignant form of breast neoplasms
14555514	DNMT3B	1789	Breast Neoplasms	Genome Instability and Mutation				increased expression of DNMT3B mRNA causes increased cell proliferation associated with breast neoplasms
12566298	ACE	1636	Breast Neoplasms	Inducing Angiogenesis				decreased peptidyl-dipeptidase activity of ACE correlates with decreased incidence of disease susceptibility associated with breast neoplasms
16756724	ADAM15	8751	Breast Neoplasms	Inducing Angiogenesis				increased expression of ADAM15 protein correlates with adenocarcinoma associated with breast neoplasms
18172307	ATF4	468	Breast Neoplasms	Inducing angiogenesis				induced stimulation of ATF4 protein may cause increased angiogenesis associated with breast neoplasms
12576461	BCL2	596	Breast Neoplasms	Inducing Angiogenesis			Caspase network	decreased expression of BCL2 protein may prevent increased cell proliferation associated with breast neoplasms
15833850	BSG	682	Breast Neoplasms	Inducing angiogenesis				increased expression of BSG protein may cause increased angiogenesis associated with breast neoplasms
10891427	CCL2	6347	Breast Neoplasms	Inducing angiogenesis				antibody to CCL2 may prevent increased angiogenesis associated with breast neoplasms
10955814	CCL2	6347	Breast Neoplasms	Inducing angiogenesis				increased expression of CCL2 protein may cause increased angiogenesis associated with breast neoplasms
18316602	CDH5	1003	Breast Neoplasms	Inducing angiogenesis				increased expression of CDH5 protein may cause increased angiogenesis associated with breast neoplasms
12839947	COL18A1	80781	Breast Neoplasms	Inducing angiogenesis				increased expression of COL18A1 protein may prevent increased cell proliferation associated with breast neoplasms
15882617	CXCL12	6387	Breast Neoplasms	Inducing angiogenesis				increased secretion of CXCL12 may cause increased angiogenesis associated with breast neoplasms
9815781	ENG	2022	Breast Neoplasms	Inducing angiogenesis				increased presence of ENG antibody may prevent increased blood vessel development associated with breast neoplasms
11146556	EPHA2	1969	Breast Neoplasms	Inducing angiogenesis				induced inhibition of the GPI-linked ephrin receptor activity of EPHA2 may prevent increased angiogenesis associated with breast neoplasms
16816380	EPHB4	2050	Breast Neoplasms	Inducing Angiogenesis				decreased expression of EPHB4 protein may cause decreased severity of neoplastic processes associated with breast neoplasms
21734015	ESRRA	2101	Breast Neoplasms	Inducing angiogenesis				increased expression of ESRRA mRNA may cause increased angiogenesis associated with breast neoplasms
16489070	EZH2	2146	Breast Neoplasms	Inducing angiogenesis				increased expression of EZH2 mRNA may correlate with increased cell proliferation associated with breast neoplasms
8574967	F3	2152	Breast Neoplasms	Inducing angiogenesis				increased expression of F3 protein correlates with increased angiogenesis associated with breast neoplasms
15868899	FIGF	2277	Breast Neoplasms	Inducing angiogenesis				increased expression of FIGF protein may correlate with increased angiogenesis associated with breast neoplasms
21666711	GLI1	2735	Breast Neoplasms	Inducing angiogenesis				increased expression of GLI1 mutant protein may cause increased angiogenesis associated with breast neoplasms
15117809	GRN	2896	Breast Neoplasms	Inducing angiogenesis				increased expression of GRN protein may cause increased angiogenesis associated with breast neoplasms
20080567	HOXB9	3219	Breast Neoplasms	Inducing angiogenesis				increased expression of HOXB9 mRNA causes increased angiogenesis associated with breast neoplasms
15994953	HPSE	10855	Breast Neoplasms	Inducing angiogenesis				increased expression of HPSE protein may cause increased angiogenesis associated with breast neoplasms
20473947	HYAL1	3373	Breast Neoplasms	Inducing angiogenesis				decreased expression of HYAL1 mRNA may prevent increased angiogenesis associated with breast neoplasms
17578909	PTN	5764	Breast Neoplasms	Inducing Angiogenesis				increased expression of PTN protein may cause neoplastic processes associated with breast neoplasms
15528272	SP1	6667	Breast Neoplasms	Inducing angiogenesis				induced inhibition of the sequence-specific DNA binding transcription factor activity of SP1 may cause decreased angiogenesis associated with breast neoplasms
16574784	SP4	6671	Breast Neoplasms	Inducing angiogenesis				increased expression of SP4 protein may cause increased angiogenesis associated with breast neoplasms
15082792	POSTN	10631	Breast Neoplasms	Inducing angiogenesis				increased expression of POSTN protein may cause increased angiogenesis associated with breast neoplasms
11809710	TEK	7010	Carcinoma, Ductal, Breast	Inducing angiogenesis			beta-catenin network	increased expression of TEK mRNA may correlate with increased angiogenesis associated with breast ductal carcinoma
12082632	WISP3	8838	Breast Neoplasms	Inducing angiogenesis
1464602	PTN	5764	Breast Neoplasms	Inducing Angiogenesis				increased expression of PTN mRNA correlates with breast neoplasms
7533656	RARA	5914	Breast Neoplasms	Inducing angiogenesis				induced stimulation of RARA protein may prevent increased angiogenesis associated with breast neoplasms
9459145	TEK	7010	Breast Neoplasms	Inducing angiogenesis			beta-catenin network	increased expression of TEK in blood vessels may cause increased angiogenesis associated with breast neoplasms
8679461	TIE1	7075	Breast Neoplasms	Inducing angiogenesis				increased expression of TIE1 protein correlates with increased angiogenesis associated with breast neoplasms
10628376	VEGFA	7422	Breast Neoplasms	Inducing angiogenesis	Response to doxorubicin		VEGF-A pathway	monoclonal antibody to VEGFA may prevent increased angiogenesis associated with breast neoplasms
15466183	IL6ST	3572	Breast Neoplasms	Inducing angiogenesis			OSM pathway	induced inhibition of IL6ST protein may prevent increased epidermal growth factor receptor signaling pathway associated with breast neoplasms
22935141	IRS1	3667	Breast Neoplasms	Inducing angiogenesis			IFN pathway, IFNalpha/beta pathway, insulin pathway, PRL pathway, tuberin pathway	increased expression of IRS1 mRNA may cause increased positive regulation of angiogenesis associated with breast neoplasms
16391297	KDR	3791	Breast Neoplasms	Inducing angiogenesis			beta-catenin network, VEGF-A pathway	decreased phosphorylation of KDR prevents increased angiogenesis associated with breast neoplasms
21387291	LARP6	55323	Breast Neoplasms	Inducing angiogenesis				increased expression of LARP6 protein may cause increased angiogenesis associated with breast neoplasms
10873093	NOS2	4843	Breast Neoplasms	Inducing angiogenesis			NOS regulation Pathway, parkin associated pathways	increased expression of NOS2 protein correlates with increased angiogenesis associated with breast neoplasms
17675579	NOTCH2	4853	Breast Neoplasms	Inducing Angiogenesis			Notch pathway	induced stimulation of NOTCH2 protein may prevent neoplastic processes associated with breast neoplasms
17675579	NOTCH4	4855	Breast Neoplasms	Inducing Angiogenesis				induced stimulation of NOTCH4 protein may cause increased severity of neoplastic processes associated with breast neoplasms
17940513	P2RY1	5028	Breast Neoplasms	Inducing angiogenesis				induced stimulation of P2RY1 protein may cause increased angiogenesis associated with breast neoplasms
8679461	PECAM1	5175	Breast Neoplasms	Inducing angiogenesis				increased expression of PECAM1 protein correlates with increased angiogenesis associated with breast neoplasms
9891442	PF4	5196	Breast Neoplasms	Inducing angiogenesis				PF4 protein may correlate with increased angiogenesis associated with breast neoplasms
16061852	LCN2	3934	Breast Neoplasms	Inducing angiogenesis				increased expression of LCN2 protein may cause increased angiogenesis associated with breast neoplasms
16381000	LIMK1	3984	Breast Neoplasms	Inducing angiogenesis			B-cell antigen receptor pathway, Rac1 pathway, T-cell antigen receptor pathwaz	increased expression of LIMK1 protein may cause increased angiogenesis associated with breast neoplasms
14519655	MET	4233	Breast Neoplasms	Inducing angiogenesis			beta-catenin network	decreased expression of MET protein may prevent increased cell proliferation associated with breast neoplasms
9459145	TEK	7010	Breast Neoplasms	Inducing Angiogenesis			beta-catenin network	increased expression of TEK in blood vessels correlates with invasive form of breast neoplasms
10737718	ABCB1	5243	Breast Neoplasms	NA	Drug resistant	PSC 833		induced inhibition of ABCB1 protein may correlate with decreased incidence of drug-resistant form of breast neoplasms
10697508	ABCC1	4363	Breast Neoplasms	NA	Decreased survival rate			increased expression of ABCC1 protein correlates with increased occurrence of death associated with breast neoplasms
17217917	ABCC1	4363	Breast Neoplasms	NA	Drug resistant	doxorubicin		decreased expression of ABCC1 protein may prevent decreased response to drug associated with breast neoplasms
15718312	ABCC1	4363	Breast Neoplasms	NA	Drug resistant	adjuvant CMF		increased expression of ABCC1 protein correlates with decreased response to drug associated with breast neoplasms
17217917	ABCC1	4363	Breast Neoplasms	NA	Drug sensitive	bis-anthracycline WP631		decreased expression of ABCC1 protein may prevent decreased response to drug associated with breast neoplasms
15718312	ABCC1	4363	Breast Neoplasms	NA	Drug sensitive	tamoxifen plus goserelin		increased expression of ABCC1 protein correlates with decreased response to drug associated with breast neoplasms
15517899	ABCC2	1244	Breast Neoplasms	NA	Not Drug resistant	anthracycline		abnormal expression of ABCC2 protein does not correlate with abnormal response to drug associated with breast neoplasms
12731885	ABCC3	8714	Breast Neoplasms	NA	Drug transport	15-deoxy-Delta(12,14)prostaglandin J(2)		increased drug transmembrane transporter activity of ABCC3 causes decreased severity of drug toxicity associated with breast neoplasms
15072547	ABCC5	10057	Breast Neoplasms	NA	Hormone response	Estrogen		abnormal expression of ABCC5 protein may correlate with increased response to hormone stimulus associated with breast neoplasms
11205902	ABCG2	9429	Breast Neoplasms	NA	Drug resistant	flavopiridol		increased expression of ABCG2 protein may correlate with increased drug transmembrane transport associated with breast neoplasms
10564593	ABCG2	9429	Breast Neoplasms	NA	Drug resistant	mitoxantrone		amplification of the ABCG2 gene may correlate with drug-resistant form of breast neoplasms
18692485	ABCG2	9429	Breast Neoplasms	NA	Drug sensitive	dexamethasone		decreased expression of ABCG2 mRNA may correlate with increased response to drug associated with breast neoplasms
17016657	ABCG2	9429	Breast Neoplasms	NA	Drug sensitive	tryptoquivaline		inhibition of ABCG2 by tryptoquivaline may correlate with decreased cell growth associated with breast neoplasms
10564593	ABCG2	9429	Breast Neoplasms	NA	Drug transport			amplification of the ABCG2 gene may correlate with drug-resistant form of breast neoplasms
15695404	ABCG2	9429	Breast Neoplasms	NA	Hormone response	Estrogen		decreased expression of ABCG2 protein may correlate with hormone-dependent neoplasms associated with breast neoplasms
15333468	ACACA	31	Breast Neoplasms	NA	Increased occurrence		fatty acid synthesis	mutation in the ACACA gene may correlate with increased occurrence of disease susceptibility associated with breast neoplasms
15333468	ACACA	31	Breast Neoplasms	NA	SNP		fatty acid synthesis	haploinsufficiency of the ACACA gene may correlate with increased occurrence of disease susceptibility associated with breast neoplasms
8569365	ACE	1636	Breast Neoplasms	NA	drug response	Ramipril		inhibition of ACE by Ramipril prevents heart failure associated with breast neoplasms
12566298	ACE	1636	Breast Neoplasms	NA	SNP			polymorphism in the ACE gene correlates with decreased incidence of disease susceptibility associated with breast neoplasms
21854868	ADAM10	102	Breast Neoplasms	NA	Drug response	doxorubicin	APP pathway, Notch pathway	decreased expression of ADAM10 mRNA may cause increased cell death associated with breast neoplasms
15870711	AKT1	207	Breast Neoplasms	NA	Drug sensitive	Imatinib mesylate	AR pathway, ARIP1 ---> atrophin1, E2F network, ErbB3 ---> survival, G1 phase (Cdk2), G2/M phase (cyclin B:Cdk1), insulin pathway, JNK pathway, p53 pathway, PDGF pathway, PRL pathway, RANKL pathway, stress-associated pathways, tuberin pathway, VEGF-A pathway	decreased phosphorylation of AKT1 may correlate with increased response to drug associated with breast neoplasms
20228224	AKT1	207	Breast Neoplasms	NA	Drug sensitive		AR pathway, ARIP1 ---> atrophin1, E2F network, ErbB3 ---> survival, G1 phase (Cdk2), G2/M phase (cyclin B:Cdk1), insulin pathway, JNK pathway, p53 pathway, PDGF pathway, PRL pathway, RANKL pathway, stress-associated pathways, tuberin pathway, VEGF-A pathway	increased nucleus localization of AKT1 may cause increased response to estradiol stimulus associated with breast neoplasms
19685490	AKT1	207	Breast Neoplasms	NA	Drug sensitive	Disulfiram	AR pathway, ARIP1 ---> atrophin1, E2F network, ErbB3 ---> survival, G1 phase (Cdk2), G2/M phase (cyclin B:Cdk1), insulin pathway, JNK pathway, p53 pathway, PDGF pathway, PRL pathway, RANKL pathway, stress-associated pathways, tuberin pathway, VEGF-A pathway	stimulation of AKT1 by Disulfiram may prevent increased cell growth associated with breast neoplasms
12912939	AKT3	10000	Breast Neoplasms	NA	Drug resistant	ICI 182,780		increased expression of AKT3 protein may cause increased cell proliferation associated with breast neoplasms
12912939	AKT3	10000	Breast Neoplasms	NA	Drug and hormone response	tamoxifen and E2		increased expression of AKT3 protein may cause increased cell proliferation associated with breast neoplasms
1388063	BGLAP	632	Breast Neoplasms	NA	Drug sensitive	clodronate		increased expression of BGLAP in serum correlates with decreased sensory perception of pain associated with breast neoplasms
1542321	BGLAP	632	Breast Neoplasms	NA	Drug Response	tamoxifen		increased expression of BGLAP in serum correlates with increased bone mineralization associated with breast neoplasms
14983875	BSG	682	Breast Neoplasms	NA	chemoresistance			increased expression of BSG protein may cause increased severity of neoplastic processes associated with breast neoplasms
10376981	CDKN2A	2065	Breast Neoplasms	NA	SNP		beta-catenin network, EGF pathway, ErbB3 ---> survival	increased expression of ERBB3 protein correlates with increased severity of malignant form of breast neoplasms
10383894	TFR	1437	Breast Neoplasms	NA	SNP			increased expression of CSF2 protein prevents decreased immune response associated with breast neoplasms
10404076	CTNNB1	1499	Breast Neoplasms	NA	increased occurrence less severe form		ARIP1 ---> atrophin1, beta-catenin network, wnt pathway	increased expression of CTNNB1 protein correlates with increased occurrence of less severe form of breast neoplasms
19301122	CTNNB1	1499	Breast Neoplasms	NA	Drug response	decitabine	ARIP1 ---> atrophin1, beta-catenin network, wnt pathway	inhibition of CTNNB1 by decitabine may correlate with breast neoplasms
9508185	CTSL	1514	Breast Neoplasms	NA	Recurrence			increased expression of CTSL protein correlates with increased occurrence of malignant form of breast neoplasms
1394126	CTTN	2017	Breast Neoplasms	NA	Short Survival		EGF pathway, PDGF pathway	amplification of the CTTN gene correlates with lymphatic metastasis associated with breast neoplasms
20051626	CXCR1	3577	Breast Neoplasms	NA	drug Sensitive	Repertaxin	IL-8 pathway	monoclonal antibody to CXCR1 may cause decreased occurrence of neoplasm metastasis associated with breast neoplasms
15159300	CYP11A1	1583	Breast Neoplasms	NA	SNP			polymorphism in the CYP11A1 promoter correlates with genetic predisposition to disease associated with breast neoplasms
12644832	CYP17A1	1586	Breast Neoplasms, Male	NA	SNP			polymorphism in the CYP17A1 gene does not correlate with male breast neoplasms
12584742	CYP17A1	1586	Breast Neoplasms	NA	SNP			polymorphism in the CYP17A1 gene correlates with increased occurrence of genetic predisposition to disease associated with breast neoplasms
11212283	CYP17A1	1586	Breast Neoplasms	NA	SNP			polymorphism in the CYP17A1 gene correlates with genetic predisposition to disease associated with breast neoplasms
11094312	CYP17A1	1586	Breast Neoplasms	NA	SNP			polymorphism in the CYP17A1 gene correlates with increased occurrence of late onset form of breast neoplasms
11036113	CYP17A1	1586	Breast Neoplasms	NA	SNP			polymorphism in the CYP17A1 gene correlates with early onset form of breast neoplasms
11011114	CYP17A1	1586	Breast Neoplasms	NA	SNP			polymorphism in the CYP17A1 promoter does not correlate with increased incidence of disease susceptibility associated with breast neoplasms
10519398	CYP17A1	1586	Breast Neoplasms	NA	SNP			polymorphism in the CYP17A1 gene may correlate with abnormal hormone biosynthetic process associated with breast neoplasms
10487625	CYP17A1	1586	Breast Neoplasms, Male	NA	SNP			polymorphism in the CYP17A1 gene correlates with disease susceptibility associated with male breast neoplasms
9667690	CYP17A1	1586	Breast Neoplasms	NA	SNP			polymorphism in the CYP17A1 gene does not correlate with genetic predisposition to disease associated with breast neoplasms
9067272	CYP17A1	1586	Breast Neoplasms	NA	SNP			polymorphism in the CYP17A1 gene correlates with advanced stage or high grade form of breast neoplasms
9698073	CYP1A1	1543	Breast Neoplasms	NA	drug sensitive	curcumin		induced inhibition of CYP1A1 protein may prevent adenocarcinoma tumors associated with breast neoplasms
7646066	CYP1A1	1543	Breast Neoplasms	NA	drug sensitive	2,3,7,8-tetrachlorodibenzo-p-dioxin (TCDD)		increased expression of CYP1A1 mRNA may correlate with decreased cell proliferation associated with breast neoplasms
16103451	CYP1A1	1543	Breast Neoplasms	NA	SNP			polymorphism in the CYP1A1 gene may not correlate with genetic predisposition to disease associated with breast neoplasms
15725614	CYP1A1	1543	Breast Neoplasms	NA	SNP			polymorphism in the CYP1A1 gene correlates with disease-free survival associated with breast neoplasms
15725614	CYP1A1	1543	Breast Neoplasms	NA	SNP			polymorphism in the CYP1A1 gene correlates with increased occurrence of genetic predisposition to disease associated with breast neoplasms
15382051	CYP1A1	1543	Breast Neoplasms	NA	SNP			polymorphism in the CYP1A1 gene may not correlate with breast neoplasms
14734460	CYP1A1	1543	Breast Neoplasms	NA	SNP			polymorphism in the CYP1A1 gene correlates with genetic predisposition to disease associated with breast neoplasms
14602139	CYP1A1	1543	Breast Neoplasms	NA	SNP			polymorphism in the CYP1A1 gene may correlate with breast neoplasms
12175533	CYP1A1	1543	Breast Neoplasms	NA	SNP			polymorphism in the CYP1A1 gene may correlate with breast neoplasms
11291049	CYP1A1	1543	Breast Neoplasms	NA	SNP			polymorphism in the CYP1A1 gene correlates with increased incidence of carcinoma associated with breast neoplasms
16538170	CYP1A2	1544	Breast Neoplasms	NA	SNP			single nucleotide polymorphism in the CYP1A2 gene may not correlate with disease susceptibility associated with breast neoplasms
16808847	CYP1B1	1545	Breast Neoplasms	NA	SNP			polymorphism in the CYP1B1 gene may correlate with disease progression associated with breast neoplasms
14520706	CYP1B1	1545	Breast Neoplasms	NA	SNP			polymorphism in the CYP1B1 gene correlates with smoking associated with breast neoplasms
14520706	CYP1B1	1545	Breast Neoplasms	NA	SNP			polymorphism in the CYP1B1 gene correlates with increased occurrence of genetic predisposition to disease associated with breast neoplasms
12010864	CYP1B1	1545	Breast Neoplasms	NA	SNP			polymorphism in the CYP1B1 gene does not correlate with increased occurrence of carcinoma associated with breast neoplasms
10739169	CYP1B1	1545	Breast Neoplasms	NA	SNP			polymorphism in the CYP1B1 gene correlates with increased occurrence of carcinoma associated with breast neoplasms
10698474	CYP1B1	1545	Breast Neoplasms	NA	SNP			polymorphism in the CYP1B1 gene correlates with increased occurrence of carcinoma associated with breast neoplasms
9823305	CYP1B1	1545	Breast Neoplasms	NA	SNP			polymorphism in the CYP1B1 gene does not correlate with increased occurrence of carcinoma associated with breast neoplasms
16850246	CYP1B1	1545	Breast Neoplasms	NA	SNP			single nucleotide polymorphism in the CYP1B1 gene correlates with abnormal estrogen metabolic process associated with breast neoplasms
14970873	CYP2C9	1559	Breast Neoplasms	NA	drug metabolism	Ifosfamide		increased expression of CYP2C9 protein may cause increased response to drug associated with breast neoplasms
16361630	CYP2D6	1565	Breast Neoplasms	NA	drug sensitive	Tamoxifen		polymorphism in the CYP2D6 gene correlates with recurrence associated with breast neoplasms
15632378	CYP2D6	1565	Breast Neoplasms	NA	drug sensitive	Tamoxifen		polymorphism in the CYP2D6 gene correlates with abnormal response to drug associated with breast neoplasms
16361630	CYP2D6	1565	Breast Neoplasms	NA	occurrence			polymorphism in the CYP2D6 gene correlates with decreased occurrence of hot flashes associated with breast neoplasms
15632378	CYP2D6	1565	Breast Neoplasms	NA	SNP			polymorphism in the CYP2D6 gene correlates with abnormal response to drug associated with breast neoplasms
9516918	DPYD	1806	Breast Neoplasms	NA	drug Sensitive	5-fluorouracil	interconversion and degradation of pyrimidine nucleotides and bases pathway	decreased expression of DPYD in leukocytes correlates with breast neoplasms
1333787	ERBB3	2065	Breast Neoplasms	NA	Increased occurrence		beta-catenin network, EGF pathway, ErbB3 ---> survival	increased expression of ERBB3 protein correlates with increased occurrence of lymphatic metastasis associated with breast neoplasms
1394126	FGF4	2249	Breast Neoplasms	NA	Short Survival			amplification of the FGF4 gene correlates with increased severity of malignant form of breast neoplasms
12149644	GRB2	2885	Breast Neoplasms	NA	Drug resistant	ATRA	B-cell antigen receptor pathway, EGF pathway, Epo Pathway, ErbB3 ---> survival, GH pathway, insulin pathway, neurotrophic signaling, NMDA receptor signaling, OSM pathway, PDGF pathway, PRL pathway, T-cell antigen receptor pathway, VEGF-A pathway	decreased expression of GRB2 protein may prevent drug-resistant form of breast neoplasms
15958587	GRB2	2885	Breast Neoplasms	NA	Drug sensitive	letrozole	B-cell antigen receptor pathway, EGF pathway, Epo Pathway, ErbB3 ---> survival, GH pathway, insulin pathway, neurotrophic signaling, NMDA receptor signaling, OSM pathway, PDGF pathway, PRL pathway, T-cell antigen receptor pathway, VEGF-A pathway	increased expression of GRB2 protein may correlate with increased response to drug associated with breast neoplasms
1538704	GSTA2	2939	Breast Neoplasms	NA	Drug Response	L-phenylalanine mustard		increased expression of GSTA2 protein may not correlate with drug-resistant form of breast neoplasms
1538704	GSTA2	2939	Breast Neoplasms	NA	Drug Response	bis(2-chloroethyl)-1-nitrosourea		increased expression of GSTA2 protein may not correlate with drug-resistant form of breast neoplasms
1538704	GSTA2	2939	Breast Neoplasms	NA	Drug Response	chlorambucil		increased expression of GSTA2 protein may not correlate with drug-resistant form of breast neoplasms
1538704	GSTA2	2939	Breast Neoplasms	NA	Drug Response	tert-butyl hydroperoxide		increased expression of GSTA2 protein may not correlate with drug-resistant form of breast neoplasms
1538704	GSTA2	2939	Breast Neoplasms	NA	Drug Response	1-chloro-2,4-dinitrobenzene		increased expression of GSTA2 protein may not correlate with drug-resistant form of breast neoplasms
1538704	GSTA2	2939	Breast Neoplasms	NA	Drug Response	doxorubicin		increased expression of GSTA2 protein may not correlate with drug-resistant form of breast neoplasms
1538704	GSTA2	2939	Breast Neoplasms	NA	Drug Response	cisplatin		increased expression of GSTA2 protein may not correlate with drug-resistant form of breast neoplasms
1538705	GSTA2	2940	Breast Neoplasms	NA	Drug Response	chlorambucil		increased expression of GSTA2 protein may not correlate with drug-resistant form of breast neoplasms
1538706	GSTA2	2941	Breast Neoplasms	NA	Drug Response	1-chloro-2,4-dinitrobenzene		increased expression of GSTA2 protein may not correlate with drug-resistant form of breast neoplasms
1538707	GSTA2	2942	Breast Neoplasms	NA	Drug Response	tert-butyl hydroperoxide		increased expression of GSTA2 protein may not correlate with drug-resistant form of breast neoplasms
19648962	H2AFY	9555	lung cancer	NA	risk			decreased expression of H2AFY protein isoform correlates with increased cell proliferation associated with breast neoplasms
10389911	HFE	3077	Breast Neoplasms	NA	increased occurrence			missense mutation in the HFE gene correlates with increased occurrence of disease susceptibility associated with breast neoplasms
10404076	HFE	3077	Breast Neoplasms	NA	SNP			polymorphism in the HFE gene correlates with increased occurrence of disease susceptibility associated with breast neoplasms
1580550	HMGCR	3156	Breast Neoplasms	NA	Drug sensitive	Lovastatin		inhibition of HMGCR by Lovastatin may prevent increased cell proliferation associated with breast neoplasms
22911749	PTBP1	5725	Breast Neoplasms	NA	Cellular response to H2O2 and oxidative stress			decreased expression of PTBP1 protein may correlate with increased cellular response to hydrogen peroxide associated with breast neoplasms
1381703	IGFBP1	3484	Breast Neoplasms	NA	Drug sensitive	Tamoxifen		abnormal expression of IGFBP1 in plasma correlates with drug-sensitive form of breast neoplasms
1381703	IGFBP1	3484	Breast Neoplasms	NA	Drug sensitive	medroxyprogesterone acetate (MPA)		abnormal expression of IGFBP1 in plasma correlates with drug-sensitive form of breast neoplasms
11059787	MAP2K1	5604	Breast Neoplasms	NA	Drug sensitive	U 0126	B-cell antigen receptor pathway, beta-catenin network, EGF pathway, Epo Pathway, ErbB3 ---> survival, HIF-1alpha pathway, insulin pathway, neurotensin pathway, neurotrophic signaling, NMDA receptor signaling, OSM pathway, PDGF pathway, PRL pathway, T-cell antigen receptor pathway, VEGF-A pathway	inhibition of MAP2K1 by U 0126 may prevent decreased response to drug associated with breast neoplasms
11059787	MAP2K1	5604	Breast Neoplasms	NA	Drug sensitive	tamoxifen	B-cell antigen receptor pathway, beta-catenin network, EGF pathway, Epo Pathway, ErbB3 ---> survival, HIF-1alpha pathway, insulin pathway, neurotensin pathway, neurotrophic signaling, NMDA receptor signaling, OSM pathway, PDGF pathway, PRL pathway, T-cell antigen receptor pathway, VEGF-A pathway	induced inhibition of the MAP kinase kinase activity of MAP2K1 may prevent decreased response to drug associated with breast neoplasms
12037682	MAP2K1	5604	Breast Neoplasms	NA	Drug sensitive		B-cell antigen receptor pathway, beta-catenin network, EGF pathway, Epo Pathway, ErbB3 ---> survival, HIF-1alpha pathway, insulin pathway, neurotensin pathway, neurotrophic signaling, NMDA receptor signaling, OSM pathway, PDGF pathway, PRL pathway, T-cell antigen receptor pathway, VEGF-A pathway	abnormal MAP kinase kinase activity of MAP2K1 may not cause decreased response to drug associated with breast neoplasms
11415996	MAPK3	5595	Breast Neoplasms	NA	Drug resistant	tamoxifen	B-cell antigen receptor pathway, EGF pathway, Epo Pathway, ErbB3 ---> survival, insulin pathway, neurotensin pathway, neurotrophic signaling, NMDA receptor signaling, OSM pathway, PDGF pathway, PRL pathway, stress-associated pathways, T-cell antigen receptor pathway, VEGF-A pathway	increased phosphorylation of MAPK3 may correlate with drug-resistant form of breast neoplasms
9502414	MMP11	4320	Breast Neoplasms	NA	Survival Rate			increased expression of MMP11 protein correlates with increased occurrence of recurrence associated with breast neoplasms
16645043	MTA2	9219	Breast Neoplasms	NA	Response to drug	tamoxifen		increased expression of MTA2 protein may cause decreased cell proliferation associated with breast neoplasms
16645043	MTA2	9219	Breast Neoplasms	NA	Response to drug	Estradiol		increased expression of MTA2 protein may cause increased response to estradiol stimulus associated with breast neoplasms
18519759	MTDH	92140	Breast Neoplasms	NA	Survival rate			increased expression of MTDH protein correlates with increased occurrence of death associated with breast neoplasms
12576456	MVP	9961	Breast Neoplasms	NA	progression-free survival			increased expression of MVP protein correlates with drug-resistant form of breast neoplasms
10738221	MXD1	4084	Breast Neoplasms	NA	Recurrence			decreased expression of MXD1 protein correlates with carcinoma associated with breast neoplasms
14871811	MYBL2	4605	Breast Neoplasms	NA	Survival rate			increased expression of MYBL2 mRNA correlates with increased incidence of death associated with breast neoplasms
10389748	NAT2	1499	Breast Neoplasms	NA	SNP		ARIP1 ---> atrophin1, beta-catenin network, wnt pathway	increased expression of CTNNB1 protein correlates with increased occurrence of less severe form of breast neoplasms
9461476	NPY1R	4886	Breast Neoplasms	NA	Response to hormone			increased expression of NPY1R mRNA may correlate with increased intracellular estrogen receptor signaling pathway associated with breast neoplasms
16705121	PAK1	5058	Breast Neoplasms	NA	Drug sensitive	tamoxifen	alpha IIb beta3 pathway, B-cell antigen receptor pathway, EGF pathway, PDGF pathway, PRL pathway, Rac1 pathway, T-cell antigen receptor pathway	increased expression of PAK1 protein may correlate with decreased response to drug associated with breast neoplasms
16782806	PDPK1	5170	Breast Neoplasms	NA	Drug sensitive	gemcitabine	AR pathway, EGF pathway, ErbB3 ---> survival, insulin pathway, p53 pathway, PRL pathway, RANKL pathway, tuberin pathway, VEGF-A pathway	increased expression of PDPK1 protein causes decreased response to drug associated with breast neoplasms
16179349	KHDRBS1	10657	Breast Neoplasms	NA	Response to EGF			increased expression of KHDRBS1 protein may prevent increased cell proliferation associated with breast neoplasms
14734703	MTHFR	4524	Breast Neoplasms	NA	polymorphism		creatine biosynthesis and degradation	single nucleotide polymorphism in the MTHFR gene may cause increased cell proliferation associated with breast neoplasms
1381703	IGFBP1	3484	Breast Neoplasms	NA	Drug response	Tamoxifen		abnormal expression of IGFBP1 in plasma correlates with drug-sensitive form of breast neoplasms
10402239	IGFBP2	3485	Breast Neoplasms	NA	drug resistance	Tamoxifen		decreased secretion of IGFBP2 may correlate with drug-resistant form of breast neoplasms
10403538	IGFBP4	3487	Breast Neoplasms	NA	drug resistance	Tamoxifen		decreased secretion of IGFBP4 may correlate with drug-resistant form of breast neoplasms
12731885	ABCC3	8714	Breast Neoplasms	Reprogramming energy metabolism				increased drug transmembrane transporter activity of ABCC3 causes decreased severity of drug toxicity associated with breast neoplasms
21415164	ACACA	31	Breast Neoplasms	Reprogramming energy metabolism			fatty acid synthesis	decreased expression of ACACA mRNA may cause increased cell death associated with breast neoplasms
1551473	ALB	213	Breast Neoplasms	Reprogramming energy metabolism				increased expression of ALB mRNA may cause increased estrogen biosynthetic process associated with breast neoplasms
16648488	EIF4EBP1	1978	Breast Neoplasms	Reprogramming energy metabolism			IL-3 pathway, insulin pathway, tuberin pathway	decreased expression of EIF4EBP1 protein may cause decreased response to hypoxia associated with breast neoplasms
1485490	G6PD	2539	Breast Neoplasms	Reprogramming energy metabolism				decreased glucose-6-phosphate dehydrogenase activity of G6PD correlates with carcinoma tumors associated with breast neoplasms
1485490	GSR	2936	Breast Neoplasms	Reprogramming energy metabolism				abnormal glutathione-disulfide reductase activity of GSR may correlate with carcinoma tumors associated with breast neoplasms
1511415	HP	3240	Breast Neoplasms	Reprogramming energy metabolism				abnormal glycosylation of HP correlates with breast neoplasms
11888885	G3BP1	10146	Breast Neoplasms	Reprogramming energy metabolism				increased expression of G3BP1 mRNA may correlate with increased epidermal growth factor receptor signaling pathway associated with breast neoplasms
16707454	ACACA	31	Breast Neoplasms	Resisting Cell Death			fatty acid synthesis	decreased expression of ACACA mRNA may cause decreased fatty acid biosynthetic process associated with breast neoplasms
15870885	ACTB	60	Breast Neoplasms	Resisting Cell Death				increased cleavage of ACTB may correlate with increased apoptotic process associated with breast neoplasms
21854868	ADAM10	102	Breast Neoplasms	Resisting Cell Death			APP pathway, Notch pathway	decreased expression of ADAM10 mRNA may cause increased cell death associated with breast neoplasms
15930294	ADAM12	8038	Breast Neoplasms	Resisting Cell Death				increased expression of ADAM12 protein may cause increased anti-apoptosis associated with breast neoplasms
12811831	AGTR1	185	Breast Neoplasms	Resisting Cell Death				inhibition of AGTR1 by Go 6976 may cause decreased epidermal growth factor receptor signaling pathway associated with breast neoplasms
19711341	BEX2	84707	Breast Neoplasms	Resisting Cell Death				decreased expression of BEX2 mRNA may cause increased response to Ceramides associated with breast neoplasms
14981543	CASP7	840	Breast Neoplasms	Resisting Cell Death			Apo2L pathway, Caspase network, Fas pathway	increased cleavage of CASP7 may prevent increased cell proliferation associated with breast neoplasms
9852627	CCND1	595	Breast Neoplasms	Resisting cell death	response to methylglyoxal bis(cyclopentylamidinohydrazone)		E2F network, G1 phase (Cdk4), G1 phase (Cdk6)	decreased expression of CCND1 mRNA may cause increased cell cycle arrest associated with breast neoplasms
9844631	CDK1	983	Breast Neoplasms	Resisting cell death			APP pathway, E2F network, G2/M phase (cyclin A:Cdk1), G2/M phase (cyclin B:Cdk1), S phase (Cdk2)	stimulation of CDK1 by Paclitaxel may cause abnormal cell cycle arrest associated with breast neoplasms
10226538	CDK1	983	Breast Neoplasms	Resisting cell death			APP pathway, E2F network, G2/M phase (cyclin A:Cdk1), G2/M phase (cyclin B:Cdk1), S phase (Cdk2)	increased expression of CDK1 protein correlates with increased cell cycle arrest associated with breast neoplasms
20051626	CXCR1	3577	Breast Neoplasms	Resisting Cell Death			IL-8 pathway	induced inhibition of the interleukin-8 receptor activity of CXCR1 may cause decreased occurrence of neoplasm metastasis associated with breast neoplasms
21917150	DLX2	1746	Breast Neoplasms	Resisting Cell Death				increased expression of DLX2 mRNA may correlate with increased cellular response to glucose starvation associated with breast neoplasms
18342537	EGLN3	112399	Breast Neoplasms	Resisting cell death				increased expression of EGLN3 mRNA may correlate with increased cytokine-mediated signaling pathway associated with breast neoplasms
23112151	EIF4G1	1981	Breast Neoplasms	Resisting cell death				decreased expression of EIF4G1 mRNA may cause increased autophagy associated with breast neoplasms
16816380	EPHB4	2050	Breast Neoplasms	Resisting Cell Death				decreased expression of EPHB4 protein may cause decreased severity of neoplastic processes associated with breast neoplasms
10768865	ERBB3	2065	Breast Neoplasms	Resisting Cell Death			beta-catenin network, EGF pathway, ErbB3 ---> survival	induced inhibition of the epidermal growth factor-activated receptor activity of ERBB3 may prevent increased epidermal growth factor receptor signaling pathway associated with breast neoplasms
19671159	FAU	2197	Breast Neoplasms	Resisting Cell Death				decreased expression of FAU mRNA correlates with neoplasm grading associated with breast ductal carcinoma
12168831	FTH1	2495	Breast Neoplasms	Resisting Cell Death				decreased expression of FTH1 mRNA may prevent increased cell proliferation associated with breast neoplasms
19648962	H2AFY	9555	lung cancer	Resisting Cell Death				decreased expression of H2AFY protein isoform correlates with increased cell proliferation associated with breast neoplasms
19648962	H2AFY2	55506	lung cancer	Resisting Cell Death	risk			decreased expression of H2AFY2 protein correlates with increased cell proliferation associated with breast neoplasms
22752300	HSPA5	3309	Breast Neoplasms	Resisting cell death				increased expression of HSPA5 protein may cause decreased apoptotic process associated with breast neoplasms
18039859	PML	5371	Breast Neoplasms	Resisting cell death			p53 pathway	increased proteolysis of PML may cause increased severity of neoplastic cell transformation associated with breast neoplasms
15502842	RAB25	57111	Breast Neoplasms	Resisting Cell Death				increased expression of RAB25 mRNA correlates with increased severity of neoplastic processes associated with breast neoplasms
16452208	RBPJ	3516	Breast Neoplasms	Resisting cell death			Notch pathway	increased Notch binding of RBPJ may cause neoplastic cell transformation associated with breast neoplasms
15713631	SERPINB5	5268	Breast Neoplasms	resisting Cell Death				decreased mitochondrion localization of SERPINB5 may cause decreased apoptotic mitochondrial changes associated with breast neoplasms
17363371	SULF1	23213	Breast Neoplasms	Resisting cell death				decreased expression of SULF1 mRNA may cause lobular carcinoma associated with breast neoplasms
11420660	STAT3	6774	Breast Neoplasms	Resisting Cell Death			EGF pathway, IFN pathway, IFNalpha/beta pathway, IL-10 pathway, IL-22 pathway, IL-6 pathway, OSM pathway, p38 pathway, PDGF pathway, stress-associated pathways, TPO pathway	NA
12186376	PPARG	5468	Breast Neoplasms	Resisting cell death			JNK pathway, p38 pathway, PPAR pathway, stress-associated pathways	induced stimulation of the ligand-activated sequence-specific DNA binding RNA polymerase II transcription factor activity of PPARG may prevent increased cell proliferation associated with breast neoplasms
18280813	PPP5C	5536	Breast Neoplasms	Resisting cell death	resistance to adriamycin and vinblastine
16552754	RBM10	8241	Breast Neoplasms	Resisting cell death				abnormal expression of RBM10 mRNA correlates with increased cell proliferation associated with breast neoplasms
18583420	SLC39A7	7922	Breast Neoplasms	Resisting cell death				induced inhibition of SLC39A7 protein may prevent abnormal cellular zinc ion homeostasis associated with breast neoplasms
12414627	SMAD4	4089	Breast Neoplasms	Resisting cell death			TGFbeta pathway	increased expression of SMAD4 mRNA may prevent increased cell proliferation associated with breast neoplasms
15756031	MTHFR	4524	Breast Neoplasms	Resisting Cell Death			creatine biosynthesis and degradation	decreased expression of MTHFR mRNA may prevent increased cell proliferation associated with breast neoplasms
19761616	MUC4	4585	Breast Neoplasms	Resisting Cell Death				increased expression of MUC4 protein correlates with circulating neoplastic cells associated with breast neoplasms
16107734	MYC	4609	Breast Neoplasms	Resisting Cell Death			ErbB3 ---> survival	increased expression of MYC protein correlates with increased cell proliferation associated with breast neoplasms
10873093	NOS2	4843	Breast Neoplasms	Resisting cell death			NOS regulation Pathway, parkin associated pathways	increased expression of NOS2 protein correlates with increased angiogenesis associated with breast neoplasms
9443078	KLF10	7071	Breast Neoplasms	Resisting Cell Death				lack of expression of KLF10 protein correlates with invasive form of breast neoplasms
9425226	BARD1	580	Breast Neoplasms	Resisting Cell Death			c-Kit pathway, ER-alpha Pathway	decreased expression of BARD1 mRNA correlates with adenocarcinoma tumors associated with breast neoplasms
9468507	BCL2L1	598	Breast Neoplasms	Resisting Cell Death			ErbB3 ---> survival, p53 pathway	increased expression of BCL2L1 protein may cause increased anti-apoptosis associated with breast neoplasms
19671159	BCL2L14	79370	Breast Neoplasms	Resisting Cell Death				decreased expression of BCL2L14 mRNA correlates with breast ductal carcinoma
14522919	CCND1	595	Breast Neoplasms	Resisting Cell Death			E2F network, G1 phase (Cdk4), G1 phase (Cdk6)	decreased expression of CCND1 mRNA may prevent increased cell proliferation associated with breast neoplasms
15819613	CCND1	595	Breast Neoplasms	Resisting Cell Death			E2F network, G1 phase (Cdk4), G1 phase (Cdk6)	increased expression of CCND1 mRNA may correlate with increased cell proliferation associated with breast neoplasms
12239620	CDKN2A	1029	Breast Neoplasms	Resisting Cell Death			E2F network, G1 phase (Cdk4), G1 phase (Cdk6), p53 pathway	increased expression of CDKN2A protein may prevent increased cell proliferation associated with breast neoplasms
22669972	FASLG	356	Breast Neoplasms	Resisting Cell Death			Caspase network, Fas pathway	increased expression of FASLG protein may correlate with increased cellular response to interferon-gamma associated with breast neoplasms
9443937	PRKCH	5583	Breast Neoplasms	Resisting Cell Death			PDGF pathway	increased expression of PRKCH mRNA may correlate with increased response to drug associated with breast neoplasms
16391297	KDR	3791	Breast Neoplasms	Resisting Cell Death			beta-catenin network, VEGF-A pathway	induced inhibition of the vascular endothelial growth factor-activated receptor activity of KDR prevents increased angiogenesis associated with breast neoplasms
11313874	ABCB4	5244	Breast Neoplasms	Sustaining Proliferative Signaling	Drug response	doxorubicin (DOX)		amplification of the ABCB4 gene may correlate with drug-resistant form of breast neoplasms
17217917	ABCC1	4363	Breast Neoplasms	Sustaining Proliferative Signaling				decreased expression of ABCC1 protein may prevent decreased response to drug associated with breast neoplasms
15072547	ABCC3	8714	Breast Neoplasms	Sustaining Proliferative Signaling				increased expression of ABCC3 mRNA correlates with increased response to hormone stimulus associated with breast neoplasms
15072547	ABCC5	10057	Breast Neoplasms	Sustaining Proliferative Signaling				abnormal expression of ABCC5 mRNA may correlate with increased response to hormone stimulus associated with breast neoplasms
18692485	ABCG2	9429	Breast Neoplasms	Sustaining Proliferative Signaling				decreased expression of ABCG2 mRNA may correlate with increased response to drug associated with breast neoplasms
19843640	ABI1	10006	Breast Neoplasms	Sustaining Proliferative Signaling				decreased expression of ABI1 mRNA may prevent increased cell proliferation associated with breast neoplasms
8145772	ABL1	25	Breast Neoplasms	Sustaining Proliferative Signaling			beta-catenin network, Caspase network, Fas pathway, p53 pathway, p73 pathway	induced inhibition of the protein tyrosine kinase activity of ABL1 may prevent abnormal cell proliferation associated with breast neoplasms
16036221	ACP1	52	Breast Neoplasms	Sustaining Proliferative Signaling			VEGF-A pathway	increased expression of ACP1 mRNA correlates with breast neoplasms
12606576	ADAM17	6868	Breast Neoplasms	Sustaining Proliferative Signaling			neurotrophic signaling, Notch pathway	increased expression of ADAM17 protein correlates with breast neoplasms
17047053	ADAM28	10863	Breast Neoplasms	Sustaining Proliferative Signaling				increased expression of ADAM28 mRNA correlates with breast neoplasms
15147729	ADORA3	140	Breast Neoplasms	Sustaining Proliferative Signaling				induced stimulation of the G-protein coupled adenosine receptor activity of ADORA3 may prevent increased cell proliferation associated with breast neoplasms
12811831	AGTR1	185	Breast Neoplasms	Sustaining Proliferative Signaling				inhibition of AGTR1 by Losartan may cause decreased epidermal growth factor receptor signaling pathway associated with breast neoplasms
12811831	AGTR1	185	Breast Neoplasms	Sustaining Proliferative Signaling				inhibition of AGTR1 by PD 98059 may cause decreased epidermal growth factor receptor signaling pathway associated with breast neoplasms
15677629	AKT1	207	Breast Neoplasms	Sustaining Proliferative Signaling			AR pathway, ARIP1 ---> atrophin1, E2F network, ErbB3 ---> survival, G1 phase (Cdk2), G2/M phase (cyclin B:Cdk1), insulin pathway, JNK pathway, p53 pathway, PDGF pathway, PRL pathway, RANKL pathway, stress-associated pathways, tuberin pathway, VEGF-A pathway	induced stimulation of AKT1 protein may cause increased activation of MAPK activity associated with breast neoplasms
19685490	AKT1	207	Breast Neoplasms	Sustaining Proliferative Signaling	Mutation		AR pathway, ARIP1 ---> atrophin1, E2F network, ErbB3 ---> survival, G1 phase (Cdk2), G2/M phase (cyclin B:Cdk1), insulin pathway, JNK pathway, p53 pathway, PDGF pathway, PRL pathway, RANKL pathway, stress-associated pathways, tuberin pathway, VEGF-A pathway	stimulation of AKT1 by Copper may prevent increased cell growth associated with breast neoplasms
10441522	AKT1	207	Breast Neoplasms	Sustaining Proliferative Signaling			AR pathway, ARIP1 ---> atrophin1, E2F network, ErbB3 ---> survival, G1 phase (Cdk2), G2/M phase (cyclin B:Cdk1), insulin pathway, JNK pathway, p53 pathway, PDGF pathway, PRL pathway, RANKL pathway, stress-associated pathways, tuberin pathway, VEGF-A pathway	increased phosphorylation of AKT1 may correlate with increased epidermal growth factor receptor signaling pathway associated with breast neoplasms
19685490	AKT1	207	Breast Neoplasms	Sustaining Proliferative Signaling			AR pathway, ARIP1 ---> atrophin1, E2F network, ErbB3 ---> survival, G1 phase (Cdk2), G2/M phase (cyclin B:Cdk1), insulin pathway, JNK pathway, p53 pathway, PDGF pathway, PRL pathway, RANKL pathway, stress-associated pathways, tuberin pathway, VEGF-A pathway	stimulation of AKT1 by Disulfiram may prevent increased cell growth associated with breast neoplasms
12912939	AKT3	10000	Breast Neoplasms	Sustaining Proliferative Signaling				increased expression of AKT3 protein may cause increased cell proliferation associated with breast neoplasms
10070897	AR	367	Breast Neoplasms, Male	Sustaining Proliferative Signaling			AR pathway	lack of expression of AR protein correlates with decreased cell differentiation associated with male breast neoplasms
18381432	AREG	374	Breast Neoplasms	Sustaining Proliferative Signaling	Drug resistant	exemestane		decreased expression of AREG mRNA may cause decreased occurrence of cell proliferation associated with breast neoplasms
18829532	ARHGAP35	2909	Breast Neoplasms	Sustaining Proliferative Signaling			EGF pathway	increased phosphorylation of ARHGAP35 may cause neoplastic cell transformation associated with breast neoplasms
11912172	BAG1	573	Breast Neoplasms	Sustaining Proliferative Signaling			ER-alpha Pathway	increased expression of BAG1 protein may cause increased cell proliferation associated with breast neoplasms
17178857	BAG4	9530	Breast Neoplasms	Sustaining Proliferative Signaling				increased expression of BAG4 protein may cause neoplastic cell transformation associated with breast neoplasms
19184415	BDKRB1	623	Breast Neoplasms	Sustaining Proliferative Signaling				induced stimulation of the bradykinin receptor activity of BDKRB1 may cause increased cell proliferation associated with breast neoplasms
19451094	BMPR1B	658	Breast Neoplasms	Sustaining Proliferative Signaling			TGFbeta pathway	decreased expression of BMPR1B mRNA may cause increased cell proliferation associated with breast neoplasms
18997820	BRCA1	672	Breast Neoplasms	Sustaining Proliferative Signaling			ER-alpha Pathway	decreased expression of BRCA1 mRNA may cause increased cell proliferation associated with breast neoplasms
15833850	BSG	682	Breast Neoplasms	Sustaining Proliferative Signaling				increased expression of BSG protein may cause increased angiogenesis associated with breast neoplasms
15340078	BTRC	8945	Breast Neoplasms	Sustaining Proliferative Signaling			E2F network, G1 phase (Cdk2), G2/M phase (cyclin B:Cdk1), TNF-alpha pathway, wnt pathway	increased expression of BTRC protein may cause increased cell proliferation associated with breast neoplasms
15753389	BTRC	8945	Breast Neoplasms	Sustaining Proliferative Signaling	Drug Response	doxorubicin, tamoxifen, and paclitaxel	E2F network, G1 phase (Cdk2), G2/M phase (cyclin B:Cdk1), TNF-alpha pathway, wnt pathway	decreased expression of BTRC protein may prevent increased cell proliferation associated with breast neoplasms
15609314	CAMP	820	Breast Neoplasms	Sustaining Proliferative Signaling				increased expression of CAMP protein may cause increased cell proliferation associated with breast neoplasms
14981543	CASP7	840	Breast Neoplasms	Sustaining Proliferative Signaling	Drug Response	azurin	Apo2L pathway, Caspase network, Fas pathway	increased cleavage of CASP7 may prevent increased cell proliferation associated with breast neoplasms
10891427	CCL2	6347	Breast Neoplasms	Sustaining Proliferative Signaling				antibody to CCL2 may prevent increased angiogenesis associated with breast neoplasms
15123840	CCNA1	8900	Breast Neoplasms	Sustaining Proliferative Signaling			E2F network, G2/M phase (cyclin A:Cdk1), p53 pathway, S phase (Cdk2)	increased expression of CCNA1 mRNA may correlate with increased cell proliferation associated with breast neoplasms
9664138	CCNB1	891	Breast Neoplasms	Sustaining Proliferative Signaling	response to Genistein		APP pathway, E2F network, G2/M phase (cyclin B:Cdk1)	decreased expression of CCNB1 protein may cause increased cell cycle arrest associated with breast neoplasms
10825140	CCNC	892	Breast Neoplasms	Sustaining Proliferative Signaling				decreased expression of CCNC protein may cause increased cell cycle arrest associated with breast neoplasms
14522919	CCND1	595	Breast Neoplasms	Sustaining Proliferative Signaling			E2F network, G1 phase (Cdk4), G1 phase (Cdk6)	decreased expression of CCND1 mRNA may prevent increased cell proliferation associated with breast neoplasms
14625284	CCND1	595	Breast Neoplasms	Sustaining Proliferative Signaling			E2F network, G1 phase (Cdk4), G1 phase (Cdk6)	increased expression of CCND1 protein may correlate with increased cell proliferation associated with breast neoplasms
15863513	CCND1	595	Breast Neoplasms	Sustaining Proliferative Signaling			E2F network, G1 phase (Cdk4), G1 phase (Cdk6)	decreased expression of CCND1 mRNA may prevent increased cell proliferation associated with breast neoplasms
9852627	CCND1	595	Breast Neoplasms	Sustaining Proliferative Signaling	response to methylglyoxal bis(cyclopentylamidinohydrazone)		E2F network, G1 phase (Cdk4), G1 phase (Cdk6)	decreased expression of CCND1 mRNA may cause increased cell cycle arrest associated with breast neoplasms
10825140	CCND1	595	Breast Neoplasms	Sustaining Proliferative Signaling			E2F network, G1 phase (Cdk4), G1 phase (Cdk6)	decreased expression of CCND1 protein may cause increased cell cycle arrest associated with breast neoplasms
9260897	CCND3	896	Breast Neoplasms	Sustaining Proliferative Signaling	Response to retinoic acid		E2F network, G1 phase (Cdk4), G1 phase (Cdk6)	decreased expression of CCND3 protein may prevent abnormal cell cycle arrest associated with breast neoplasms
7903908	CCNE1	898	Breast Neoplasms	Sustaining Proliferative Signaling			E2F network, G1 phase (Cdk2), G1 phase (Cdk6), parkin associated pathways	abnormal expression of CCNE1 protein correlates with decreased cell differentiation associated with breast neoplasms
9374373	CCNE1	898	Breast Neoplasms	Sustaining Proliferative Signaling			E2F network, G1 phase (Cdk2), G1 phase (Cdk6), parkin associated pathways	increased expression of CCNE1 protein correlates with decreased cell differentiation associated with breast neoplasms
9683802	CCNE1	898	Breast Neoplasms	Sustaining Proliferative Signaling	response to gamma-Linolenic acid		E2F network, G1 phase (Cdk2), G1 phase (Cdk6), parkin associated pathways	induced inhibition of CCNE1 protein may cause increased cell cycle arrest associated with breast neoplasms
17415709	CD274	29126	Breast Neoplasms	Sustaining Proliferative Signaling				increased expression of CD274 protein correlates with increased cell proliferation associated with breast neoplasms
9195978	CD59	966	Breast Neoplasms	Sustaining Proliferative Signaling	response to progestin			increased expression of CD59 mRNA may correlate with increased cell differentiation associated with breast neoplasms
18316602	CDH5	1003	Breast Neoplasms	Sustaining Proliferative Signaling				increased expression of CDH5 protein may cause increased cell proliferation associated with breast neoplasms
18316602	CDH5	1003	Breast Neoplasms	Sustaining Proliferative Signaling				increased expression of CDH5 protein may cause increased angiogenesis associated with breast neoplasms
8250970	CDK1	983	Breast Neoplasms	Sustaining Proliferative Signaling			APP pathway, E2F network, G2/M phase (cyclin A:Cdk1), G2/M phase (cyclin B:Cdk1), S phase (Cdk2)	decreased phosphorylation of CDK1 may cause increased cell cycle arrest associated with breast neoplasms
9844631	CDK1	983	Breast Neoplasms	Sustaining Proliferative Signaling			APP pathway, E2F network, G2/M phase (cyclin A:Cdk1), G2/M phase (cyclin B:Cdk1), S phase (Cdk2)	stimulation of CDK1 by Paclitaxel may cause abnormal cell cycle arrest associated with breast neoplasms
9844631	CDK1	983	Breast Neoplasms	Sustaining Proliferative Signaling	response to Taxol		APP pathway, E2F network, G2/M phase (cyclin A:Cdk1), G2/M phase (cyclin B:Cdk1), S phase (Cdk2)	induced stimulation of the cyclin-dependent protein serine/threonine kinase activity of CDK1 may cause abnormal cell cycle arrest associated with breast neoplasms
10226538	CDK1	983	Breast Neoplasms	Sustaining Proliferative Signaling			APP pathway, E2F network, G2/M phase (cyclin A:Cdk1), G2/M phase (cyclin B:Cdk1), S phase (Cdk2)	increased expression of CDK1 protein correlates with increased cell cycle arrest associated with breast neoplasms
10996850	CDK1	983	Breast Neoplasms	Sustaining Proliferative Signaling	response to Genistein		APP pathway, E2F network, G2/M phase (cyclin A:Cdk1), G2/M phase (cyclin B:Cdk1), S phase (Cdk2)	inhibition of CDK1 by Genistein may cause increased cell cycle arrest associated with breast neoplasms
10996850	CDK1	983	Breast Neoplasms	Sustaining Proliferative Signaling	response to Genistein		APP pathway, E2F network, G2/M phase (cyclin A:Cdk1), G2/M phase (cyclin B:Cdk1), S phase (Cdk2)	induced inhibition of the cyclin-dependent protein serine/threonine kinase activity of CDK1 may cause increased cell cycle arrest associated with breast neoplasms
10996850	CDK1	983	Breast Neoplasms	Sustaining Proliferative Signaling	response to Genistein		APP pathway, E2F network, G2/M phase (cyclin A:Cdk1), G2/M phase (cyclin B:Cdk1), S phase (Cdk2)	increased tyrosine phosphorylation of CDK1 may cause increased cell cycle arrest associated with breast neoplasms
8674031	CDK2	1017	Breast Neoplasms	Sustaining Proliferative Signaling	response to Flavopiridol		E2F network, G1 phase (Cdk2), G1 phase (Cdk6), p53 pathway, S phase (Cdk2)	decreased tyrosine phosphorylation of CDK2 may cause increased cell cycle arrest associated with breast neoplasms
9259311	CDK2	1017	Breast Neoplasms	Sustaining Proliferative Signaling	response to Retinoic acid		E2F network, G1 phase (Cdk2), G1 phase (Cdk6), p53 pathway, S phase (Cdk2)	decreased phosphorylation of CDK2 may cause increased cell cycle arrest associated with breast neoplasms
9259311	CDK2	1017	Breast Neoplasms	Sustaining Proliferative Signaling			E2F network, G1 phase (Cdk2), G1 phase (Cdk6), p53 pathway, S phase (Cdk2)	decreased expression of CDK2 protein may cause increased cell cycle arrest associated with breast neoplasms
10412049	CDK2	1017	Breast Neoplasms	Sustaining Proliferative Signaling			E2F network, G1 phase (Cdk2), G1 phase (Cdk6), p53 pathway, S phase (Cdk2)	decreased expression of CDK2 protein may cause increased cell cycle arrest associated with breast neoplasms
8622677	CDK4	1019	Breast Neoplasms	Sustaining Proliferative Signaling			E2F network, G1 phase (Cdk4)	decreased expression of CDK4 protein may cause increased cell cycle arrest associated with breast neoplasms
8674031	CDK4	1019	Breast Neoplasms	Sustaining Proliferative Signaling			E2F network, G1 phase (Cdk4)	inhibition of CDK4 by flavopiridol may cause increased cell cycle arrest associated with breast neoplasms
8674031	CDK4	1019	Breast Neoplasms	Sustaining Proliferative Signaling			E2F network, G1 phase (Cdk4)	induced inhibition of CDK4 protein may cause increased cell cycle arrest associated with breast neoplasms
9260897	CDK4	1019	Breast Neoplasms	Sustaining Proliferative Signaling	Response to retinoic acid		E2F network, G1 phase (Cdk4)	decreased expression of CDK4 mRNA may cause increased cell cycle arrest associated with breast neoplasms
9528753	CDK4	1019	Breast Neoplasms	Sustaining Proliferative Signaling	response to progestin		E2F network, G1 phase (Cdk4)	induced inhibition of CDK4 protein may cause increased cell cycle arrest associated with breast neoplasms
9683802	CDK4	1019	Breast Neoplasms	Sustaining Proliferative Signaling	response to gamma-Linolenic acid		E2F network, G1 phase (Cdk4)	induced inhibition of CDK4 protein may cause increased cell cycle arrest associated with breast neoplasms
9160891	CDK6	1021	Breast Neoplasms	Sustaining Proliferative Signaling			E2F network, G1 phase (Cdk6)	induced inhibition of CDK6 protein may cause increased cell cycle arrest associated with breast neoplasms
9461564	CDK6	1021	Breast Neoplasms	Sustaining Proliferative Signaling	Reponse to Indole-3-carbinol		E2F network, G1 phase (Cdk6)	lack of expression of CDK6 protein may cause increased cell cycle arrest associated with breast neoplasms
9563902	CDK6	1021	Breast Neoplasms	Sustaining Proliferative Signaling	Response to silymarin		E2F network, G1 phase (Cdk6)	inhibition of CDK6 by Silymarin may cause increased cell cycle arrest associated with breast neoplasms
9563902	CDK6	1021	Breast Neoplasms	Sustaining Proliferative Signaling			E2F network, G1 phase (Cdk6)	induced inhibition of CDK6 protein may cause increased cell cycle arrest associated with breast neoplasms
10908655	CDKN1A	1026	Breast Neoplasms	Sustaining Proliferative Signaling			E2F network, G1 phase (Cdk2), G1 phase (Cdk4), G1 phase (Cdk6), S phase (Cdk2)	increased expression of CDKN1A protein may cause increased cell cycle arrest associated with breast neoplasms
9862580	CDKN2A	1029	Breast Neoplasms	Sustaining Proliferative Signaling			E2F network, G1 phase (Cdk4), G1 phase (Cdk6), p53 pathway	mislocalization of CDKN2A protein correlates with decreased cell differentiation associated with breast neoplasms
15863513	CHN2	1124	Breast Neoplasms	Sustaining Proliferative Signaling				increased expression of CHN2 mRNA may prevent increased cell proliferation associated with breast neoplasms
16862147	CRK	1398	Breast Neoplasms	Sustaining Proliferative Signaling			insulin pathway, PDGF pathway	induced stimulation of CRK protein may cause decreased severity of neoplastic processes associated with breast neoplasms
9500448	CTSB	1508	Breast Neoplasms	Sustaining proliferative signaling				induced inhibition of CTSB protein may prevent increased cell proliferation associated with breast neoplasms
12586845	CXCL12	6387	Breast Neoplasms	Sustaining proliferative signaling				increased expression of CXCL12 protein correlates with increased cell proliferation associated with breast neoplasms
12586845	CXCR4	7852	Breast Neoplasms	Sustaining Proliferative Signaling				stimulation of CXCR4 by Estradiol may cause cell proliferation associated with breast neoplasms
16491124	CYB5A	1528	Breast Neoplasms	Sustaining Proliferative Signaling				abnormal expression of CYB5A mRNA correlates with hormone-dependent neoplasms associated with breast neoplasms
10835626	CYP24A1	1591	Breast Neoplasms	Sustaining Proliferative Signaling
16886671	CYP27B1	1594	Breast Neoplasms	Sustaining Proliferative Signaling				decreased expression of CYP27B1 mRNA may prevent increased cell proliferation associated with breast neoplasms
9874798	DIRAS3	9077	Breast Neoplasms	Sustaining Proliferative Signaling				increased expression of DIRAS3 mRNA may prevent decreased cell cycle arrest associated with breast neoplasms
15520177	DNAJA3	9093	Breast Neoplasms	Sustaining Proliferative Signaling			IFN pathway, IFNalpha/beta pathway	increased expression of DNAJA3 protein may prevent increased cell proliferation associated with breast neoplasms
15169882	E2F1	1869	Breast Neoplasms	Sustaining Proliferative Signaling			E2F network, G1 phase (Cdk2), G1 phase (Cdk4), G1 phase (Cdk6), G2/M phase (cyclin A:Cdk1), G2/M phase (cyclin B:Cdk1), S phase (Cdk2)	increased protein binding of E2F1 may correlate with increased cell proliferation associated with breast neoplasms
17637753	E2F2	1870	Breast Neoplasms	Sustaining Proliferative Signaling			E2F network, G1 phase (Cdk2), G1 phase (Cdk4), G1 phase (Cdk6), G2/M phase (cyclin A:Cdk1), G2/M phase (cyclin B:Cdk1), S phase (Cdk2)	increased expression of E2F2 protein may cause increased cell proliferation associated with breast neoplasms
22270930	ECD	11319	Breast Neoplasms	Sustaining Proliferative Signaling				increased expression of ECD protein correlates with increased neoplasm grading associated with breast neoplasms
10850460	EGFR	1956	Breast Neoplasms	Sustaining Proliferative Signaling			beta-catenin network, EGF pathway, JNK pathway	deletion mutation in the EGFR gene may cause increased epidermal growth factor receptor signaling pathway associated with breast neoplasms
15181171	EGR1	1958	Breast Neoplasms	Sustaining Proliferative Signaling				decreased expression of EGR1 mRNA may prevent increased cell proliferation associated with breast neoplasms
9212230	EGR1	1958	Breast Neoplasms	Sustaining Proliferative Signaling				decreased expression of EGR1 mRNA may cause increased incidence of neoplastic cell transformation associated with breast neoplasms
15094776	EIF3A	8661	Breast Neoplasms	Sustaining Proliferative Signaling				increased expression of EIF3A protein may correlate with increased cell proliferation associated with breast neoplasms
16816380	EPHB4	2050	Breast Neoplasms	Sustaining Proliferative Signaling				decreased expression of EPHB4 protein may cause decreased severity of neoplastic processes associated with breast neoplasms
16862147	EPHB4	2050	Breast Neoplasms	Sustaining Proliferative Signaling				induced stimulation of EPHB4 protein may cause decreased severity of neoplastic processes associated with breast neoplasms
10763821	ERBB2	2064	Breast Neoplasms	Sustaining Proliferative Signaling			beta-catenin network, EGF pathway, ErbB3 ---> survival	increased presence of ERBB2 antibody may cause increased cell cycle arrest associated with breast neoplasms
10398081	ERBB3	2065	Breast Neoplasms	Sustaining Proliferative Signaling			beta-catenin network, EGF pathway, ErbB3 ---> survival	increased expression of ERBB3 protein correlates with increased severity of malignant form of breast neoplasms
10768865	ERBB3	2065	Breast Neoplasms	Sustaining Proliferative Signaling			beta-catenin network, EGF pathway, ErbB3 ---> survival	induced inhibition of the epidermal growth factor-activated receptor activity of ERBB3 may prevent increased epidermal growth factor receptor signaling pathway associated with breast neoplasms
12124352	ERBB3	2065	Breast Neoplasms	Sustaining Proliferative Signaling			beta-catenin network, EGF pathway, ErbB3 ---> survival	decreased tyrosine phosphorylation of ERBB3 may prevent increased cell proliferation associated with breast neoplasms
10022808	ERBB3	2065	Breast Neoplasms	Sustaining Proliferative Signaling			beta-catenin network, EGF pathway, ErbB3 ---> survival	increased presence of ERBB3 antibody correlates with breast ductal carcinoma associated with breast neoplasms
19770839	ERP29	10961	Breast Neoplasms	Sustaining Proliferative Signaling				increased expression of ERP29 mRNA may cause decreased neoplastic cell transformation associated with breast neoplasms
16330673	EZH2	2146	Breast Neoplasms	Sustaining Proliferative Signaling				increased expression of EZH2 mRNA correlates with increased cell proliferation associated with breast neoplasms
14524536	FAP	2191	Breast Neoplasms	Sustaining Proliferative Signaling				increased expression of FAP protein may cause abnormal cell proliferation associated with breast neoplasms
14741707	FFAR1	2864	Breast Neoplasms	Sustaining Proliferative Signaling				increased expression of FFAR1 mRNA may correlate with increased cell proliferation associated with breast neoplasms
15695516	FFAR1	2864	Breast Neoplasms	Sustaining Proliferative Signaling	response to oleate			decreased expression of FFAR1 mRNA may prevent increased cell proliferation associated with breast neoplasms
12220958	FGF7	2252	Breast Neoplasms	Sustaining Proliferative Signaling				increased expression of FGF7 protein may cause increased cell proliferation associated with breast neoplasms
15868899	FIGF	2277	Breast Neoplasms	Sustaining Proliferative Signaling				increased expression of FIGF protein may correlate with increased cell proliferation associated with breast neoplasms
7585469	FOS	2353	Breast Neoplasms	Sustaining Proliferative Signaling	drug response	tamoxifen	EGF pathway	increased expression of FOS protein may correlate with increased cell cycle arrest associated with breast neoplasms
15608675	FOSL1	8061	Breast Neoplasms	Sustaining Proliferative Signaling				increased expression of FOSL1 mRNA may cause increased cell proliferation associated with breast neoplasms
10918184	FOSL1	8061	Breast Neoplasms	Sustaining Proliferative Signaling				increased expression of FOSL1 protein correlates with increased cell cycle associated with breast neoplasms
10918184	FOSL2	2355	Breast Neoplasms	Sustaining Proliferative Signaling				increased expression of FOSL2 protein correlates with abnormal cell cycle associated with breast neoplasms
12168831	FTH1	2495	Breast Neoplasms	Sustaining Proliferative Signaling				decreased expression of FTH1 mRNA may prevent increased cell proliferation associated with breast neoplasms
11888885	G3BP1	10146	Breast Neoplasms	Sustaining Proliferative Signaling	response to growth factor heregulin beta			increased expression of G3BP1 protein may correlate with increased epidermal growth factor receptor signaling pathway associated with breast neoplasms
11196191	GAB1	2549	Breast Neoplasms	Sustaining Proliferative Signaling	response to IL-6		Epo Pathway	increased tyrosine phosphorylation of GAB1 may correlate with increased epidermal growth factor receptor signaling pathway associated with breast neoplasms
12926057	GAB1	2549	Breast Neoplasms	Sustaining Proliferative Signaling			Epo Pathway	induced inhibition of GAB1 protein may prevent increased epidermal growth factor receptor signaling pathway associated with breast neoplasms
12748184	GAB1	2549	Breast Neoplasms	Sustaining Proliferative Signaling			Epo Pathway	increased phosphorylation of GAB1 may cause increased cell proliferation associated with breast neoplasms
11994274	GDF15	9518	Breast Neoplasms	Sustaining Proliferative Signaling				decreased expression of GDF15 protein causes increased cell proliferation associated with breast neoplasms
15342389	GLI1	2735	Breast Neoplasms	Sustaining Proliferative Signaling	response to cyclopamine			decreased expression of GLI1 mRNA may prevent increased cell proliferation associated with breast neoplasms
15389519	GMNN	51053	Breast Neoplasms	Sustaining Proliferative Signaling				increased expression of GMNN protein may cause increased cell proliferation associated with breast neoplasms
12193550	GPER1	2852	Breast Neoplasms	Sustaining Proliferative Signaling				increased expression of GPER1 protein may prevent increased cell proliferation associated with breast neoplasms
15672868	GRB2	2885	Breast Neoplasms	Sustaining Proliferative Signaling			B-cell antigen receptor pathway, EGF pathway, Epo Pathway, ErbB3 ---> survival, GH pathway, insulin pathway, neurotrophic signaling, NMDA receptor signaling, OSM pathway, PDGF pathway, PRL pathway, T-cell antigen receptor pathway, VEGF-A pathway	increased expression of GRB2 protein may cause increased cellular component movement associated with breast neoplasms
14521921	GRB2	2885	Breast Neoplasms	Sustaining Proliferative Signaling			B-cell antigen receptor pathway, EGF pathway, Epo Pathway, ErbB3 ---> survival, GH pathway, insulin pathway, neurotrophic signaling, NMDA receptor signaling, OSM pathway, PDGF pathway, PRL pathway, T-cell antigen receptor pathway, VEGF-A pathway	induced inhibition of the epidermal growth factor receptor binding of GRB2 may prevent increased cell proliferation associated with breast neoplasms
11126200	GSN	2934	Breast Neoplasms	Sustaining Proliferative Signaling	response to Suberoylanilide hydroxamic acid			increased expression of GSN mRNA may prevent decreased cell differentiation associated with breast neoplasms
17616670	HBP1	26959	Breast Neoplasms	Sustaining Proliferative Signaling				decreased expression of HBP1 mRNA correlates with breast ductal carcinoma
1580550	HMGCR	3156	Breast Neoplasms	Sustaining Proliferative Signaling				induced inhibition of the hydroxymethylglutaryl-CoA reductase (NADPH) activity of HMGCR may prevent increased cell proliferation associated with breast neoplasms
18276758	HOXA1	3198	Breast Neoplasms	Sustaining Proliferative Signaling				increased expression of HOXA1 in epithelium/epithelial cells may cause increased cell proliferation associated with breast neoplasms
8670198	HOXA1	3198	Breast Neoplasms	Sustaining Proliferative Signaling				abnormal expression of HOXA1 mRNA may cause abnormal cell differentiation associated with breast neoplasms
9528762	HOXA10	3206	Breast Neoplasms	Sustaining Proliferative Signaling	Response to vitamin D3			increased expression of HOXA10 mRNA may cause increased cell cycle arrest associated with breast neoplasms
15305225	HSD11B2	3291	Breast Neoplasms	Sustaining Proliferative Signaling				increased expression of HSD11B2 mRNA may correlate with increased cell proliferation associated with breast neoplasms
10397274	HSP90AA1	3320	Breast Neoplasms	Sustaining Proliferative Signaling			AhR pathway, ER-alpha Pathway, HIF-1alpha pathway	increased expression of HSP90AA1 mRNA correlates with increased cell proliferation associated with breast neoplasms
1356626	ICAM1	3383	Breast Neoplasms	Sustaining Proliferative Signaling				increased expression of ICAM1 protein may correlate with increased intracellular protein kinase cascade associated with breast neoplasms
1295449	IFNB1	3456	Breast Neoplasms	Sustaining Proliferative Signaling			IFN pathway, IFNalpha/beta pathway	increased expression of IFNB1 protein may prevent abnormal intracellular estrogen receptor signaling pathway associated with breast neoplasms
18039859	PML	5371	Breast Neoplasms	Sustaining proliferative signaling			p53 pathway	increased proteolysis of PML may cause increased severity of neoplastic cell transformation associated with breast neoplasms
17710163	UBE2S	27338	Breast Neoplasms	Sustaining proliferative signaling	Response to etoposide and doxorubicin		c-Kit pathway, HIF-1alpha pathway	increased expression of UBE2S mRNA correlates with breast ductal carcinoma
17875694	SEPT9	10801	Breast Neoplasms	Sustaining Proliferative Signaling				increased expression of SEPT9 protein may cause neoplastic processes associated with breast neoplasms
17525734	SRCIN1	80725	Breast Neoplasms	Sustaining Proliferative Signaling				increased expression of SRCIN1 protein may cause decreased severity of neoplastic processes associated with breast neoplasms
16840439	SIM2	6493	Breast Neoplasms	Sustaining proliferative signaling				increased expression of SIM2 protein may cause decreased severity of neoplastic cell transformation associated with breast neoplasms
11108660	RB1	5925	Breast Neoplasms	Sustaining Proliferative Signaling			E2F network, G1 phase (Cdk2), G1 phase (Cdk4), G1 phase (Cdk6), G2/M phase (cyclin A:Cdk1), G2/M phase (cyclin B:Cdk1), p73 pathway, S phase (Cdk2)	decreased expression of RB1 mRNA correlates with decreased cell differentiation associated with breast neoplasms
15530851	PRKCA	5578	Breast Neoplasms	Sustaining proliferative signaling			AR pathway, PDGF pathway, T-cell antigen receptor pathway	NA
15502842	RAB25	57111	Breast Neoplasms	Sustaining Proliferative Signaling				increased expression of RAB25 mRNA correlates with increased severity of neoplastic processes associated with breast neoplasms
22403610	ROR1	4919	Breast Neoplasms	Sustaining Proliferative Signaling				decreased expression of ROR1 mRNA may cause decreased cell proliferation associated with breast neoplasms
18381426	SIX1	6495	Breast Neoplasms	Sustaining Proliferative Signaling				increased expression of SIX1 protein causes neoplastic cell transformation associated with breast neoplasms
11497302	PRDX1	5052	Breast Neoplasms	Sustaining Proliferative Signaling				increased expression of PRDX1 protein may cause disease progression associated with breast neoplasms
11126200	TXNIP	10628	Breast Neoplasms	Sustaining Proliferative Signaling	response to Suberoylanilide hydroxamic acid		hypoxia pathway	increased expression of TXNIP mRNA may prevent decreased cell differentiation associated with breast neoplasms
15140407	WISP3	8838	Breast Neoplasms	Sustaining Proliferative Signaling				decreased expression of WISP3 protein causes increased angiogenesis associated with breast neoplasms
15160994	PLK1	5347	Breast Neoplasms	Sustaining Proliferative Signaling			E2F network, G2/M phase (cyclin B:Cdk1), p53 pathway	decreased expression of PLK1 mRNA may prevent increased cell proliferation associated with breast neoplasms
15126355	PPARD	5467	Breast Neoplasms	Sustaining Proliferative Signaling				induced stimulation of PPARD protein may cause increased cell proliferation associated with breast neoplasms
15374638	PPP5C	5536	Breast Neoplasms	Sustaining Proliferative Signaling			stress-associated pathways	increased expression of PPP5C protein may cause increased cell proliferation associated with breast neoplasms
18280813	PPP5C	5536	Breast Neoplasms	Sustaining proliferative signaling			stress-associated pathways	increased expression of PPP5C mRNA may correlate with increased cell proliferation associated with breast neoplasms
14587095	PRKCA	5578	Breast Neoplasms	Sustaining Proliferative Signaling			AR pathway, PDGF pathway, T-cell antigen receptor pathway	decreased expression of PRKCA mRNA may prevent increased cell proliferation associated with breast neoplasms
12902983	PTK6	5753	Breast Neoplasms	Sustaining Proliferative Signaling			beta-catenin network	decreased expression of PTK6 mRNA may prevent increased cell proliferation associated with breast neoplasms
19635455	PTPN1	5770	Breast Neoplasms	Sustaining proliferative signaling	resistance to 4-OH tamoxifen		insulin pathway	decreased expression of PTPN1 mRNA may prevent increased cell proliferation associated with breast neoplasms
14624462	PTPN6	5777	Breast Neoplasms	Sustaining proliferative signaling			EGF pathway, Epo Pathway	The role of PTPN6 in negative regulation of JAK-STAT cascade may prevent increased cell proliferation associated with breast neoplasms
12529992	RARB	5915	Breast Neoplasms	Sustaining proliferative signaling				hypomethylation of the RARB gene may prevent increased cell proliferation associated with breast neoplasms
14666671	RBBP7	5931	Breast Neoplasms	Sustaining Proliferative Signaling				increased expression of RBBP7 protein may prevent increased cell proliferation associated with breast neoplasms
16552754	RBM10	8241	Breast Neoplasms	Sustaining proliferative signaling				abnormal expression of RBM10 mRNA correlates with increased cell proliferation associated with breast neoplasms
18483257	RET	5979	Breast Neoplasms	Sustaining proliferative signaling				induced stimulation of RET protein causes increased cell proliferation associated with breast neoplasms
12370419	RHOBTB2	23221	Breast Neoplasms	Sustaining Proliferative Signaling				missense mutation in the RHOBTB2 gene may cause increased cell proliferation associated with breast neoplasms
12386818	RRAS	6237	Breast Neoplasms	Sustaining Proliferative Signaling				increased expression of RRAS protein may cause increased cell proliferation associated with breast neoplasms
14973113	SCARB1	949	Breast Neoplasms	Sustaining Proliferative Signaling				increased expression of SCARB1 mutant protein may prevent increased cell proliferation associated with breast neoplasms
8567115	SHC1	6464	Breast Neoplasms	Sustaining Proliferative Signaling			EGF pathway, Epo Pathway, ErbB3 ---> survival, GH pathway, insulin pathway, neurotrophic signaling, NMDA receptor signaling, OSM pathway, PDGF pathway, PRL pathway, VEGF-A pathway	decreased phosphorylation of SHC1 may prevent increased cell proliferation associated with breast neoplasms
9585256	SHC1	6464	Breast Neoplasms	Sustaining Proliferative Signaling			EGF pathway, Epo Pathway, ErbB3 ---> survival, GH pathway, insulin pathway, neurotrophic signaling, NMDA receptor signaling, OSM pathway, PDGF pathway, PRL pathway, VEGF-A pathway	increased phosphorylation of SHC1 may correlate with increased epidermal growth factor receptor signaling pathway associated with breast neoplasms
12812359	SIGMAR1	10280	Breast Neoplasms	Sustaining Proliferative Signaling				induced stimulation of SIGMAR1 protein may prevent increased cell proliferation associated with breast neoplasms
17133354	SLC12A6	9990	Breast Neoplasms	Sustaining proliferative signaling				increased expression of SLC12A6 mRNA may cause increased cell proliferation associated with breast neoplasms
15449313	SLC2A5	6518	Breast Neoplasms	Sustaining proliferative signaling				decreased expression of SLC2A5 protein may prevent increased cell proliferation associated with breast neoplasms
12384551	SLIT2	9353	Breast Neoplasms	Sustaining proliferative signaling				increased expression of SLIT2 protein may prevent increased cell proliferation associated with breast neoplasms
16189149	SOCS2	8835	Breast Neoplasms	Sustaining proliferative signaling				lack of expression of SOCS2 protein may correlate with increased cell proliferation associated with breast neoplasms
12441135	SPHK1	8877	Breast Neoplasms	Sustaining proliferative signaling				induced stimulation of SPHK1 protein may cause increased cell proliferation associated with breast neoplasms
15342396	SPRY1	10252	Breast Neoplasms	Sustaining proliferative signaling				decreased expression of SPRY1 mRNA may cause increased cell proliferation associated with breast neoplasms
12032322	STAT1	6772	Breast Neoplasms	Sustaining proliferative signaling			EGF pathway, IFN pathway, IFNalpha/beta pathway, IL-10 pathway, IL-22 pathway, OSM pathway, PDGF pathway, TLR4 pathway, tuberin pathway, VEGF-A pathway	decreased expression of STAT1 protein may correlate with increased cell proliferation associated with breast neoplasms
12054648	STAT3	6774	Breast Neoplasms	Sustaining proliferative signaling			EGF pathway, IFN pathway, IFNalpha/beta pathway, IL-10 pathway, IL-22 pathway, IL-6 pathway, OSM pathway, p38 pathway, PDGF pathway, stress-associated pathways, TPO pathway	increased phosphorylation of STAT3 may correlate with increased cell proliferation associated with breast neoplasms
12441326	STAT3	6774	Breast Neoplasms	Sustaining proliferative signaling			EGF pathway, IFN pathway, IFNalpha/beta pathway, IL-10 pathway, IL-22 pathway, IL-6 pathway, OSM pathway, p38 pathway, PDGF pathway, stress-associated pathways, TPO pathway	increased phosphorylation of STAT3 may correlate with increased cell proliferation associated with breast neoplasms
15145451	STS	412	Breast Neoplasms	Sustaining proliferative signaling				induced inhibition of the steryl-sulfatase activity of STS may prevent increased cell proliferation associated with breast neoplasms
17214372	STYK1	55359	Breast Neoplasms	Sustaining proliferative signaling				increased expression of STYK1 mRNA may correlate with increased cell proliferation associated with breast neoplasms
14735194	TIMP1	7076	Breast Neoplasms	Sustaining proliferative signaling				increased expression of TIMP1 protein may cause increased cell proliferation associated with breast neoplasms
12449723	TK1	7083	Breast Neoplasms	Sustaining proliferative signaling			interconversion and degradation of pyrimidine nucleotides and bases pathway	increased expression of TK1 protein correlates with increased cell proliferation associated with breast neoplasms
1317462	TP53	7157	Breast Neoplasms	Sustaining proliferative signaling			Caspase network, HIF-1alpha pathway, p38 pathway, p53 pathway, stress-associated pathways	increased nucleus localization of TP53 correlates with familial form of breast neoplasms
1352359	TP53	7157	Breast Neoplasms	Sustaining proliferative signaling			Caspase network, HIF-1alpha pathway, p38 pathway, p53 pathway, stress-associated pathways	increased expression of TP53 protein correlates with increased cell proliferation associated with breast neoplasms
12075357	TRIM25	7706	Breast Neoplasms	Sustaining proliferative signaling				increased expression of TRIM25 protein may cause increased cell proliferation associated with breast neoplasms
15958618	TSPAN13	27075	Breast Neoplasms	Sustaining proliferative signaling				decreased expression of TSPAN13 mRNA may cause increased cell proliferation associated with breast neoplasms
18518979	VAV3	10451	Breast Neoplasms	Sustaining proliferative signaling				increased expression of VAV3 protein may cause increased cell proliferation associated with breast neoplasms
12082632	WISP3	8838	Breast Neoplasms	Sustaining proliferative signaling				increased expression of WISP3 mRNA may prevent increased cell proliferation associated with breast neoplasms
14666652	WT1	7490	Breast Neoplasms	Sustaining proliferative signaling				increased expression of WT1 protein may prevent increased cell proliferation associated with breast neoplasms
16651443	YBX1	4904	Breast Neoplasms	Sustaining proliferative signaling	EGF response			point mutation in the 'Cold-shock' DNA-binding domain of YBX1 may prevent increased cell proliferation associated with breast neoplasms
9443403	TGFB2	7042	Breast Neoplasms	Sustaining proliferative signaling				increased secretion of TGFB2 correlates with decreased cell proliferation associated with breast neoplasms
9041204	STAT3	6774	Breast Neoplasms	Sustaining proliferative signaling			EGF pathway, IFN pathway, IFNalpha/beta pathway, IL-10 pathway, IL-22 pathway, IL-6 pathway, OSM pathway, p38 pathway, PDGF pathway, stress-associated pathways, TPO pathway	NA
1464602	PTN	5764	Breast Neoplasms	Sustaining Proliferative Signaling				increased expression of PTN mRNA correlates with breast neoplasms
10193322	RB1	5925	Breast Neoplasms	Sustaining Proliferative Signaling			E2F network, G1 phase (Cdk2), G1 phase (Cdk4), G1 phase (Cdk6), G2/M phase (cyclin A:Cdk1), G2/M phase (cyclin B:Cdk1), p73 pathway, S phase (Cdk2)	decreased expression of RB1 protein correlates with decreased cell differentiation associated with breast neoplasms
10999774	SAFB	6294	Breast Neoplasms	Sustaining Proliferative Signaling				decreased expression of SAFB protein may cause abnormal cell cycle associated with breast neoplasms
8827717	TAP1	6890	Breast Neoplasms	Sustaining Proliferative Signaling				abnormal expression of TAP1 mRNA may correlate with abnormal cell cycle arrest associated with breast neoplasms
1515241	TFF1	7031	Breast Neoplasms	Sustaining Proliferative Signaling				increased expression of TFF1 protein correlates with less severe form of breast neoplasms
10547071	TP53	7157	Breast Neoplasms	Sustaining Proliferative Signaling	response to oncostatin M		Caspase network, HIF-1alpha pathway, p38 pathway, p53 pathway, stress-associated pathways	decreased expression of TP53 protein may correlate with increased cell differentiation associated with breast neoplasms
1381277	IGFBP3	3486	Breast Neoplasms	Sustaining Proliferative Signaling				increased secretion of IGFBP3 may correlate with carcinoma tumors associated with breast neoplasms
8758930	IL13	3596	Breast Neoplasms	Sustaining Proliferative Signaling				increased expression of IL13 protein may cause increased cell cycle arrest associated with breast neoplasms
11196191	IL6	3569	Breast Neoplasms	Sustaining Proliferative Signaling				increased expression of IL6 protein may cause increased epidermal growth factor receptor signaling pathway associated with breast neoplasms
17981797	IQGAP1	8826	Breast Neoplasms	Sustaining Proliferative Signaling				increased expression of IQGAP1 protein may cause increased cell proliferation associated with breast neoplasms
10427145	IRS1	3667	Breast Neoplasms	Sustaining Proliferative Signaling			IFN pathway, IFNalpha/beta pathway, insulin pathway, PRL pathway, tuberin pathway	decreased tyrosine phosphorylation of IRS1 may prevent increased cell proliferation associated with breast neoplasms
22935141	IRS1	3667	Breast Neoplasms	Sustaining Proliferative Signaling			IFN pathway, IFNalpha/beta pathway, insulin pathway, PRL pathway, tuberin pathway	increased expression of IRS1 mRNA may cause increased positive regulation of angiogenesis associated with breast neoplasms
15782133	ITGB3	3690	Breast Neoplasms	Sustaining Proliferative Signaling			alpha IIb beta3 pathway	increased expression of ITGB3 protein may correlate with increased cell proliferation associated with breast neoplasms
16510594	ITGB4	3691	Breast Neoplasms	Sustaining Proliferative Signaling				increased expression of ITGB4 mRNA may cause increased epidermal growth factor receptor signaling pathway associated with breast neoplasms
12072430	JUN	3725	Breast Neoplasms	Sustaining Proliferative Signaling			B-cell antigen receptor pathway, EDAR pathway, IL-1 pathway, JNK pathway, p38 pathway, Rac1 pathway, stress-associated pathways, T-cell antigen receptor pathway, TLR3 pathwayTNF-alpha pathway	increased expression of JUN mutant protein may prevent increased cell proliferation associated with breast neoplasms
12400010	JUN	3725	Breast Neoplasms	Sustaining Proliferative Signaling			B-cell antigen receptor pathway, EDAR pathway, IL-1 pathway, JNK pathway, p38 pathway, Rac1 pathway, stress-associated pathways, T-cell antigen receptor pathway, TLR3 pathwayTNF-alpha pathway	increased expression of JUN mutant protein may prevent increased cell proliferation associated with breast neoplasms
12926074	KCNA3	3738	Breast Neoplasms	Sustaining Proliferative Signaling				induced stimulation of the voltage-gated potassium channel activity of KCNA3 may correlate with increased cell proliferation associated with breast neoplasms
12378509	KDR	3791	Breast Neoplasms	Sustaining Proliferative Signaling			beta-catenin network, VEGF-A pathway	increased expression of KDR protein correlates with increased cell proliferation associated with breast neoplasms
21387291	LARP6	55323	Breast Neoplasms	Sustaining Proliferative Signaling				increased expression of LARP6 mutant protein may cause increased angiogenesis associated with breast neoplasms
15064745	LRBA	987	Breast Neoplasms	Sustaining Proliferative Signaling				decreased expression of LRBA mRNA may prevent increased cell proliferation associated with breast neoplasms
17001308	LSM1	27257	Breast Neoplasms	Sustaining Proliferative Signaling				increased expression of LSM1 protein may cause increased cell proliferation associated with breast neoplasms
17178857	LSM1	27257	Breast Neoplasms	Sustaining Proliferative Signaling				increased expression of LSM1 protein may cause neoplastic cell transformation associated with breast neoplasms
10919709	MAP2K1	5604	Breast Neoplasms	Sustaining Proliferative Signaling			B-cell antigen receptor pathway, beta-catenin network, EGF pathway, Epo Pathway, ErbB3 ---> survival, HIF-1alpha pathway, insulin pathway, neurotensin pathway, neurotrophic signaling, NMDA receptor signaling, OSM pathway, PDGF pathway, PRL pathway, T-cell antigen receptor pathway, VEGF-A pathway	abnormal MAP kinase kinase activity of MAP2K1 may cause neoplasm metastasis associated with breast neoplasms
12037682	MAP2K1	5604	Breast Neoplasms	Sustaining Proliferative Signaling			B-cell antigen receptor pathway, beta-catenin network, EGF pathway, Epo Pathway, ErbB3 ---> survival, HIF-1alpha pathway, insulin pathway, neurotensin pathway, neurotrophic signaling, NMDA receptor signaling, OSM pathway, PDGF pathway, PRL pathway, T-cell antigen receptor pathway, VEGF-A pathway	abnormal MAP kinase kinase activity of MAP2K1 may cause increased activation of MAPK activity associated with breast neoplasms
19602265	MIF	4282	Breast Neoplasms	Sustaining Proliferative Signaling				increased expression of MIF protein may cause increased cell proliferation associated with breast neoplasms
17974964	MRC2	9902	Breast Neoplasms	Sustaining Proliferative Signaling				increased expression of MRC2 protein may cause increased severity of neoplastic processes associated with breast neoplasms
15756031	MTHFR	4524	Breast Neoplasms	Sustaining proliferative signaling			creatine biosynthesis and degradation	decreased expression of MTHFR mRNA may prevent increased cell proliferation associated with breast neoplasms
19761616	MUC4	4585	Breast Neoplasms	Sustaining Proliferative Signaling				increased expression of MUC4 protein correlates with circulating neoplastic cells associated with breast neoplasms
15169882	NCOA3	8202	Breast Neoplasms	Sustaining Proliferative Signaling			AhR pathway	increased protein binding of NCOA3 may correlate with increased cell proliferation associated with breast neoplasms
7990158	NME1	4830	Breast Neoplasms	Sustaining Proliferative Signaling			interconversion and degradation of pyrimidine nucleotides and bases pathway, JNK pathway	increased expression of NME1 protein may correlate with increased cell cycle arrest associated with breast neoplasms
11710964	NONO	4841	Breast Neoplasms	Sustaining Proliferative Signaling				decreased expression of NONO protein may cause increased incidence of disease progression associated with breast neoplasms
18339869	NOTCH3	4854	Breast Neoplasms	Sustaining Proliferative Signaling				increased expression of NOTCH3 protein may cause increased cell proliferation associated with breast neoplasms
16179349	KHDRBS1	10657	Breast Neoplasms	Sustaining proliferative signaling				increased tyrosine phosphorylation of KHDRBS1 may correlate with increased cell proliferation associated with breast neoplasms
12242654	KLF5	688	Breast Neoplasms	Sustaining proliferative signaling				decreased expression of KLF5 mRNA may cause increased cell proliferation associated with breast neoplasms
16061852	LCN2	3934	Breast Neoplasms	Sustaining proliferative signaling				increased expression of LCN2 protein may cause increased cell proliferation associated with breast neoplasms
16061852	LCN2	3934	Breast Neoplasms	Sustaining Proliferative Signaling				increased expression of LCN2 protein may cause increased angiogenesis associated with breast neoplasms
11911959	LEP	3952	Breast Neoplasms	Sustaining proliferative signaling				increased expression of LEP protein may correlate with increased cell proliferation associated with breast neoplasms
10395327	MAP2K1	5604	Breast Neoplasms	Sustaining proliferative signaling			B-cell antigen receptor pathway, beta-catenin network, EGF pathway, Epo Pathway, ErbB3 ---> survival, HIF-1alpha pathway, insulin pathway, neurotensin pathway, neurotrophic signaling, NMDA receptor signaling, OSM pathway, PDGF pathway, PRL pathway, T-cell antigen receptor pathway, VEGF-A pathway	induced inhibition of the MAP kinase kinase activity of MAP2K1 may not prevent increased cell proliferation associated with breast neoplasms
14724588	MAPK9	5601	Breast Neoplasms	Sustaining proliferative signaling			B-cell antigen receptor pathway, IL-1 pathway, JNK pathway, p53 pathway, Rac1 pathway, stress-associated pathways, TLR3 pathwayTLR4 pathway, TNF-alpha pathway	decreased expression of MAPK9 mRNA may prevent increased cell proliferation associated with breast neoplasms
14519655	MET	4233	Breast Neoplasms	Sustaining proliferative signaling			beta-catenin network	decreased expression of MET protein may prevent increased cell proliferation associated with breast neoplasms
14734703	MTHFR	4524	Breast Neoplasms	Sustaining proliferative signaling	Response to 5-fluorouracil		creatine biosynthesis and degradation	single nucleotide polymorphism in the MTHFR gene may cause increased cell proliferation associated with breast neoplasms
12036924	MYC	4609	Breast Neoplasms	Sustaining proliferative signaling			ErbB3 ---> survival	decreased expression of MYC mRNA may prevent increased cell proliferation associated with breast neoplasms
17429106	PLCB2	5330	Breast Neoplasms	Sustaining proliferative signaling				increased expression of PLCB2 protein may cause increased severity of neoplastic cell transformation associated with breast neoplasms
1385336	KIT	3815	Breast Neoplasms	Sustaining Proliferative Signaling			beta-catenin network, c-Kit pathway	lack of expression of KIT mRNA correlates with breast neoplasms
11464287	MAPK3	5595	Breast Neoplasms	Sustaining Proliferative Signaling			B-cell antigen receptor pathway, EGF pathway, Epo Pathway, ErbB3 ---> survival, insulin pathway, neurotensin pathway, neurotrophic signaling, NMDA receptor signaling, OSM pathway, PDGF pathway, PRL pathway, stress-associated pathways, T-cell antigen receptor pathway, VEGF-A pathway	increased expression of MAPK3 protein may correlate with decreased response to hormone stimulus associated with breast neoplasms
1776834	MKI67	4288	Breast Neoplasms	Sustaining Proliferative Signaling				increased expression of MKI67 protein correlates with decreased cell differentiation associated with breast neoplasms
11502741	NCOA3	8202	Breast Neoplasms	Sustaining Proliferative Signaling			AhR pathway	alternative form of NCOA3 protein may cause increased epidermal growth factor receptor signaling pathway associated with breast neoplasms
7673253	NRG1	3084	Breast Neoplasms	Sustaining Proliferative Signaling			ErbB3 ---> survival	increased expression of NRG1 protein may cause abnormal epidermal growth factor receptor signaling pathway associated with breast neoplasms
9494524	SLC2A4	6517	Breast Neoplasms	Sustaining Proliferative Signaling			insulin pathway	increased expression of SLC2A4 mRNA correlates with breast neoplasms
9513092	IGFBP3	3486	Breast Neoplasms	Sustaining Proliferative Signaling				increased expression of IGFBP3 protein may correlate with increased response to drug associated with breast neoplasms
9461599	MATK	4145	Breast Neoplasms	Sustaining Proliferative Signaling				increased expression of MATK mRNA may prevent increased cell proliferation associated with breast neoplasms
11965543	MBD2	8932	Breast Neoplasms	Sustaining Proliferative Signaling				increased expression of MBD2 mRNA may cause increased cell proliferation associated with breast neoplasms
10967548	MTA1	9112	Breast Neoplasms	Sustaining Proliferative Signaling				decreased expression of MTA1 protein may prevent increased cell proliferation associated with breast neoplasms
20864510	MYBL2	4605	Breast Neoplasms	Sustaining Proliferative Signaling				Biological and mechanistic investigations revealed that ANCCA is crucial for proliferation and survival of triple-negative/basal-like cancer cells and that it controls the expression of B-Myb, histone methyltransferase EZH2, and an Rb-E2F core program for proliferation, along with a subset of key mitotic kinesins and cell survival genes (IRS2, VEGF, and Akt1).
15607540	MYC	4609	Breast Neoplasms	Sustaining Proliferative Signaling			ErbB3 ---> survival	increased expression of MYC protein may cause increased cell proliferation associated with breast neoplasms
15769738	MYC	4609	Breast Neoplasms	Sustaining Proliferative Signaling			ErbB3 ---> survival	increased expression of MYC mRNA correlates with increased cell proliferation associated with breast neoplasms
9426692	OSM	5008	Breast Neoplasms	Sustaining Proliferative Signaling			OSM pathway	increased expression of OSM protein may prevent increased cell proliferation associated with breast neoplasms
9515800	IGF1R	3480	Breast Neoplasms	Sustaining Proliferative Signaling			beta-catenin network	increased protein kinase activity of IGF1R correlates with malignant form of breast neoplasms
9477303	IGF2	3481	Breast Neoplasms	Sustaining Proliferative Signaling				alternative form of IGF2 protein may cause increased cell proliferation associated with breast neoplasms
15070968	IGFBP3	3486	Breast Neoplasms	Sustaining Proliferative Signaling				increased expression of IGFBP3 protein may correlate with increased cell proliferation associated with breast neoplasms
11196191	IL6	3569	Breast Neoplasms	Sustaining Proliferative Signaling				NA
17578909	PTN	5764	Breast Neoplasms	Tumor microenvironment				increased expression of PTN protein may cause neoplastic processes associated with breast neoplasms
1503905	ITGB4	3691	Breast Neoplasms	Tumor microenvironment				mislocalization of ITGB4 protein correlates with breast neoplasms
9458353	IBSP	3381	Breast Neoplasms	Tumor microenvironment				increased expression of IBSP mRNA may cause abnormal bone mineralization associated with breast neoplasms
10398081	F3	4609	Breast Neoplasms	Tumor Promoting Inflammation			ErbB3 ---> survival	increased expression of MYC mRNA may cause increased cell proliferation associated with breast neoplasms
10399957	F3	2152	Breast Neoplasms	Tumor Promoting Inflammation				increased expression of F3 in urine correlates with inflammation associated with breast neoplasms
15585631	FIGF	2277	Breast Neoplasms	Tumor Promoting Inflammation				increased expression of FIGF mRNA may cause increased angiogenesis associated with breast neoplasms
1355007	IFNG	3458	Breast Neoplasms	Tumor Promoting Inflammation			IFN pathway, IFNalpha/beta pathway	increased expression of IFNG protein may cause increased immune response associated with breast neoplasms
9456240	RXRA	6256	Breast Neoplasms	Tumor Promoting Inflammation			chenodeoxycholic acid ---> ABCB11, cholate ---> ABCB11, JNK pathway, PPAR pathway, stress-associated pathways	increased expression of RXRA protein correlates with increased incidence of noninfiltrating intraductal carcinoma associated with breast neoplasms
1601521	IL2	3558	Breast Neoplasms	Tumor Promoting Inflammation			IL-2 - STAT5 pathway	increased expression of IL2 in lymphocytes correlates with breast ductal carcinoma associated with breast neoplasms
15609314	CAMP	820	Breast Neoplasms	Tumor Promoting Inflammation				increased expression of CAMP protein may cause increased cell proliferation associated with breast neoplasms
