# Supplementary material for: The stepwise evolution of the exome during acquisition of docetaxel resistance in breast cancer cells
Source: BMC Genomics. 2016 Jun 9;17:442. doi: 10.1186/s12864-016-2749-4 (PMC4899892; doi:10.1186/s12864-016-2749-4)
Supplement: Additional file 3: — Sheet 1: Detailed information on the copy number alterations detected in the MCF-7 cell sub-lines. Sheet 2: Detailed information on the copy number alterations detected in the MDA-MB-231 cell sub-lines. Sheet 3: A list of genes in which copy number alterations were detected in the MCF-7 cell sub-lines. A ‘1’ denotes that a CNA is detected in a given stage (sub-line). A ‘0’ indicates that it was not observed. Information on any alterations in expression observed for a gene with a CNA in the final stage (MCF-7RES-65nM) is given in last columns. Sheet 4: Similar to sheet 3, but with data for the MDA-MB-231 sub-lines. Sheet 5: Similar to sheet 3 but here showing only those genes in which a CNA has been detected in a given stage (sub-line) of MCF-7 and where the expression of the gene was altered in the final stage (MCF-7RES-65nM). Sheet 6: Similar to sheet 5, but with data for the MDA-MB-231 sub-lines. Sheet 7: Overview of the approximate regions in which copy numbers were detected in the MCF-7 cell sub-lines. Sheet 8: Similar to sheet 7, but with data for the MDA-MB-231 sub-lines. (XLSX 1399 kb) [file 12864_2016_2749_MOESM3_ESM.xlsx]

## Sheet: mcf7_cnvs
Targeted.Region.ID	Exon.Number	Gene.Sym	Chr	OriStCoordinate	OriEndCoordinate	Mean.of.LogRatio	Adjusted.Mean.of.LogRatio	SD.of.LogRatio	Median.of.LogRatio	number.bases	P.Value	Adjusted.P.Value	gain.loss	tumour.rd	normal.rd	tumour.rd.ori	normal.rd.ori	MinLogRatio	MaxLogRatio	BinNumber	Stable id	HGNC symbol	stage_acquired
69911	0	ENSG00000243716	chr16	22545905	22546030	1.613	1.63303	0.185	1.631	125	1.06099e-05	0.0131351	gain	64.675	22.071	57.68	24	1.138	2.065	6	ENSG00000243716	61E3.4	mcf7_stage4_vs_stage1
69911	0	ENSG00000243716	chr16	22545905	22546030	1.476	1.49751	0.146	1.456	125	3.75665e-05	0.0268741	gain	59.883	21.861	57.68	21.992	1.226	1.876	6	ENSG00000243716	61E3.4	mcf7_stage4_vs_stage2
69911	0	ENSG00000243716	chr16	22545905	22546030	1.561	1.60355	0.237	1.503	125	5.62528e-05	0.0275134	gain	59.931	21.451	51.88	24	1.159	2.061	6	ENSG00000243716	61E3.4	mcf7_stage6_vs_stage1
165416	0	ENSG00000179869	chr7	48550678	48550797	-1.448	-1.43579	0.437	-1.378	119	3.3134e-05	0.0246822	loss	16.259	42.937	15.58	42.924	-2.11	-0.515	5	ENSG00000179869	ABCA13	mcf7_stage6_vs_stage5
84368	0	ENSG00000154258	chr17	66988302	66988421	1.23	1.2135	0.154	1.199	119	0.000102672	0.0366658	gain	111.136	47.321	105.571	49.067	0.961	1.535	8	ENSG00000154258	ABCA9	mcf7_stage5_vs_stage2
167084	0	ENSG00000085563	chr7	87133542	87133781	2.352	2.35936	0.204	2.274	239	6.67466e-13	3.00832e-09	gain	207.206	41.765	192.866	44.226	2.029	2.769	9	ENSG00000085563	ABCB1	mcf7_stage3_vs_stage1
167084	0	ENSG00000085563	chr7	87133542	87133781	2.324	2.30872	0.156	2.298	239	7.78266e-13	2.83367e-09	gain	191.773	39.095	192.866	38.276	2.082	2.771	9	ENSG00000085563	ABCB1	mcf7_stage3_vs_stage2
167084	0	ENSG00000085563	chr7	87133542	87133781	1.594	1.61075	0.218	1.527	239	3.65546e-07	0.00112561	gain	117.751	40.25	105.385	44.226	1.142	2.011	7	ENSG00000085563	ABCB1	mcf7_stage4_vs_stage1
167084	0	ENSG00000085563	chr7	87133542	87133781	1.567	1.57023	0.194	1.504	239	4.04986e-07	0.000942543	gain	108.997	37.678	105.385	38.276	1.282	2.347	7	ENSG00000085563	ABCB1	mcf7_stage4_vs_stage2
167084	0	ENSG00000085563	chr7	87133542	87133781	2.038	2.03135	0.314	1.998	239	1.45116e-10	5.18929e-07	gain	155.927	39.551	137.238	44.226	1.512	2.607	8	ENSG00000085563	ABCB1	mcf7_stage5_vs_stage1
167084	0	ENSG00000085563	chr7	87133542	87133781	2.011	1.98516	0.259	1.971	239	1.35747e-10	3.5844e-07	gain	144.322	37.024	137.238	38.276	1.613	2.596	8	ENSG00000085563	ABCB1	mcf7_stage5_vs_stage2
167084	0	ENSG00000085563	chr7	87133542	87133781	3.348	3.30117	0.309	3.355	239	9.20666e-10	1.0203e-06	gain	382.462	39.107	333.431	44.226	2.782	3.875	10	ENSG00000085563	ABCB1	mcf7_stage6_vs_stage1
167084	0	ENSG00000085563	chr7	87133542	87133781	3.32	3.28334	0.254	3.337	239	7.04379e-09	7.96205e-06	gain	353.944	36.609	333.431	38.276	2.921	3.851	10	ENSG00000085563	ABCB1	mcf7_stage6_vs_stage2
167084	0	ENSG00000085563	chr7	87133542	87133781	1.754	1.6945	0.142	1.748	239	1.52837e-05	0.0101346	gain	343.806	102.854	333.431	105.385	1.49	2.001	11	ENSG00000085563	ABCB1	mcf7_stage6_vs_stage4
167084	0	ENSG00000085563	chr7	87133542	87133781	1.309	1.30787	0.061	1.302	239	1.32911e-05	0.0126106	gain	337.764	136.179	333.431	137.238	1.189	1.485	11	ENSG00000085563	ABCB1	mcf7_stage6_vs_stage5
167085	0	ENSG00000085563	chr7	87135166	87135405	1.998	2.00275	0.163	1.943	239	3.56086e-09	3.42029e-06	gain	226.081	57.15	210.477	60.715	1.73	2.384	9	ENSG00000085563	ABCB1	mcf7_stage3_vs_stage1
167085	0	ENSG00000085563	chr7	87135166	87135405	2.065	2.04459	0.216	2.013	239	1.14091e-09	1.15269e-06	gain	209.238	50.815	210.477	49.9	1.727	2.456	9	ENSG00000085563	ABCB1	mcf7_stage3_vs_stage2
167085	0	ENSG00000085563	chr7	87135166	87135405	1.269	1.26855	0.206	1.221	239	2.73898e-05	0.0213434	gain	116.01	48.968	112.197	49.9	0.816	1.837	8	ENSG00000085563	ABCB1	mcf7_stage4_vs_stage2
167085	0	ENSG00000085563	chr7	87135166	87135405	-0.795	-0.785055	0.169	-0.775	239	6.90536e-05	0.0392917	loss	116.972	203.251	112.197	210.477	-1.111	-0.509	10	ENSG00000085563	ABCB1	mcf7_stage4_vs_stage3
167085	0	ENSG00000085563	chr7	87135166	87135405	1.877	1.85928	0.113	1.883	239	5.35526e-09	7.55555e-06	gain	197.778	54.11	174.192	60.715	1.681	2.223	9	ENSG00000085563	ABCB1	mcf7_stage5_vs_stage1
167085	0	ENSG00000085563	chr7	87135166	87135405	1.944	1.90137	0.115	1.939	239	2.68679e-09	3.57432e-06	gain	183.049	48.115	174.192	49.9	1.719	2.285	9	ENSG00000085563	ABCB1	mcf7_stage5_vs_stage2
167085	0	ENSG00000085563	chr7	87135166	87135405	2.931	2.87989	0.155	2.922	239	1.50187e-06	0.00107777	gain	402.622	53.501	351.029	60.715	2.595	3.324	11	ENSG00000085563	ABCB1	mcf7_stage6_vs_stage1
167085	0	ENSG00000085563	chr7	87135166	87135405	2.998	2.95849	0.211	2.982	239	7.11665e-07	0.000550595	gain	372.599	47.574	351.029	49.9	2.595	3.395	11	ENSG00000085563	ABCB1	mcf7_stage6_vs_stage2
167085	0	ENSG00000085563	chr7	87135166	87135405	1.729	1.66708	0.149	1.721	239	4.07524e-05	0.0229966	gain	361.926	109.469	351.029	112.197	1.469	2.159	11	ENSG00000085563	ABCB1	mcf7_stage6_vs_stage4
167086	0	ENSG00000085563	chr7	87138544	87138813	2.206	2.21143	0.168	2.225	269	4.88394e-11	9.13276e-08	gain	224.004	49.847	208.539	52.888	1.83	2.564	9	ENSG00000085563	ABCB1	mcf7_stage3_vs_stage1
167086	0	ENSG00000085563	chr7	87138544	87138813	2.235	2.21613	0.124	2.257	269	2.00546e-11	3.56375e-08	gain	207.316	43.637	208.539	42.781	1.793	2.464	9	ENSG00000085563	ABCB1	mcf7_stage3_vs_stage2
167086	0	ENSG00000085563	chr7	87138544	87138813	1.38	1.39639	0.207	1.369	269	7.63934e-06	0.0103941	gain	120.971	48.036	108.279	52.888	0.963	1.82	8	ENSG00000085563	ABCB1	mcf7_stage4_vs_stage1
167086	0	ENSG00000085563	chr7	87138544	87138813	1.41	1.4117	0.115	1.42	269	4.20144e-06	0.00482478	gain	111.976	42.054	108.279	42.781	1.063	1.659	8	ENSG00000085563	ABCB1	mcf7_stage4_vs_stage2
167086	0	ENSG00000085563	chr7	87138544	87138813	-0.825	-0.815286	0.113	-0.813	269	3.53418e-05	0.0235325	loss	112.905	201.384	108.279	208.539	-1.072	-0.601	10	ENSG00000085563	ABCB1	mcf7_stage4_vs_stage3
167086	0	ENSG00000085563	chr7	87138544	87138813	2.215	2.19573	0.167	2.204	269	6.00786e-12	5.54058e-08	gain	213.731	47.199	188.279	52.888	1.895	2.572	9	ENSG00000085563	ABCB1	mcf7_stage5_vs_stage1
167086	0	ENSG00000085563	chr7	87138544	87138813	2.245	2.20002	0.114	2.241	269	7.29905e-12	3.97509e-08	gain	197.811	41.322	188.279	42.781	1.912	2.479	9	ENSG00000085563	ABCB1	mcf7_stage5_vs_stage2
167086	0	ENSG00000085563	chr7	87138544	87138813	0.835	0.793097	0.074	0.835	269	5.25168e-06	0.0358235	gain	192.152	106.873	188.279	108.279	0.676	0.987	10	ENSG00000085563	ABCB1	mcf7_stage5_vs_stage4
167086	0	ENSG00000085563	chr7	87138544	87138813	3.394	3.33568	0.19	3.367	269	1.80343e-06	0.00127846	gain	474.157	46.669	413.476	52.888	3.051	3.875	11	ENSG00000085563	ABCB1	mcf7_stage6_vs_stage1
167086	0	ENSG00000085563	chr7	87138544	87138813	3.424	3.37932	0.129	3.438	269	2.03133e-07	0.00017419	gain	438.793	40.858	413.476	42.781	3.159	3.745	11	ENSG00000085563	ABCB1	mcf7_stage6_vs_stage2
167086	0	ENSG00000085563	chr7	87138544	87138813	1.189	1.20395	0.107	1.174	269	1.44414e-05	0.0266509	gain	442.444	195.606	413.476	208.539	0.991	1.517	11	ENSG00000085563	ABCB1	mcf7_stage6_vs_stage3
167086	0	ENSG00000085563	chr7	87138544	87138813	2.014	1.94666	0.112	1.986	269	9.09849e-06	0.00629867	gain	426.222	105.664	413.476	108.279	1.805	2.264	11	ENSG00000085563	ABCB1	mcf7_stage6_vs_stage4
167087	0	ENSG00000085563	chr7	87144526	87144765	2.172	2.18576	0.235	2.244	239	3.06932e-12	9.46514e-09	gain	148.161	33.239	137.774	35.088	1.736	2.719	8	ENSG00000085563	ABCB1	mcf7_stage3_vs_stage1
167087	0	ENSG00000085563	chr7	87144526	87144765	1.85	1.84638	0.329	1.86	239	9.53518e-10	1.00388e-06	gain	137.136	39.023	137.774	38.205	1.255	2.523	8	ENSG00000085563	ABCB1	mcf7_stage3_vs_stage2
167087	0	ENSG00000085563	chr7	87144526	87144765	1.381	1.3995	0.261	1.293	239	4.17415e-05	0.0342355	gain	82.646	32.037	73.833	35.088	1.009	2.226	7	ENSG00000085563	ABCB1	mcf7_stage4_vs_stage1
167087	0	ENSG00000085563	chr7	87144526	87144765	-0.791	-0.786233	0.176	-0.772	239	8.46853e-05	0.0454238	loss	77.146	133.217	73.833	137.774	-1.159	-0.439	9	ENSG00000085563	ABCB1	mcf7_stage4_vs_stage3
167087	0	ENSG00000085563	chr7	87144526	87144765	1.909	1.9144	0.254	1.925	239	3.45802e-09	5.36213e-06	gain	116.914	31.482	102.791	35.088	1.488	2.474	7	ENSG00000085563	ABCB1	mcf7_stage5_vs_stage1
167087	0	ENSG00000085563	chr7	87144526	87144765	1.587	1.57656	0.341	1.572	239	5.36952e-07	0.000316136	gain	108.222	36.956	102.791	38.205	0.956	2.335	7	ENSG00000085563	ABCB1	mcf7_stage5_vs_stage2
167087	0	ENSG00000085563	chr7	87144526	87144765	3.259	3.22608	0.326	3.397	239	1.11022e-15	3.23998e-12	gain	295.251	31.13	257.301	35.088	2.624	3.771	10	ENSG00000085563	ABCB1	mcf7_stage6_vs_stage1
167087	0	ENSG00000085563	chr7	87144526	87144765	2.936	2.90839	0.221	2.954	239	2.31807e-10	3.05697e-07	gain	273.245	36.542	257.301	38.205	2.433	3.426	10	ENSG00000085563	ABCB1	mcf7_stage6_vs_stage2
167087	0	ENSG00000085563	chr7	87144526	87144765	1.087	1.09796	0.123	1.112	239	5.48359e-07	0.00264236	gain	275.517	129.399	257.301	137.774	0.82	1.342	11	ENSG00000085563	ABCB1	mcf7_stage6_vs_stage3
167087	0	ENSG00000085563	chr7	87144526	87144765	1.878	1.83106	0.246	1.867	239	7.38613e-09	1.25324e-05	gain	265.422	72.209	257.301	73.833	1.481	2.354	10	ENSG00000085563	ABCB1	mcf7_stage6_vs_stage4
167087	0	ENSG00000085563	chr7	87144526	87144765	1.349	1.34958	0.142	1.322	239	5.18864e-08	0.000149331	gain	260.759	102.122	257.301	102.791	1.091	1.65	10	ENSG00000085563	ABCB1	mcf7_stage6_vs_stage5
167088	0	ENSG00000085563	chr7	87145783	87146022	2.134	2.13545	0.147	2.129	239	1.4949e-09	1.68441e-06	gain	272.112	61.351	253.427	65.218	1.854	2.457	10	ENSG00000085563	ABCB1	mcf7_stage3_vs_stage1
167088	0	ENSG00000085563	chr7	87145783	87146022	2.182	2.15434	0.101	2.174	239	2.40531e-09	2.15575e-06	gain	251.833	55.836	253.427	54.879	1.946	2.39	10	ENSG00000085563	ABCB1	mcf7_stage3_vs_stage2
167088	0	ENSG00000085563	chr7	87145783	87146022	1.382	1.39703	0.201	1.416	239	2.26952e-06	0.00429498	gain	157.456	59.117	141.071	65.218	0.968	1.828	8	ENSG00000085563	ABCB1	mcf7_stage4_vs_stage1
167088	0	ENSG00000085563	chr7	87145783	87146022	1.431	1.4246	0.106	1.438	239	1.163e-06	0.00189722	gain	145.737	53.805	141.071	54.879	1.126	1.691	8	ENSG00000085563	ABCB1	mcf7_stage4_vs_stage2
167088	0	ENSG00000085563	chr7	87145783	87146022	1.761	1.74142	0.256	1.864	239	4.92347e-08	4.3135e-05	gain	204.734	58.086	180.335	65.218	1.159	2.11	9	ENSG00000085563	ABCB1	mcf7_stage5_vs_stage1
167088	0	ENSG00000085563	chr7	87145783	87146022	1.81	1.7641	0.166	1.813	239	4.16238e-08	3.47076e-05	gain	189.486	52.866	180.335	54.879	1.364	2.125	9	ENSG00000085563	ABCB1	mcf7_stage5_vs_stage2
167088	0	ENSG00000085563	chr7	87145783	87146022	3.03	2.96953	0.231	3.075	239	4.36302e-05	0.0224988	gain	484.406	57.431	422.423	65.218	2.533	3.408	11	ENSG00000085563	ABCB1	mcf7_stage6_vs_stage1
167088	0	ENSG00000085563	chr7	87145783	87146022	3.078	3.03165	0.119	3.086	239	5.59291e-06	0.00334567	gain	448.277	52.271	422.423	54.879	2.706	3.34	11	ENSG00000085563	ABCB1	mcf7_stage6_vs_stage2
167089	0	ENSG00000085563	chr7	87148592	87148831	1.975	1.98231	0.122	1.958	239	1.59575e-09	1.76412e-06	gain	198.914	50.568	185.13	53.661	1.783	2.273	9	ENSG00000085563	ABCB1	mcf7_stage3_vs_stage1
167089	0	ENSG00000085563	chr7	87148592	87148831	1.779	1.76247	0.111	1.763	239	5.62511e-08	3.18152e-05	gain	184.1	53.566	185.13	52.628	1.561	2.014	9	ENSG00000085563	ABCB1	mcf7_stage3_vs_stage2
167089	0	ENSG00000085563	chr7	87148592	87148831	-0.837	-0.828825	0.214	-0.904	239	2.3708e-05	0.0176439	loss	98.542	178.834	94.444	185.13	-1.212	-0.151	9	ENSG00000085563	ABCB1	mcf7_stage4_vs_stage3
167089	0	ENSG00000085563	chr7	87148592	87148831	1.859	1.84705	0.18	1.855	239	5.32983e-09	7.55555e-06	gain	172.829	47.882	152.163	53.661	1.322	2.26	9	ENSG00000085563	ABCB1	mcf7_stage5_vs_stage1
167089	0	ENSG00000085563	chr7	87148592	87148831	1.663	1.62679	0.092	1.672	239	2.50252e-07	0.000163341	gain	159.963	50.718	152.163	52.628	1.437	1.854	9	ENSG00000085563	ABCB1	mcf7_stage5_vs_stage2
167089	0	ENSG00000085563	chr7	87148592	87148831	2.982	2.93556	0.125	2.977	239	3.82362e-08	3.4334e-05	gain	371.26	47.343	323.653	53.661	2.706	3.331	10	ENSG00000085563	ABCB1	mcf7_stage6_vs_stage1
167089	0	ENSG00000085563	chr7	87148592	87148831	2.786	2.74903	0.09	2.769	239	1.43705e-06	0.00101278	gain	343.579	50.148	323.653	52.628	2.548	2.984	10	ENSG00000085563	ABCB1	mcf7_stage6_vs_stage2
167089	0	ENSG00000085563	chr7	87148592	87148831	1.844	1.78663	0.157	1.862	239	2.44394e-06	0.00208359	gain	333.738	92.227	323.653	94.444	1.332	2.183	11	ENSG00000085563	ABCB1	mcf7_stage6_vs_stage4
167090	0	ENSG00000085563	chr7	87150052	87150201	2.261	2.2635	0.196	2.202	149	8.6233e-11	1.50076e-07	gain	261.434	55.143	243.463	58.564	1.98	2.78	10	ENSG00000085563	ABCB1	mcf7_stage3_vs_stage1
167090	0	ENSG00000085563	chr7	87150052	87150201	2.254	2.2285	0.248	2.238	149	2.90242e-10	3.67573e-07	gain	241.952	50.713	243.463	49.799	1.745	2.645	9	ENSG00000085563	ABCB1	mcf7_stage3_vs_stage2
167090	0	ENSG00000085563	chr7	87150052	87150201	1.411	1.4267	0.293	1.403	149	2.54976e-06	0.00471083	gain	138.649	53.137	124.168	58.564	1.02	2.029	8	ENSG00000085563	ABCB1	mcf7_stage4_vs_stage1
167090	0	ENSG00000085563	chr7	87150052	87150201	1.404	1.40131	0.289	1.252	149	2.55563e-06	0.00337945	gain	128.335	48.87	124.168	49.799	1.044	1.883	8	ENSG00000085563	ABCB1	mcf7_stage4_vs_stage2
167090	0	ENSG00000085563	chr7	87150052	87150201	-0.849	-0.837462	0.156	-0.797	149	2.44486e-05	0.0179278	loss	129.399	235.026	124.168	243.463	-1.13	-0.456	10	ENSG00000085563	ABCB1	mcf7_stage4_vs_stage3
167090	0	ENSG00000085563	chr7	87150052	87150201	1.852	1.83661	0.139	1.823	149	7.45846e-09	9.82621e-06	gain	186.585	52.211	164.309	58.564	1.586	2.166	9	ENSG00000085563	ABCB1	mcf7_stage5_vs_stage1
167090	0	ENSG00000085563	chr7	87150052	87150201	1.846	1.80657	0.164	1.843	149	1.27094e-08	1.26566e-05	gain	172.691	48.019	164.309	49.799	1.52	2.172	9	ENSG00000085563	ABCB1	mcf7_stage5_vs_stage2
167090	0	ENSG00000085563	chr7	87150052	87150201	2.991	2.94	0.172	2.926	149	8.50517e-07	0.00063643	gain	403.618	51.623	351.899	58.564	2.775	3.436	11	ENSG00000085563	ABCB1	mcf7_stage6_vs_stage1
167090	0	ENSG00000085563	chr7	87150052	87150201	2.984	2.94441	0.176	2.93	149	8.30823e-07	0.000630988	gain	373.521	47.479	351.899	49.799	2.67	3.363	11	ENSG00000085563	ABCB1	mcf7_stage6_vs_stage2
167091	0	ENSG00000085563	chr7	87160592	87160831	1.913	1.90829	0.129	1.923	239	1.11266e-06	0.000540275	gain	357.853	94.418	333.427	100.657	1.679	2.17	11	ENSG00000085563	ABCB1	mcf7_stage3_vs_stage1
167091	0	ENSG00000085563	chr7	87160592	87160831	2.02	1.97973	0.137	1.996	239	1.60152e-07	8.20803e-05	gain	331.173	81.145	333.427	79.979	1.734	2.341	10	ENSG00000085563	ABCB1	mcf7_stage3_vs_stage2
167091	0	ENSG00000085563	chr7	87160592	87160831	1.182	1.19533	0.083	1.183	239	1.99616e-05	0.0208549	gain	205.06	90.97	183.858	100.657	0.975	1.424	9	ENSG00000085563	ABCB1	mcf7_stage4_vs_stage1
167091	0	ENSG00000085563	chr7	87160592	87160831	1.29	1.27438	0.148	1.296	239	6.83979e-06	0.00719212	gain	189.787	78.185	183.858	79.979	0.984	1.551	9	ENSG00000085563	ABCB1	mcf7_stage4_vs_stage2
167091	0	ENSG00000085563	chr7	87160592	87160831	1.763	1.72598	0.093	1.756	239	1.74959e-07	0.00012827	gain	302.336	89.378	266.515	100.657	1.571	2.08	10	ENSG00000085563	ABCB1	mcf7_stage5_vs_stage1
167091	0	ENSG00000085563	chr7	87160592	87160831	1.871	1.79837	0.125	1.873	239	6.96644e-08	5.3483e-05	gain	279.8	76.818	266.515	79.979	1.614	2.15	10	ENSG00000085563	ABCB1	mcf7_stage5_vs_stage2
167091	0	ENSG00000085563	chr7	87160592	87160831	3.141	3.07895	0.118	3.137	239	0.000136396	0.0487541	gain	672.43	75.95	633.883	79.979	2.791	3.398	11	ENSG00000085563	ABCB1	mcf7_stage6_vs_stage2
167092	0	ENSG00000085563	chr7	87165726	87165875	1.706	1.71745	0.163	1.7	149	3.43269e-08	2.23476e-05	gain	155.43	47.935	144.557	50.839	1.323	2.054	8	ENSG00000085563	ABCB1	mcf7_stage3_vs_stage1
167092	0	ENSG00000085563	chr7	87165726	87165875	2.06	2.05583	0.159	2.089	149	9.23173e-12	2.05887e-08	gain	143.863	34.526	144.557	33.745	1.723	2.604	8	ENSG00000085563	ABCB1	mcf7_stage3_vs_stage2
167092	0	ENSG00000085563	chr7	87165726	87165875	1.346	1.3557	0.312	1.437	149	3.18042e-05	0.0237241	gain	85.958	33.277	83.007	33.745	0.764	1.937	7	ENSG00000085563	ABCB1	mcf7_stage4_vs_stage2
167092	0	ENSG00000085563	chr7	87165726	87165875	1.909	1.89808	0.156	1.926	149	1.91294e-09	3.42029e-06	gain	170.174	45.39	149.819	50.839	1.594	2.211	8	ENSG00000085563	ABCB1	mcf7_stage5_vs_stage1
167092	0	ENSG00000085563	chr7	87165726	87165875	2.263	2.23386	0.154	2.274	149	6.65024e-13	6.09977e-09	gain	157.506	32.7	149.819	33.745	1.998	2.587	8	ENSG00000085563	ABCB1	mcf7_stage5_vs_stage2
167092	0	ENSG00000085563	chr7	87165726	87165875	0.917	0.884214	0.383	0.944	149	1.54433e-06	0.0167076	gain	153.003	82.046	149.819	83.007	0.407	1.514	9	ENSG00000085563	ABCB1	mcf7_stage5_vs_stage4
167092	0	ENSG00000085563	chr7	87165726	87165875	2.894	2.85325	0.108	2.869	149	1.45414e-09	1.55256e-06	gain	332.079	44.879	289.45	50.839	2.692	3.183	10	ENSG00000085563	ABCB1	mcf7_stage6_vs_stage1
167092	0	ENSG00000085563	chr7	87165726	87165875	3.249	3.21779	0.162	3.266	149	2.19135e-10	2.91232e-07	gain	307.323	32.334	289.45	33.745	2.893	3.697	10	ENSG00000085563	ABCB1	mcf7_stage6_vs_stage2
167092	0	ENSG00000085563	chr7	87165726	87165875	1.189	1.2008	0.088	1.168	149	2.14035e-07	0.00146338	gain	309.878	135.745	289.45	144.557	1.032	1.399	11	ENSG00000085563	ABCB1	mcf7_stage6_vs_stage3
167092	0	ENSG00000085563	chr7	87165726	87165875	1.903	1.85079	0.195	1.829	149	1.06645e-07	0.00012907	gain	298.522	81.119	289.45	83.007	1.66	2.274	10	ENSG00000085563	ABCB1	mcf7_stage6_vs_stage4
167093	0	ENSG00000085563	chr7	87168563	87168682	1.579	1.59935	0.172	1.531	119	1.43049e-06	0.000677751	gain	97.832	33.078	90.815	34.916	1.355	2.206	7	ENSG00000085563	ABCB1	mcf7_stage3_vs_stage1
167093	0	ENSG00000085563	chr7	87168563	87168682	1.827	1.84127	0.138	1.813	119	7.78635e-09	5.64649e-06	gain	90.565	25.734	90.815	25.025	1.53	2.299	7	ENSG00000085563	ABCB1	mcf7_stage3_vs_stage2
167093	0	ENSG00000085563	chr7	87168563	87168682	1.422	1.4387	0.156	1.399	119	4.13806e-05	0.0170206	gain	83.251	31.33	73.067	34.916	1.12	1.913	7	ENSG00000085563	ABCB1	mcf7_stage5_vs_stage1
167093	0	ENSG00000085563	chr7	87168563	87168682	1.67	1.68435	0.173	1.617	119	8.49241e-07	0.000473749	gain	77.073	24.38	73.067	25.025	1.316	2.145	6	ENSG00000085563	ABCB1	mcf7_stage5_vs_stage2
167093	0	ENSG00000085563	chr7	87168563	87168682	2.826	2.80783	0.233	2.781	119	0	0	gain	217.808	30.98	189.697	34.916	2.486	3.454	9	ENSG00000085563	ABCB1	mcf7_stage6_vs_stage1
167093	0	ENSG00000085563	chr7	87168563	87168682	3.073	3.05775	0.125	3.065	119	0	0	gain	201.583	24.108	189.697	25.025	2.837	3.492	9	ENSG00000085563	ABCB1	mcf7_stage6_vs_stage2
167093	0	ENSG00000085563	chr7	87168563	87168682	1.248	1.256	0.09	1.25	119	3.26768e-10	9.39106e-06	gain	203.258	85.465	189.697	90.815	1.065	1.416	9	ENSG00000085563	ABCB1	mcf7_stage6_vs_stage3
167093	0	ENSG00000085563	chr7	87168563	87168682	1.884	1.85077	0.185	1.923	119	1.11022e-15	9.14977e-12	gain	195.816	52.971	189.697	54.025	1.5	2.186	9	ENSG00000085563	ABCB1	mcf7_stage6_vs_stage4
167093	0	ENSG00000085563	chr7	87168563	87168682	1.403	1.4056	0.115	1.429	119	1.65115e-11	1.90082e-07	gain	192.378	72.737	189.697	73.067	1.22	1.674	9	ENSG00000085563	ABCB1	mcf7_stage6_vs_stage5
167094	0	ENSG00000085563	chr7	87170667	87170816	2.295	2.2901	0.088	2.302	149	5.76855e-09	5.19986e-06	gain	379.327	77.141	353.463	82.141	1.991	2.472	11	ENSG00000085563	ABCB1	mcf7_stage3_vs_stage1
167094	0	ENSG00000085563	chr7	87170667	87170816	2.209	2.16716	0.081	2.184	149	1.00447e-08	6.91136e-06	gain	351.043	76.524	353.463	75.396	2.081	2.383	11	ENSG00000085563	ABCB1	mcf7_stage3_vs_stage2
167094	0	ENSG00000085563	chr7	87170667	87170816	1.58	1.59328	0.176	1.643	149	1.28781e-08	0.000110406	gain	224.409	74.328	201.248	82.141	1.085	1.804	9	ENSG00000085563	ABCB1	mcf7_stage4_vs_stage1
167094	0	ENSG00000085563	chr7	87170667	87170816	1.494	1.47684	0.079	1.5	149	1.55189e-07	0.000531146	gain	207.691	73.733	201.248	75.396	1.309	1.687	9	ENSG00000085563	ABCB1	mcf7_stage4_vs_stage2
167094	0	ENSG00000085563	chr7	87170667	87170816	2.246	2.20567	0.111	2.273	149	2.16525e-11	1.51759e-07	gain	349.547	73.029	308.201	82.141	1.844	2.422	10	ENSG00000085563	ABCB1	mcf7_stage5_vs_stage1
167094	0	ENSG00000085563	chr7	87170667	87170816	2.161	2.08114	0.052	2.152	149	2.60314e-10	5.81611e-07	gain	323.487	72.445	308.201	75.396	2.028	2.309	10	ENSG00000085563	ABCB1	mcf7_stage5_vs_stage2
167094	0	ENSG00000085563	chr7	87170667	87170816	3.433	3.34755	0.122	3.448	149	2.40671e-05	0.0132938	gain	785.894	72.204	685.604	82.141	3.021	3.618	12	ENSG00000085563	ABCB1	mcf7_stage6_vs_stage1
167094	0	ENSG00000085563	chr7	87170667	87170816	3.347	3.2824	0.05	3.343	149	4.76886e-05	0.0205105	gain	727.255	71.627	685.604	75.396	3.259	3.485	11	ENSG00000085563	ABCB1	mcf7_stage6_vs_stage2
167095	0	ENSG00000085563	chr7	87173398	87173637	2.086	2.08591	0.16	2.072	239	6.71945e-09	5.87621e-06	gain	291.879	67.882	271.87	72.218	1.76	2.446	10	ENSG00000085563	ABCB1	mcf7_stage3_vs_stage1
167095	0	ENSG00000085563	chr7	87173398	87173637	1.976	1.94421	0.119	1.965	239	2.22725e-07	0.00010873	gain	270.125	68.564	271.87	67.502	1.774	2.305	10	ENSG00000085563	ABCB1	mcf7_stage3_vs_stage2
167095	0	ENSG00000085563	chr7	87173398	87173637	1.386	1.40051	0.132	1.394	239	1.44019e-06	0.00304553	gain	172.776	65.409	154.841	72.218	1.095	1.68	9	ENSG00000085563	ABCB1	mcf7_stage4_vs_stage1
167095	0	ENSG00000085563	chr7	87173398	87173637	1.276	1.26571	0.125	1.248	239	1.18966e-05	0.010704	gain	159.914	66.066	154.841	67.502	1.01	1.616	9	ENSG00000085563	ABCB1	mcf7_stage4_vs_stage2
167095	0	ENSG00000085563	chr7	87173398	87173637	1.851	1.82597	0.138	1.864	239	1.39516e-08	1.58657e-05	gain	233.446	64.267	205.686	72.218	1.56	2.118	9	ENSG00000085563	ABCB1	mcf7_stage5_vs_stage1
167095	0	ENSG00000085563	chr7	87173398	87173637	1.741	1.68487	0.198	1.72	239	2.59277e-07	0.000167352	gain	216.054	64.912	205.686	67.502	1.409	2.162	9	ENSG00000085563	ABCB1	mcf7_stage5_vs_stage2
167095	0	ENSG00000085563	chr7	87173398	87173637	3.118	3.04983	0.185	3.167	239	4.4392e-05	0.0227281	gain	560.799	63.542	489.109	72.218	2.739	3.418	12	ENSG00000085563	ABCB1	mcf7_stage6_vs_stage1
167095	0	ENSG00000085563	chr7	87173398	87173637	3.008	2.95569	0.202	2.942	239	5.07893e-05	0.0216696	gain	518.966	64.18	489.109	67.502	2.768	3.5	11	ENSG00000085563	ABCB1	mcf7_stage6_vs_stage2
167096	0	ENSG00000085563	chr7	87174107	87174346	2.176	2.17967	0.165	2.171	239	2.30465e-10	3.43307e-07	gain	244.798	53.922	227.941	57.255	1.807	2.563	9	ENSG00000085563	ABCB1	mcf7_stage3_vs_stage1
167096	0	ENSG00000085563	chr7	87174107	87174346	2.394	2.37207	0.096	2.393	239	3.54095e-12	9.66944e-09	gain	226.559	42.808	227.941	41.958	2.158	2.612	9	ENSG00000085563	ABCB1	mcf7_stage3_vs_stage2
167096	0	ENSG00000085563	chr7	87174107	87174346	1.379	1.39476	0.201	1.374	239	4.5237e-06	0.00685657	gain	137.443	51.961	123.084	57.255	0.955	1.806	8	ENSG00000085563	ABCB1	mcf7_stage4_vs_stage1
167096	0	ENSG00000085563	chr7	87174107	87174346	1.598	1.59689	0.2	1.585	239	1.13878e-07	0.000422925	gain	127.218	41.255	123.084	41.958	1.269	2.135	8	ENSG00000085563	ABCB1	mcf7_stage4_vs_stage2
167096	0	ENSG00000085563	chr7	87174107	87174346	-0.796	-0.785018	0.127	-0.8	239	7.32764e-05	0.0409867	loss	128.274	220.074	123.084	227.941	-1.032	-0.443	10	ENSG00000085563	ABCB1	mcf7_stage4_vs_stage3
167096	0	ENSG00000085563	chr7	87174107	87174346	1.912	1.89561	0.203	1.942	239	2.53735e-09	4.40198e-06	gain	193.253	51.055	170.197	57.255	1.397	2.401	9	ENSG00000085563	ABCB1	mcf7_stage5_vs_stage1
167096	0	ENSG00000085563	chr7	87174107	87174346	2.131	2.09198	0.088	2.14	239	4.26996e-11	1.57849e-07	gain	178.862	40.537	170.197	41.958	1.888	2.343	9	ENSG00000085563	ABCB1	mcf7_stage5_vs_stage2
167096	0	ENSG00000085563	chr7	87174107	87174346	3.252	3.19266	0.119	3.27	239	7.50084e-06	0.00465741	gain	480.198	50.481	418.749	57.255	2.934	3.52	11	ENSG00000085563	ABCB1	mcf7_stage6_vs_stage1
167096	0	ENSG00000085563	chr7	87174107	87174346	3.47	3.42493	0.126	3.468	239	1.65855e-07	0.000144357	gain	444.383	40.082	418.749	41.958	3.19	3.714	11	ENSG00000085563	ABCB1	mcf7_stage6_vs_stage2
167096	0	ENSG00000085563	chr7	87174107	87174346	1.873	1.80402	0.205	1.811	239	5.75946e-05	0.0304827	gain	431.651	120.043	418.749	123.084	1.522	2.257	11	ENSG00000085563	ABCB1	mcf7_stage6_vs_stage4
167097	0	ENSG00000085563	chr7	87175140	87175379	1.988	1.98869	0.067	1.975	239	2.42036e-08	1.68914e-05	gain	276.408	69.737	257.435	74.205	1.862	2.151	10	ENSG00000085563	ABCB1	mcf7_stage3_vs_stage1
167097	0	ENSG00000085563	chr7	87175140	87175379	1.932	1.9022	0.126	1.929	239	2.43131e-07	0.000118032	gain	255.809	67.531	257.435	66.477	1.672	2.216	10	ENSG00000085563	ABCB1	mcf7_stage3_vs_stage2
167097	0	ENSG00000085563	chr7	87175140	87175379	1.33	1.34454	0.186	1.326	239	3.79458e-06	0.00605469	gain	169.703	67.195	152.079	74.205	0.936	1.693	9	ENSG00000085563	ABCB1	mcf7_stage4_vs_stage1
167097	0	ENSG00000085563	chr7	87175140	87175379	1.274	1.26424	0.151	1.284	239	1.26503e-05	0.0112659	gain	157.07	65.07	152.079	66.477	0.932	1.537	9	ENSG00000085563	ABCB1	mcf7_stage4_vs_stage2
167097	0	ENSG00000085563	chr7	87175140	87175379	1.798	1.77311	0.143	1.825	239	3.55998e-08	3.31802e-05	gain	230.759	66.021	203.314	74.205	1.384	2.078	9	ENSG00000085563	ABCB1	mcf7_stage5_vs_stage1
167097	0	ENSG00000085563	chr7	87175140	87175379	1.742	1.68673	0.119	1.726	239	2.42766e-07	0.000159051	gain	213.568	63.934	203.314	66.477	1.546	2.039	9	ENSG00000085563	ABCB1	mcf7_stage5_vs_stage2
167097	0	ENSG00000085563	chr7	87175140	87175379	3.076	3.00845	0.129	3.108	239	5.41731e-05	0.0267956	gain	551.95	65.277	481.385	74.205	2.844	3.363	12	ENSG00000085563	ABCB1	mcf7_stage6_vs_stage1
167097	0	ENSG00000085563	chr7	87175140	87175379	3.02	2.96831	0.141	3.031	239	4.03733e-05	0.0180206	gain	510.778	63.213	481.385	66.477	2.754	3.32	11	ENSG00000085563	ABCB1	mcf7_stage6_vs_stage2
167098	0	ENSG00000085563	chr7	87178629	87178868	2.313	2.31855	0.186	2.322	239	5.08171e-12	1.49947e-08	gain	226.695	45.52	211.05	48.251	1.897	2.723	9	ENSG00000085563	ABCB1	mcf7_stage3_vs_stage1
167098	0	ENSG00000085563	chr7	87178629	87178868	2.326	2.30699	0.111	2.325	239	3.15592e-12	8.89603e-09	gain	209.807	41.939	211.05	41.096	2.097	2.772	9	ENSG00000085563	ABCB1	mcf7_stage3_vs_stage2
167098	0	ENSG00000085563	chr7	87178629	87178868	1.523	1.5393	0.292	1.499	239	7.39281e-07	0.00188054	gain	127.886	43.868	114.494	48.251	0.829	2.071	8	ENSG00000085563	ABCB1	mcf7_stage4_vs_stage1
167098	0	ENSG00000085563	chr7	87178629	87178868	1.536	1.53674	0.156	1.547	239	4.64401e-07	0.00102268	gain	118.375	40.417	114.494	41.096	1.153	1.83	8	ENSG00000085563	ABCB1	mcf7_stage4_vs_stage2
167098	0	ENSG00000085563	chr7	87178629	87178868	-0.79	-0.779943	0.147	-0.765	239	7.74683e-05	0.0420721	loss	119.357	203.803	114.494	211.05	-1.193	-0.535	10	ENSG00000085563	ABCB1	mcf7_stage4_vs_stage3
167098	0	ENSG00000085563	chr7	87178629	87178868	2.05	2.03742	0.241	2.056	239	1.24847e-10	4.75562e-07	gain	180.823	43.105	159.222	48.251	1.552	2.585	9	ENSG00000085563	ABCB1	mcf7_stage5_vs_stage1
167098	0	ENSG00000085563	chr7	87178629	87178868	2.062	2.02698	0.151	2.091	239	1.17861e-10	3.31291e-07	gain	167.36	39.715	159.222	41.096	1.732	2.455	8	ENSG00000085563	ABCB1	mcf7_stage5_vs_stage2
167098	0	ENSG00000085563	chr7	87178629	87178868	3.2	3.15152	0.232	3.178	239	2.0607e-08	1.88057e-05	gain	391.947	42.62	341.711	48.251	2.739	3.682	11	ENSG00000085563	ABCB1	mcf7_stage6_vs_stage1
167098	0	ENSG00000085563	chr7	87178629	87178868	3.212	3.17421	0.127	3.195	239	4.14919e-08	4.03505e-05	gain	362.721	39.269	341.711	41.096	2.891	3.754	10	ENSG00000085563	ABCB1	mcf7_stage6_vs_stage2
167098	0	ENSG00000085563	chr7	87178629	87178868	1.677	1.61578	0.116	1.642	239	5.85211e-05	0.0308786	gain	352.332	111.7	341.711	114.494	1.497	2.087	11	ENSG00000085563	ABCB1	mcf7_stage6_vs_stage4
167099	0	ENSG00000085563	chr7	87179149	87179388	2.195	2.19017	0.115	2.197	239	2.45171e-08	1.70337e-05	gain	373.92	81.039	348.418	86.318	1.95	2.406	11	ENSG00000085563	ABCB1	mcf7_stage3_vs_stage1
167099	0	ENSG00000085563	chr7	87179149	87179388	2.208	2.16676	0.114	2.216	239	9.95616e-09	6.91136e-06	gain	346.04	75.61	348.418	74.49	1.927	2.481	11	ENSG00000085563	ABCB1	mcf7_stage3_vs_stage2
167099	0	ENSG00000085563	chr7	87179149	87179388	1.547	1.56015	0.085	1.539	239	2.46878e-08	0.00016666	gain	227.926	78.082	204.41	86.318	1.375	1.792	9	ENSG00000085563	ABCB1	mcf7_stage4_vs_stage1
167099	0	ENSG00000085563	chr7	87179149	87179388	1.559	1.54158	0.158	1.529	239	4.20044e-08	0.000244397	gain	210.946	72.853	204.41	74.49	1.273	1.958	9	ENSG00000085563	ABCB1	mcf7_stage4_vs_stage2
167099	0	ENSG00000085563	chr7	87179149	87179388	2.158	2.11784	0.097	2.157	239	1.31436e-10	4.90008e-07	gain	344.149	76.717	303.435	86.318	1.942	2.33	10	ENSG00000085563	ABCB1	mcf7_stage5_vs_stage1
167099	0	ENSG00000085563	chr7	87179149	87179388	2.17	2.09117	0.107	2.17	239	2.30528e-10	5.21752e-07	gain	318.492	71.58	303.435	74.49	1.906	2.429	10	ENSG00000085563	ABCB1	mcf7_stage5_vs_stage2
167099	0	ENSG00000085563	chr7	87179149	87179388	3.248	3.16622	0.125	3.258	239	5.25074e-05	0.0261853	gain	726.184	75.851	633.481	86.318	2.962	3.506	12	ENSG00000085563	ABCB1	mcf7_stage6_vs_stage1
167099	0	ENSG00000085563	chr7	87179149	87179388	3.26	3.19824	0.108	3.26	239	7.41967e-05	0.0296235	gain	672.004	70.772	633.481	74.49	2.967	3.53	11	ENSG00000085563	ABCB1	mcf7_stage6_vs_stage2
167100	0	ENSG00000085563	chr7	87179400	87179669	2.259	2.26984	0.347	2.367	269	4.68958e-13	2.62448e-09	gain	173.013	36.514	160.963	38.599	1.432	2.773	8	ENSG00000085563	ABCB1	mcf7_stage3_vs_stage1
167100	0	ENSG00000085563	chr7	87179400	87179669	2.352	2.34469	0.194	2.312	269	2.37588e-14	1.43182e-10	gain	160.133	31.758	160.963	31	1.909	2.952	8	ENSG00000085563	ABCB1	mcf7_stage3_vs_stage2
167100	0	ENSG00000085563	chr7	87179400	87179669	1.767	1.78392	0.324	1.843	269	2.20475e-08	0.000154789	gain	118.005	35.192	105.613	38.599	0.944	2.224	7	ENSG00000085563	ABCB1	mcf7_stage4_vs_stage1
167100	0	ENSG00000085563	chr7	87179400	87179669	1.86	1.86472	0.211	1.797	269	2.5434e-09	3.69961e-05	gain	109.232	30.611	105.613	31	1.518	2.451	7	ENSG00000085563	ABCB1	mcf7_stage4_vs_stage2
167100	0	ENSG00000085563	chr7	87179400	87179669	2.257	2.25002	0.297	2.371	269	1.2117e-12	1.91455e-08	gain	162.38	34.582	142.937	38.599	1.539	2.669	8	ENSG00000085563	ABCB1	mcf7_stage5_vs_stage1
167100	0	ENSG00000085563	chr7	87179400	87179669	2.349	2.32354	0.236	2.301	269	5.83977e-14	9.25195e-10	gain	150.294	30.081	142.937	31	1.981	3.037	8	ENSG00000085563	ABCB1	mcf7_stage5_vs_stage2
167100	0	ENSG00000085563	chr7	87179400	87179669	3.449	3.40468	0.315	3.549	269	1.48193e-11	2.05939e-08	gain	368.392	34.194	321.149	38.599	2.746	3.926	10	ENSG00000085563	ABCB1	mcf7_stage6_vs_stage1
167100	0	ENSG00000085563	chr7	87179400	87179669	3.541	3.50638	0.203	3.494	269	1.33716e-10	1.87716e-07	gain	340.925	29.745	321.149	31	3.237	4.144	10	ENSG00000085563	ABCB1	mcf7_stage6_vs_stage2
167100	0	ENSG00000085563	chr7	87179400	87179669	1.19	1.20272	0.075	1.194	269	9.12136e-07	0.00367977	gain	343.76	151.094	321.149	160.963	0.998	1.363	11	ENSG00000085563	ABCB1	mcf7_stage6_vs_stage3
167100	0	ENSG00000085563	chr7	87179400	87179669	1.682	1.62376	0.096	1.688	269	2.38245e-05	0.014726	gain	331.16	103.075	321.149	105.613	1.481	1.88	11	ENSG00000085563	ABCB1	mcf7_stage6_vs_stage4
167100	0	ENSG00000085563	chr7	87179400	87179669	1.192	1.19096	0.089	1.185	269	6.23526e-05	0.0394944	gain	325.341	141.812	321.149	142.937	0.99	1.401	11	ENSG00000085563	ABCB1	mcf7_stage6_vs_stage5
167101	0	ENSG00000085563	chr7	87179779	87179898	1.941	1.93388	0.071	1.942	119	2.48839e-06	0.0010935	gain	403.95	105.479	376.437	112.513	1.8	2.062	11	ENSG00000085563	ABCB1	mcf7_stage3_vs_stage1
167101	0	ENSG00000085563	chr7	87179779	87179898	2.146	2.1012	0.119	2.184	119	2.96756e-08	1.80709e-05	gain	373.828	84.208	376.437	83.017	1.838	2.313	11	ENSG00000085563	ABCB1	mcf7_stage3_vs_stage2
167101	0	ENSG00000085563	chr7	87179779	87179898	1.249	1.26153	0.107	1.236	119	5.8627e-06	0.00839951	gain	240.672	101.626	215.866	112.513	1.02	1.454	10	ENSG00000085563	ABCB1	mcf7_stage4_vs_stage1
167101	0	ENSG00000085563	chr7	87179779	87179898	1.454	1.43444	0.081	1.466	119	2.65167e-07	0.000723206	gain	222.74	81.136	215.866	83.017	1.224	1.626	10	ENSG00000085563	ABCB1	mcf7_stage4_vs_stage2
167101	0	ENSG00000085563	chr7	87179779	87179898	1.626	1.58733	0.076	1.623	119	1.57823e-06	0.000880702	gain	306.921	99.846	270.563	112.513	1.486	1.784	10	ENSG00000085563	ABCB1	mcf7_stage5_vs_stage1
167101	0	ENSG00000085563	chr7	87179779	87179898	1.831	1.757	0.107	1.836	119	1.28618e-07	8.93012e-05	gain	284.043	79.717	270.563	83.017	1.592	2.041	10	ENSG00000085563	ABCB1	mcf7_stage5_vs_stage2
167101	0	ENSG00000085563	chr7	87179779	87179898	3.233	3.16736	0.093	3.229	119	8.70345e-05	0.034123	gain	741.509	78.816	699.05	83.017	3.03	3.418	11	ENSG00000085563	ABCB1	mcf7_stage6_vs_stage2
167102	0	ENSG00000085563	chr7	87180008	87180157	1.825	1.82271	0.12	1.83	149	1.01012e-06	0.000495964	gain	312.756	88.375	291.349	94.181	1.607	2.125	10	ENSG00000085563	ABCB1	mcf7_stage3_vs_stage1
167102	0	ENSG00000085563	chr7	87180008	87180157	1.99	1.95516	0.302	2.015	149	2.03157e-07	0.000101444	gain	289.442	74.081	291.349	72.973	1.516	2.544	10	ENSG00000085563	ABCB1	mcf7_stage3_vs_stage2
167102	0	ENSG00000085563	chr7	87180008	87180157	-0.927	-0.913444	0.064	-0.93	149	5.15662e-06	0.00585964	loss	148.12	281.155	142.201	291.349	-1.06	-0.802	11	ENSG00000085563	ABCB1	mcf7_stage4_vs_stage3
167102	0	ENSG00000085563	chr7	87180008	87180157	1.668	1.63594	0.085	1.659	149	5.57552e-07	0.000353969	gain	265.998	83.66	234.43	94.181	1.49	1.854	10	ENSG00000085563	ABCB1	mcf7_stage5_vs_stage1
167102	0	ENSG00000085563	chr7	87180008	87180157	1.833	1.76867	0.247	1.887	149	9.22197e-08	6.69642e-05	gain	246.176	70.133	234.43	72.973	1.42	2.299	10	ENSG00000085563	ABCB1	mcf7_stage5_vs_stage2
167102	0	ENSG00000085563	chr7	87180008	87180157	3.028	2.9728	0.37	3.044	149	9.05116e-05	0.0350131	gain	558.555	69.341	526.456	72.973	2.501	3.661	11	ENSG00000085563	ABCB1	mcf7_stage6_vs_stage2
167103	0	ENSG00000085563	chr7	87183043	87183282	2.253	2.24184	0.081	2.27	239	2.21031e-08	1.57087e-05	gain	514.675	107.465	479.749	114.64	2	2.411	12	ENSG00000085563	ABCB1	mcf7_stage3_vs_stage1
167103	0	ENSG00000085563	chr7	87183043	87183282	2.412	2.35804	0.135	2.412	239	6.45163e-10	7.04712e-07	gain	476.286	90.208	479.749	88.967	2.132	2.744	11	ENSG00000085563	ABCB1	mcf7_stage3_vs_stage2
167103	0	ENSG00000085563	chr7	87183043	87183282	1.477	1.48878	0.064	1.482	239	7.39646e-08	0.000316637	gain	289.389	103.538	259.653	114.64	1.335	1.634	10	ENSG00000085563	ABCB1	mcf7_stage4_vs_stage1
167103	0	ENSG00000085563	chr7	87183043	87183282	1.636	1.6116	0.101	1.621	239	3.54856e-09	4.76466e-05	gain	267.82	86.915	259.653	88.967	1.445	1.889	10	ENSG00000085563	ABCB1	mcf7_stage4_vs_stage2
167103	0	ENSG00000085563	chr7	87183043	87183282	2.135	2.08325	0.126	2.156	239	9.37082e-11	4.00481e-07	gain	446.992	101.725	394.243	114.64	1.866	2.334	11	ENSG00000085563	ABCB1	mcf7_stage5_vs_stage1
167103	0	ENSG00000085563	chr7	87183043	87183282	2.294	2.19812	0.167	2.252	239	6.27454e-12	3.52736e-08	gain	413.656	85.394	394.243	88.967	2.004	2.673	11	ENSG00000085563	ABCB1	mcf7_stage5_vs_stage2
167103	0	ENSG00000085563	chr7	87183043	87183282	3.413	3.34083	0.136	3.384	239	3.4872e-05	0.015891	gain	885.339	84.429	834.736	88.967	3.196	3.772	11	ENSG00000085563	ABCB1	mcf7_stage6_vs_stage2
167104	0	ENSG00000085563	chr7	87190491	87190760	1.873	1.88021	0.237	1.922	269	1.0886e-08	8.85881e-06	gain	197.313	53.406	183.636	56.703	1.349	2.318	9	ENSG00000085563	ABCB1	mcf7_stage3_vs_stage1
167104	0	ENSG00000085563	chr7	87190491	87190760	2.241	2.22754	0.139	2.219	269	2.81797e-12	8.07362e-09	gain	182.619	38.727	183.636	37.911	1.907	2.57	9	ENSG00000085563	ABCB1	mcf7_stage3_vs_stage2
167104	0	ENSG00000085563	chr7	87190491	87190760	1.561	1.56435	0.174	1.536	269	4.57191e-07	0.00102268	gain	108.758	37.323	105.152	37.911	1.2	2.301	7	ENSG00000085563	ABCB1	mcf7_stage4_vs_stage2
167104	0	ENSG00000085563	chr7	87190491	87190760	1.687	1.6767	0.279	1.76	269	1.10521e-07	8.68414e-05	gain	161.951	50.567	142.558	56.703	1.106	2.084	8	ENSG00000085563	ABCB1	mcf7_stage5_vs_stage1
167104	0	ENSG00000085563	chr7	87190491	87190760	2.055	2.0272	0.175	2.067	269	6.16136e-11	2.06492e-07	gain	149.897	36.675	142.558	37.911	1.61	2.551	8	ENSG00000085563	ABCB1	mcf7_stage5_vs_stage2
167104	0	ENSG00000085563	chr7	87190491	87190760	3.015	2.9641	0.198	3.068	269	6.50565e-07	0.000501821	gain	404.389	49.998	352.572	56.703	2.52	3.327	11	ENSG00000085563	ABCB1	mcf7_stage6_vs_stage1
167104	0	ENSG00000085563	chr7	87190491	87190760	3.382	3.3434	0.149	3.366	269	1.24643e-08	1.35609e-05	gain	374.234	36.264	352.572	37.911	3.049	3.933	11	ENSG00000085563	ABCB1	mcf7_stage6_vs_stage2
167104	0	ENSG00000085563	chr7	87190491	87190760	1.142	1.15564	0.088	1.14	269	7.77074e-06	0.0175066	gain	377.347	172.307	352.572	183.636	0.963	1.418	11	ENSG00000085563	ABCB1	mcf7_stage6_vs_stage3
167104	0	ENSG00000085563	chr7	87190491	87190760	1.821	1.75958	0.177	1.813	269	1.28217e-05	0.00863126	gain	363.515	102.628	352.572	105.152	1.241	2.248	11	ENSG00000085563	ABCB1	mcf7_stage6_vs_stage4
167104	0	ENSG00000085563	chr7	87190491	87190760	1.327	1.32554	0.131	1.364	269	1.93173e-05	0.0168473	gain	357.126	141.437	352.572	142.558	0.99	1.642	11	ENSG00000085563	ABCB1	mcf7_stage6_vs_stage5
167105	0	ENSG00000085563	chr7	87195352	87195591	1.898	1.90012	0.242	1.94	239	5.88169e-08	3.62758e-05	gain	254.135	68.468	236.653	72.845	1.489	2.377	10	ENSG00000085563	ABCB1	mcf7_stage3_vs_stage1
167105	0	ENSG00000085563	chr7	87195352	87195591	2.04	2.01454	0.127	2.02	239	1.19324e-08	8.05177e-06	gain	235.198	57.22	236.653	56.251	1.796	2.384	9	ENSG00000085563	ABCB1	mcf7_stage3_vs_stage2
167105	0	ENSG00000085563	chr7	87195352	87195591	1.34	1.35462	0.206	1.354	239	3.38486e-06	0.00571254	gain	167.776	65.973	150.347	72.845	0.972	1.715	9	ENSG00000085563	ABCB1	mcf7_stage4_vs_stage1
167105	0	ENSG00000085563	chr7	87195352	87195591	1.482	1.47394	0.166	1.492	239	4.1979e-07	0.000964141	gain	155.287	55.138	150.347	56.251	1.064	1.863	8	ENSG00000085563	ABCB1	mcf7_stage4_vs_stage2
167105	0	ENSG00000085563	chr7	87195352	87195591	1.798	1.77426	0.168	1.841	239	3.21851e-08	3.18618e-05	gain	224.243	64.821	197.561	72.845	1.449	2.074	9	ENSG00000085563	ABCB1	mcf7_stage5_vs_stage1
167105	0	ENSG00000085563	chr7	87195352	87195591	1.94	1.88878	0.124	1.915	239	5.9883e-09	6.60506e-06	gain	207.538	54.176	197.561	56.251	1.719	2.264	9	ENSG00000085563	ABCB1	mcf7_stage5_vs_stage2
167105	0	ENSG00000085563	chr7	87195352	87195591	2.952	2.88994	0.199	3.013	239	7.65886e-05	0.0351984	gain	493.887	64.09	430.699	72.845	2.522	3.264	11	ENSG00000085563	ABCB1	mcf7_stage6_vs_stage1
167105	0	ENSG00000085563	chr7	87195352	87195591	3.094	3.04687	0.114	3.07	239	6.49683e-06	0.00378241	gain	457.05	53.566	430.699	56.251	2.875	3.443	11	ENSG00000085563	ABCB1	mcf7_stage6_vs_stage2
167106	0	ENSG00000085563	chr7	87196077	87196316	2.185	2.19088	0.203	2.252	239	5.74942e-11	1.05272e-07	gain	219.906	47.886	204.715	50.787	1.654	2.44	9	ENSG00000085563	ABCB1	mcf7_stage3_vs_stage1
167106	0	ENSG00000085563	chr7	87196077	87196316	2.396	2.37864	0.421	2.581	239	3.01092e-13	1.25289e-09	gain	203.524	38.774	204.715	37.958	1.664	3.156	9	ENSG00000085563	ABCB1	mcf7_stage3_vs_stage2
167106	0	ENSG00000085563	chr7	87196077	87196316	1.567	1.58292	0.244	1.566	239	2.33263e-07	0.000890041	gain	137.908	46.147	123.502	50.787	1.065	1.994	8	ENSG00000085563	ABCB1	mcf7_stage4_vs_stage1
167106	0	ENSG00000085563	chr7	87196077	87196316	1.778	1.77754	0.453	1.883	239	4.16991e-09	5.19901e-05	gain	127.649	37.369	123.502	37.958	1.031	2.661	8	ENSG00000085563	ABCB1	mcf7_stage4_vs_stage2
167106	0	ENSG00000085563	chr7	87196077	87196316	2.091	2.07577	0.161	2.075	239	6.39495e-11	3.1126e-07	gain	192.566	45.344	169.59	50.787	1.737	2.424	9	ENSG00000085563	ABCB1	mcf7_stage5_vs_stage1
167106	0	ENSG00000085563	chr7	87196077	87196316	2.302	2.2644	0.343	2.325	239	8.14904e-13	6.76265e-09	gain	178.226	36.721	169.59	37.958	1.744	3.138	9	ENSG00000085563	ABCB1	mcf7_stage5_vs_stage2
167106	0	ENSG00000085563	chr7	87196077	87196316	3.307	3.25207	0.164	3.365	239	6.00482e-07	0.000465238	gain	444.47	44.834	387.561	50.787	2.914	3.583	11	ENSG00000085563	ABCB1	mcf7_stage6_vs_stage1
167106	0	ENSG00000085563	chr7	87196077	87196316	3.518	3.47602	0.324	3.613	239	2.33063e-08	2.37255e-05	gain	411.323	36.309	387.561	37.958	2.942	4.209	11	ENSG00000085563	ABCB1	mcf7_stage6_vs_stage2
167106	0	ENSG00000085563	chr7	87196077	87196316	1.123	1.13751	0.131	1.102	239	2.72612e-05	0.0390831	gain	414.744	192.029	387.561	204.715	0.899	1.404	11	ENSG00000085563	ABCB1	mcf7_stage6_vs_stage3
167107	0	ENSG00000085563	chr7	87199454	87199573	1.708	1.70468	0.089	1.713	119	7.60109e-06	0.00311443	gain	322.811	99.262	300.731	105.849	1.533	1.923	10	ENSG00000085563	ABCB1	mcf7_stage3_vs_stage1
167107	0	ENSG00000085563	chr7	87199454	87199573	2.147	2.11182	0.152	2.09	119	2.00733e-08	1.28035e-05	gain	298.747	67.66	300.731	66.605	1.95	2.504	10	ENSG00000085563	ABCB1	mcf7_stage3_vs_stage2
167107	0	ENSG00000085563	chr7	87199454	87199573	1.447	1.43449	0.161	1.407	119	5.64614e-07	0.00113567	gain	177.354	65.195	171.782	66.605	1.169	1.814	9	ENSG00000085563	ABCB1	mcf7_stage4_vs_stage2
167107	0	ENSG00000085563	chr7	87199454	87199573	1.487	1.45411	0.078	1.494	119	8.96001e-06	0.00432504	gain	262.476	93.962	231.319	105.849	1.318	1.648	10	ENSG00000085563	ABCB1	mcf7_stage5_vs_stage1
167107	0	ENSG00000085563	chr7	87199454	87199573	1.927	1.86474	0.208	1.847	119	1.61472e-08	1.57208e-05	gain	242.917	64.056	231.319	66.605	1.68	2.407	10	ENSG00000085563	ABCB1	mcf7_stage5_vs_stage2
167107	0	ENSG00000085563	chr7	87199454	87199573	3.168	3.1126	0.183	3.097	119	4.36395e-05	0.0190869	gain	567.879	63.334	535.252	66.605	2.944	3.567	11	ENSG00000085563	ABCB1	mcf7_stage6_vs_stage2
167108	0	ENSG00000085563	chr7	87214792	87215031	1.827	1.83326	0.112	1.845	239	3.64957e-08	2.3526e-05	gain	205.515	57.295	191.289	60.87	1.503	2.036	9	ENSG00000085563	ABCB1	mcf7_stage3_vs_stage1
167108	0	ENSG00000085563	chr7	87214792	87215031	2.132	2.11616	0.254	2.139	239	5.90281e-11	9.46443e-08	gain	190.209	43.668	191.289	42.812	1.561	2.63	9	ENSG00000085563	ABCB1	mcf7_stage3_vs_stage2
167108	0	ENSG00000085563	chr7	87214792	87215031	1.349	1.35197	0.262	1.294	239	1.24494e-05	0.0111439	gain	105.775	42.084	102.255	42.812	0.923	1.878	7	ENSG00000085563	ABCB1	mcf7_stage4_vs_stage2
167108	0	ENSG00000085563	chr7	87214792	87215031	-0.782	-0.773217	0.111	-0.78	239	8.31946e-05	0.0447623	loss	106.652	184.767	102.255	191.289	-1	-0.504	10	ENSG00000085563	ABCB1	mcf7_stage4_vs_stage3
167108	0	ENSG00000085563	chr7	87214792	87215031	1.796	1.7799	0.084	1.789	239	2.17888e-08	2.31386e-05	gain	188.453	54.247	165.958	60.87	1.623	2.066	9	ENSG00000085563	ABCB1	mcf7_stage5_vs_stage1
167108	0	ENSG00000085563	chr7	87214792	87215031	2.101	2.06314	0.263	2.077	239	7.08722e-11	2.2187e-07	gain	174.42	41.352	165.958	42.812	1.707	2.664	9	ENSG00000085563	ABCB1	mcf7_stage5_vs_stage2
167108	0	ENSG00000085563	chr7	87214792	87215031	2.872	2.82196	0.1	2.856	239	1.33414e-06	0.000968247	gain	393.563	53.636	343.121	60.87	2.67	3.116	11	ENSG00000085563	ABCB1	mcf7_stage6_vs_stage1
167108	0	ENSG00000085563	chr7	87214792	87215031	3.177	3.13891	0.243	3.149	239	6.88069e-08	6.37108e-05	gain	364.216	40.888	343.121	42.812	2.807	3.642	11	ENSG00000085563	ABCB1	mcf7_stage6_vs_stage2
167108	0	ENSG00000085563	chr7	87214792	87215031	1.046	1.05959	0.097	1.035	239	3.94396e-05	0.0492206	gain	367.245	179.467	343.121	191.289	0.859	1.313	11	ENSG00000085563	ABCB1	mcf7_stage6_vs_stage3
167108	0	ENSG00000085563	chr7	87214792	87215031	1.828	1.76781	0.073	1.824	239	8.02391e-06	0.00569135	gain	353.783	99.814	343.121	102.255	1.617	2.014	11	ENSG00000085563	ABCB1	mcf7_stage6_vs_stage4
167109	0	ENSG00000085563	chr7	87225046	87225165	1.89	1.88928	0.11	1.891	119	1.86159e-07	0.000104879	gain	291.802	79.307	271.798	84.462	1.72	2.227	10	ENSG00000085563	ABCB1	mcf7_stage3_vs_stage1
167109	0	ENSG00000085563	chr7	87225046	87225165	2.219	2.18845	0.193	2.203	119	3.67544e-09	3.01573e-06	gain	270.053	58.958	271.798	57.975	1.939	2.777	10	ENSG00000085563	ABCB1	mcf7_stage3_vs_stage2
167109	0	ENSG00000085563	chr7	87225046	87225165	1.446	1.43809	0.245	1.433	119	8.05499e-07	0.00146459	gain	152.585	56.812	147.723	57.975	1.079	2.145	8	ENSG00000085563	ABCB1	mcf7_stage4_vs_stage2
167109	0	ENSG00000085563	chr7	87225046	87225165	1.758	1.7287	0.068	1.757	119	1.03061e-07	8.20845e-05	gain	253.206	75.078	223.134	84.462	1.605	1.927	10	ENSG00000085563	ABCB1	mcf7_stage5_vs_stage1
167109	0	ENSG00000085563	chr7	87225046	87225165	2.087	2.02864	0.135	2.067	119	6.36212e-10	1.1922e-06	gain	234.339	55.821	223.134	57.975	1.875	2.51	10	ENSG00000085563	ABCB1	mcf7_stage5_vs_stage2
167109	0	ENSG00000085563	chr7	87225046	87225165	3.256	3.2042	0.172	3.262	119	9.6499e-06	0.00540134	gain	520.356	55.192	490.42	57.975	2.949	3.754	11	ENSG00000085563	ABCB1	mcf7_stage6_vs_stage2
167110	0	ENSG00000085563	chr7	87229377	87229526	1.666	1.68637	0.166	1.664	149	3.73537e-07	0.000195996	gain	99.224	31.591	92.114	33.322	1.315	2.085	7	ENSG00000085563	ABCB1	mcf7_stage3_vs_stage1
167110	0	ENSG00000085563	chr7	87229377	87229526	1.961	1.97563	0.161	1.97	149	6.39568e-10	7.02994e-07	gain	91.853	23.482	92.114	22.792	1.444	2.351	7	ENSG00000085563	ABCB1	mcf7_stage3_vs_stage2
167110	0	ENSG00000085563	chr7	87229377	87229526	1.831	1.84021	0.152	1.84	149	3.30774e-08	3.2038e-05	gain	106.061	29.923	93.208	33.322	1.513	2.215	7	ENSG00000085563	ABCB1	mcf7_stage5_vs_stage1
167110	0	ENSG00000085563	chr7	87229377	87229526	2.126	2.12849	0.222	2.112	149	6.54623e-11	2.15251e-07	gain	98.18	22.249	93.208	22.792	1.559	2.559	7	ENSG00000085563	ABCB1	mcf7_stage5_vs_stage2
167110	0	ENSG00000085563	chr7	87229377	87229526	2.95	2.93013	0.148	2.965	149	0	0	gain	227.127	29.588	197.832	33.322	2.647	3.255	9	ENSG00000085563	ABCB1	mcf7_stage6_vs_stage1
167110	0	ENSG00000085563	chr7	87229377	87229526	3.245	3.22864	0.199	3.264	149	0	0	gain	210.206	22.001	197.832	22.792	2.659	3.601	9	ENSG00000085563	ABCB1	mcf7_stage6_vs_stage2
167110	0	ENSG00000085563	chr7	87229377	87229526	1.285	1.29329	0.062	1.28	149	1.04763e-10	4.54335e-06	gain	211.953	86.681	197.832	92.114	1.153	1.42	10	ENSG00000085563	ABCB1	mcf7_stage6_vs_stage3
167110	0	ENSG00000085563	chr7	87229377	87229526	2.004	1.96951	0.248	2.036	149	2.22045e-16	2.26053e-12	gain	204.191	51.663	197.832	52.678	1.651	2.516	9	ENSG00000085563	ABCB1	mcf7_stage6_vs_stage4
167110	0	ENSG00000085563	chr7	87229377	87229526	1.119	1.12095	0.062	1.117	149	3.16474e-07	0.000621016	gain	200.607	92.649	197.832	93.208	0.966	1.288	10	ENSG00000085563	ABCB1	mcf7_stage6_vs_stage5
167112	0	ENSG00000085563_ENSG00000105784	chr7	87280136	87280255	2.038	2.04955	0.123	2.025	119	4.28102e-11	8.17935e-08	gain	162.426	39.892	151.084	42.218	1.747	2.399	8	ENSG00000085563	ABCB1	mcf7_stage3_vs_stage1
167112	0	ENSG00000085563_ENSG00000105784	chr7	87280136	87280255	2.064	2.05784	0.259	1.931	119	1.55451e-11	2.95303e-08	gain	150.336	36.512	151.084	35.714	1.696	2.566	8	ENSG00000085563	ABCB1	mcf7_stage3_vs_stage2
167112	0	ENSG00000085563_ENSG00000105784	chr7	87280136	87280255	1.474	1.49124	0.137	1.455	119	3.96569e-06	0.00627072	gain	106.15	38.446	94.958	42.218	1.258	1.889	7	ENSG00000085563	ABCB1	mcf7_stage4_vs_stage1
167112	0	ENSG00000085563_ENSG00000105784	chr7	87280136	87280255	1.5	1.50618	0.294	1.408	119	1.86308e-06	0.00269191	gain	98.262	35.19	94.958	35.714	1.114	2.023	7	ENSG00000085563	ABCB1	mcf7_stage4_vs_stage2
167112	0	ENSG00000085563_ENSG00000105784	chr7	87280136	87280255	1.837	1.8358	0.124	1.825	119	9.13201e-09	1.10354e-05	gain	134.786	37.778	118.571	42.218	1.527	2.166	8	ENSG00000085563	ABCB1	mcf7_stage5_vs_stage1
167112	0	ENSG00000085563_ENSG00000105784	chr7	87280136	87280255	1.863	1.84612	0.308	1.823	119	3.38813e-09	4.18766e-06	gain	124.76	34.579	118.571	35.714	1.291	2.413	8	ENSG00000085563	ABCB1	mcf7_stage5_vs_stage2
167112	0	ENSG00000085563_ENSG00000105784	chr7	87280136	87280255	3.152	3.11279	0.108	3.137	119	1.07157e-11	1.51314e-08	gain	329.1	37.354	286.849	42.218	2.964	3.461	10	ENSG00000085563	ABCB1	mcf7_stage6_vs_stage1
167112	0	ENSG00000085563_ENSG00000105784	chr7	87280136	87280255	3.178	3.1469	0.223	3.047	119	4.83225e-10	6.1952e-07	gain	304.566	34.192	286.849	35.714	2.898	3.597	10	ENSG00000085563	ABCB1	mcf7_stage6_vs_stage2
167112	0	ENSG00000085563_ENSG00000105784	chr7	87280136	87280255	1.115	1.12687	0.052	1.107	119	1.25109e-06	0.00489863	gain	307.098	141.852	286.849	151.084	1.019	1.275	11	ENSG00000085563	ABCB1	mcf7_stage6_vs_stage3
167112	0	ENSG00000085563_ENSG00000105784	chr7	87280136	87280255	1.678	1.62475	0.088	1.659	119	4.56647e-06	0.00354048	gain	295.844	92.727	286.849	94.958	1.534	1.848	10	ENSG00000085563	ABCB1	mcf7_stage6_vs_stage4
167112	0	ENSG00000085563_ENSG00000105784	chr7	87280136	87280255	1.315	1.31482	0.125	1.316	119	1.23019e-06	0.00186344	gain	290.646	117.724	286.849	118.571	1.097	1.686	11	ENSG00000085563	ABCB1	mcf7_stage6_vs_stage5
167113	0	ENSG00000085563_ENSG00000105784	chr7	87323189	87323338	2.17	2.17337	0.167	2.091	149	3.02605e-10	4.28958e-07	gain	248.026	55.243	230.953	58.671	1.925	2.488	9	ENSG00000085563	ABCB1	mcf7_stage3_vs_stage1
167113	0	ENSG00000085563_ENSG00000105784	chr7	87323189	87323338	1.95	1.92505	0.09	1.962	149	4.37121e-08	2.5809e-05	gain	229.545	59.403	230.953	58.416	1.754	2.098	9	ENSG00000085563	ABCB1	mcf7_stage3_vs_stage2
167113	0	ENSG00000085563_ENSG00000105784	chr7	87323189	87323338	1.454	1.46949	0.17	1.407	149	1.02335e-06	0.00233269	gain	145.892	53.233	130.678	58.671	1.151	1.764	8	ENSG00000085563	ABCB1	mcf7_stage4_vs_stage1
167113	0	ENSG00000085563_ENSG00000105784	chr7	87323189	87323338	1.234	1.22876	0.11	1.26	149	2.96085e-05	0.0223732	gain	135.037	57.241	130.678	58.416	0.99	1.422	8	ENSG00000085563	ABCB1	mcf7_stage4_vs_stage2
167113	0	ENSG00000085563_ENSG00000105784	chr7	87323189	87323338	2.007	1.98756	0.137	2.025	149	4.78736e-10	1.16507e-06	gain	209.699	52.305	184.718	58.671	1.681	2.258	9	ENSG00000085563	ABCB1	mcf7_stage5_vs_stage1
167113	0	ENSG00000085563_ENSG00000105784	chr7	87323189	87323338	1.787	1.73886	0.081	1.8	149	7.40198e-08	5.58426e-05	gain	194.08	56.242	184.718	58.416	1.557	1.956	9	ENSG00000085563	ABCB1	mcf7_stage5_vs_stage2
167113	0	ENSG00000085563_ENSG00000105784	chr7	87323189	87323338	3.202	3.14318	0.098	3.176	149	8.41797e-06	0.00519006	gain	473.95	51.717	413.295	58.671	3.04	3.419	11	ENSG00000085563	ABCB1	mcf7_stage6_vs_stage1
167113	0	ENSG00000085563_ENSG00000105784	chr7	87323189	87323338	2.982	2.93615	0.062	2.989	149	9.31756e-06	0.00524907	gain	438.602	55.608	413.295	58.416	2.852	3.158	11	ENSG00000085563	ABCB1	mcf7_stage6_vs_stage2
167114	0	ENSG00000085563_ENSG00000105784	chr7	87329804	87329923	1.853	1.84847	0.111	1.817	119	2.18591e-06	0.000982649	gain	350.731	97.427	326.782	103.882	1.64	2.121	11	ENSG00000085563	ABCB1	mcf7_stage3_vs_stage1
167114	0	ENSG00000085563_ENSG00000105784	chr7	87329804	87329923	2.066	2.02678	0.126	2.05	119	7.90639e-08	4.30462e-05	gain	324.582	77.777	326.782	76.639	1.838	2.386	10	ENSG00000085563	ABCB1	mcf7_stage3_vs_stage2
167114	0	ENSG00000085563_ENSG00000105784	chr7	87329804	87329923	1.28	1.29287	0.157	1.252	119	3.64183e-06	0.00597389	gain	227.928	93.869	204.412	103.882	1	1.712	10	ENSG00000085563	ABCB1	mcf7_stage4_vs_stage1
167114	0	ENSG00000085563_ENSG00000105784	chr7	87329804	87329923	1.494	1.47635	0.157	1.472	119	1.47848e-07	0.000518159	gain	210.948	74.94	204.412	76.639	1.169	1.826	9	ENSG00000085563	ABCB1	mcf7_stage4_vs_stage2
167114	0	ENSG00000085563_ENSG00000105784	chr7	87329804	87329923	2.024	1.97942	0.081	2.014	119	1.35005e-09	2.51658e-06	gain	373.483	92.226	329.336	103.882	1.906	2.284	11	ENSG00000085563	ABCB1	mcf7_stage5_vs_stage1
167114	0	ENSG00000085563_ENSG00000105784	chr7	87329804	87329923	2.238	2.15417	0.089	2.199	119	4.41769e-11	1.57849e-07	gain	345.636	73.63	329.336	76.639	2.055	2.471	11	ENSG00000085563	ABCB1	mcf7_stage5_vs_stage2
167114	0	ENSG00000085563_ENSG00000105784	chr7	87329804	87329923	3.38	3.31403	0.081	3.36	119	4.02798e-05	0.0180206	gain	754.514	72.799	711.319	76.639	3.237	3.576	11	ENSG00000085563	ABCB1	mcf7_stage6_vs_stage2
167114	0	ENSG00000085563_ENSG00000105784	chr7	87329804	87329923	1.315	1.33446	0.063	1.318	119	6.80958e-06	0.0161818	gain	760.794	306.232	711.319	326.782	1.173	1.467	11	ENSG00000085563	ABCB1	mcf7_stage6_vs_stage3
167115	0	ENSG00000085563_ENSG00000105784	chr7	87339869	87339988	2.379	2.38125	0.257	2.231	119	9.98268e-12	2.40372e-08	gain	267.377	53.033	249.008	56.303	2.067	2.9	10	ENSG00000085563	ABCB1	mcf7_stage3_vs_stage1
167115	0	ENSG00000085563_ENSG00000105784	chr7	87339869	87339988	2.241	2.21446	0.226	2.211	119	5.61309e-10	6.32896e-07	gain	247.452	52.348	249.008	51.42	1.839	2.636	10	ENSG00000085563	ABCB1	mcf7_stage3_vs_stage2
167115	0	ENSG00000085563_ENSG00000105784	chr7	87339869	87339988	1.842	1.85672	0.247	1.755	119	2.20247e-10	1.28858e-05	gain	178.189	51.105	159.706	56.303	1.48	2.365	9	ENSG00000085563	ABCB1	mcf7_stage4_vs_stage1
167115	0	ENSG00000085563_ENSG00000105784	chr7	87339869	87339988	1.705	1.69621	0.215	1.713	119	5.29051e-09	6.15642e-05	gain	164.922	50.445	159.706	51.42	1.284	2.027	9	ENSG00000085563	ABCB1	mcf7_stage4_vs_stage2
167115	0	ENSG00000085563_ENSG00000105784	chr7	87339869	87339988	1.978	1.96227	0.387	1.843	119	6.68898e-10	1.45611e-06	gain	190.46	50.214	167.731	56.303	1.569	2.686	9	ENSG00000085563	ABCB1	mcf7_stage5_vs_stage1
167115	0	ENSG00000085563_ENSG00000105784	chr7	87339869	87339988	1.84	1.79898	0.119	1.87	119	1.62604e-08	1.5743e-05	gain	176.278	49.566	167.731	51.42	1.551	2.033	9	ENSG00000085563	ABCB1	mcf7_stage5_vs_stage2
167115	0	ENSG00000085563_ENSG00000105784	chr7	87339869	87339988	3.324	3.26472	0.326	3.177	119	4.54124e-06	0.00301199	gain	480.495	49.649	419.008	56.303	2.913	3.919	11	ENSG00000085563	ABCB1	mcf7_stage6_vs_stage1
167115	0	ENSG00000085563_ENSG00000105784	chr7	87339869	87339988	3.186	3.14019	0.154	3.181	119	2.09905e-06	0.00142177	gain	444.658	49.009	419.008	51.42	2.917	3.463	11	ENSG00000085563	ABCB1	mcf7_stage6_vs_stage2
167057	0	ENSG00000005471	chr7	87031399	87031634	2.198	2.20246	0.418	2.237	235	9.88383e-11	1.67052e-07	gain	233.751	53.553	217.634	56.86	1.508	2.839	9	ENSG00000005471	ABCB4	mcf7_stage3_vs_stage1
167057	0	ENSG00000005471	chr7	87031399	87031634	2.468	2.44823	0.213	2.485	235	2.16049e-13	9.2094e-10	gain	216.336	39.915	217.634	39.089	2.113	2.888	9	ENSG00000005471	ABCB4	mcf7_stage3_vs_stage2
167057	0	ENSG00000005471	chr7	87031399	87031634	1.361	1.37717	0.424	1.581	235	8.48528e-06	0.0113689	gain	124.226	51.605	111.204	56.86	0.735	1.951	8	ENSG00000005471	ABCB4	mcf7_stage4_vs_stage1
167057	0	ENSG00000005471	chr7	87031399	87031634	1.631	1.63281	0.263	1.645	235	1.05062e-07	0.000398666	gain	114.988	38.468	111.204	39.089	1.124	2.168	8	ENSG00000005471	ABCB4	mcf7_stage4_vs_stage2
167057	0	ENSG00000005471	chr7	87031399	87031634	-0.837	-0.826832	0.131	-0.848	235	2.81278e-05	0.0196559	loss	115.942	210.145	111.204	217.634	-1.048	-0.475	10	ENSG00000005471	ABCB4	mcf7_stage4_vs_stage3
167057	0	ENSG00000005471	chr7	87031399	87031634	1.805	1.7936	0.361	1.941	235	1.41687e-08	1.59146e-05	gain	167.218	50.706	147.209	56.86	1.206	2.306	8	ENSG00000005471	ABCB4	mcf7_stage5_vs_stage1
167057	0	ENSG00000005471	chr7	87031399	87031634	2.075	2.04501	0.193	2.067	235	5.12683e-11	1.78694e-07	gain	154.771	37.8	147.209	39.089	1.736	2.617	8	ENSG00000005471	ABCB4	mcf7_stage5_vs_stage2
167057	0	ENSG00000005471	chr7	87031399	87031634	3.049	2.99907	0.358	3.136	235	2.58896e-07	0.000208905	gain	396.183	50.135	345.409	56.86	2.46	3.634	11	ENSG00000005471	ABCB4	mcf7_stage6_vs_stage1
167057	0	ENSG00000005471	chr7	87031399	87031634	3.319	3.28102	0.176	3.347	235	1.61344e-08	1.70219e-05	gain	366.64	37.376	345.409	39.089	2.987	3.632	11	ENSG00000005471	ABCB4	mcf7_stage6_vs_stage2
167057	0	ENSG00000005471	chr7	87031399	87031634	1.688	1.62673	0.155	1.697	235	5.29161e-05	0.0281789	gain	356.138	108.505	345.409	111.204	1.358	1.945	11	ENSG00000005471	ABCB4	mcf7_stage6_vs_stage4
167057	0	ENSG00000005471	chr7	87031399	87031634	1.244	1.24258	0.122	1.262	235	5.85043e-05	0.0378376	gain	349.879	146.035	345.409	147.209	0.928	1.484	11	ENSG00000005471	ABCB4	mcf7_stage6_vs_stage5
167058	0	ENSG00000005471	chr7	87032404	87032643	2.108	2.1007	0.124	2.049	239	3.43396e-07	0.000181263	gain	416.872	97.072	388.494	103.502	1.936	2.388	11	ENSG00000005471	ABCB4	mcf7_stage3_vs_stage1
167058	0	ENSG00000005471	chr7	87032404	87032643	2.14	2.09374	0.153	2.107	239	3.43456e-08	2.04864e-05	gain	385.785	88.005	388.494	86.782	1.887	2.499	11	ENSG00000005471	ABCB4	mcf7_stage3_vs_stage2
167058	0	ENSG00000005471	chr7	87032404	87032643	1.425	1.43751	0.116	1.379	239	2.41183e-07	0.000900678	gain	250.318	93.527	224.536	103.502	1.229	1.71	10	ENSG00000005471	ABCB4	mcf7_stage4_vs_stage1
167058	0	ENSG00000005471	chr7	87032404	87032643	1.457	1.43617	0.142	1.418	239	2.21566e-07	0.000623784	gain	231.666	84.793	224.536	86.782	1.178	1.8	10	ENSG00000005471	ABCB4	mcf7_stage4_vs_stage2
167058	0	ENSG00000005471	chr7	87032404	87032643	2.021	1.97657	0.061	2.025	239	1.44216e-09	2.63227e-06	gain	372.235	91.89	328.234	103.502	1.886	2.145	11	ENSG00000005471	ABCB4	mcf7_stage5_vs_stage1
167058	0	ENSG00000005471	chr7	87032404	87032643	2.053	1.96778	0.104	2.036	239	1.59594e-09	2.37717e-06	gain	344.481	83.31	328.234	86.782	1.852	2.278	11	ENSG00000005471	ABCB4	mcf7_stage5_vs_stage2
167058	0	ENSG00000005471	chr7	87032404	87032643	3.297	3.20401	0.069	3.302	239	8.04384e-05	0.0363007	gain	894.887	90.851	780.749	103.502	3.113	3.444	12	ENSG00000005471	ABCB4	mcf7_stage6_vs_stage1
167058	0	ENSG00000005471	chr7	87032404	87032643	3.329	3.25929	0.1	3.325	239	5.38976e-05	0.0227174	gain	828.111	82.369	780.749	86.782	3.066	3.55	11	ENSG00000005471	ABCB4	mcf7_stage6_vs_stage2
167059	0	ENSG00000005471	chr7	87035598	87035837	2.364	2.35838	0.108	2.38	239	3.36347e-09	3.28454e-06	gain	395.826	77.045	368.858	82.038	2.109	2.555	11	ENSG00000005471	ABCB4	mcf7_stage3_vs_stage1
167059	0	ENSG00000005471	chr7	87035598	87035837	2.436	2.39347	0.103	2.445	239	2.53123e-10	3.35134e-07	gain	366.311	68.193	368.858	67.134	2.141	2.719	11	ENSG00000005471	ABCB4	mcf7_stage3_vs_stage2
167059	0	ENSG00000005471	chr7	87035598	87035837	1.521	1.53447	0.147	1.533	239	4.63697e-08	0.000254335	gain	213.984	74.235	191.879	82.038	1.183	1.833	9	ENSG00000005471	ABCB4	mcf7_stage4_vs_stage1
167059	0	ENSG00000005471	chr7	87035598	87035837	1.594	1.57887	0.136	1.59	239	2.66425e-08	0.000178864	gain	198.045	65.708	191.879	67.134	1.233	1.881	9	ENSG00000005471	ABCB4	mcf7_stage4_vs_stage2
167059	0	ENSG00000005471	chr7	87035598	87035837	-0.842	-0.825267	0.086	-0.833	239	4.97656e-05	0.0309927	loss	199.69	355.818	191.879	368.858	-1.074	-0.648	11	ENSG00000005471	ABCB4	mcf7_stage4_vs_stage3
167059	0	ENSG00000005471	chr7	87035598	87035837	2.14	2.10233	0.127	2.123	239	2.09454e-10	6.34012e-07	gain	324.697	72.938	286.259	82.038	1.87	2.421	10	ENSG00000005471	ABCB4	mcf7_stage5_vs_stage1
167059	0	ENSG00000005471	chr7	87035598	87035837	2.213	2.13875	0.117	2.185	239	1.26769e-10	3.45193e-07	gain	300.492	64.561	286.259	67.134	2.005	2.465	10	ENSG00000005471	ABCB4	mcf7_stage5_vs_stage2
167059	0	ENSG00000005471	chr7	87035598	87035837	3.482	3.39535	0.107	3.489	239	1.98437e-05	0.0112084	gain	805.088	72.114	702.36	82.038	3.251	3.714	12	ENSG00000005471	ABCB4	mcf7_stage6_vs_stage1
167059	0	ENSG00000005471	chr7	87035598	87035837	3.554	3.48891	0.117	3.553	239	1.54247e-05	0.0081428	gain	745.017	63.833	702.36	67.134	3.297	3.884	11	ENSG00000005471	ABCB4	mcf7_stage6_vs_stage2
167060	0	ENSG00000005471	chr7	87037332	87037571	2.401	2.40537	0.245	2.403	239	1.70419e-12	6.37353e-09	gain	242.906	45.677	226.176	48.418	1.903	2.843	9	ENSG00000005471	ABCB4	mcf7_stage3_vs_stage1
167060	0	ENSG00000005471	chr7	87037332	87037571	2.261	2.23876	0.139	2.274	239	6.03535e-11	9.58896e-08	gain	224.807	46.508	226.176	45.628	1.886	2.574	9	ENSG00000005471	ABCB4	mcf7_stage3_vs_stage2
167060	0	ENSG00000005471	chr7	87037332	87037571	1.607	1.62302	0.309	1.653	239	1.29922e-07	0.000518263	gain	136.568	44.018	122.297	48.418	0.944	2.104	8	ENSG00000005471	ABCB4	mcf7_stage4_vs_stage1
167060	0	ENSG00000005471	chr7	87037332	87037571	1.467	1.46538	0.258	1.453	239	1.04468e-06	0.00175337	gain	126.409	44.819	122.297	45.628	0.79	2.088	8	ENSG00000005471	ABCB4	mcf7_stage4_vs_stage2
167060	0	ENSG00000005471	chr7	87037332	87037571	-0.794	-0.783107	0.17	-0.8	239	7.59185e-05	0.0416206	loss	127.457	218.374	122.297	226.176	-1.096	-0.397	10	ENSG00000005471	ABCB4	mcf7_stage4_vs_stage3
167060	0	ENSG00000005471	chr7	87037332	87037571	2.021	2.00908	0.249	2.015	239	2.17103e-10	6.34021e-07	gain	177.322	43.252	156.13	48.418	1.402	2.515	9	ENSG00000005471	ABCB4	mcf7_stage5_vs_stage1
167060	0	ENSG00000005471	chr7	87037332	87037571	1.881	1.84562	0.163	1.907	239	4.5922e-09	5.37112e-06	gain	164.12	44.039	156.13	45.628	1.524	2.271	9	ENSG00000005471	ABCB4	mcf7_stage5_vs_stage2
167060	0	ENSG00000005471	chr7	87037332	87037571	3.3	3.24796	0.134	3.286	239	1.0875e-07	9.15479e-05	gain	421.219	42.767	367.264	48.418	2.987	3.662	11	ENSG00000005471	ABCB4	mcf7_stage6_vs_stage1
167060	0	ENSG00000005471	chr7	87037332	87037571	3.159	3.11828	0.18	3.107	239	3.07718e-07	0.00025753	gain	389.807	43.544	367.264	45.628	2.833	3.589	11	ENSG00000005471	ABCB4	mcf7_stage6_vs_stage2
167060	0	ENSG00000005471	chr7	87037332	87037571	1.278	1.27619	0.146	1.257	239	7.0446e-05	0.0431888	gain	371.986	154.855	367.264	156.13	1.031	1.713	11	ENSG00000005471	ABCB4	mcf7_stage6_vs_stage5
167061	0	ENSG00000005471	chr7	87038510	87038749	2.185	2.18521	0.122	2.175	239	1.09359e-09	1.31662e-06	gain	291.238	63.283	271.272	67.289	1.942	2.449	10	ENSG00000005471	ABCB4	mcf7_stage3_vs_stage1
167061	0	ENSG00000005471	chr7	87038510	87038749	1.828	1.79552	0.145	1.825	239	1.74801e-06	0.000750607	gain	269.531	74.61	271.272	73.498	1.507	2.145	10	ENSG00000005471	ABCB4	mcf7_stage3_vs_stage2
167061	0	ENSG00000005471	chr7	87038510	87038749	1.435	1.44978	0.137	1.447	239	7.57338e-07	0.00189895	gain	165.826	60.979	148.594	67.289	1.062	1.694	9	ENSG00000005471	ABCB4	mcf7_stage4_vs_stage1
167061	0	ENSG00000005471	chr7	87038510	87038749	2.075	2.04817	0.118	2.055	239	2.31259e-10	6.64291e-07	gain	250.358	59.915	220.619	67.289	1.894	2.379	10	ENSG00000005471	ABCB4	mcf7_stage5_vs_stage1
167061	0	ENSG00000005471	chr7	87038510	87038749	1.718	1.6568	0.11	1.737	239	4.98648e-07	0.000299658	gain	231.703	70.633	220.619	73.498	1.468	1.924	10	ENSG00000005471	ABCB4	mcf7_stage5_vs_stage2
167061	0	ENSG00000005471	chr7	87038510	87038749	3.355	3.28366	0.117	3.378	239	1.37698e-05	0.00820094	gain	602.671	59.239	525.661	67.289	3.105	3.539	12	ENSG00000005471	ABCB4	mcf7_stage6_vs_stage1
167061	0	ENSG00000005471	chr7	87038510	87038749	2.998	2.94282	0.082	2.983	239	0.000106021	0.039668	gain	557.712	69.836	525.661	73.498	2.804	3.206	11	ENSG00000005471	ABCB4	mcf7_stage6_vs_stage2
167062	0	ENSG00000005471	chr7	87041129	87041395	1.622	1.62972	0.226	1.635	266	6.13181e-07	0.000312413	gain	183.606	60.871	170.846	64.703	1.227	2.073	9	ENSG00000005471	ABCB4	mcf7_stage3_vs_stage1
167062	0	ENSG00000005471	chr7	87041129	87041395	1.715	1.70124	0.203	1.689	266	1.00094e-07	5.30095e-05	gain	169.935	52.941	170.846	52.008	1.419	2.568	9	ENSG00000005471	ABCB4	mcf7_stage3_vs_stage2
167062	0	ENSG00000005471	chr7	87041129	87041395	1.65	1.63491	0.187	1.652	266	2.64333e-07	0.000183798	gain	179.538	57.631	158.086	64.703	1.313	1.966	9	ENSG00000005471	ABCB4	mcf7_stage5_vs_stage1
167062	0	ENSG00000005471	chr7	87041129	87041395	1.743	1.70497	0.115	1.743	266	7.23397e-08	5.48124e-05	gain	166.17	50.127	158.086	52.008	1.529	2.28	9	ENSG00000005471	ABCB4	mcf7_stage5_vs_stage2
167062	0	ENSG00000005471	chr7	87041129	87041395	2.844	2.7924	0.158	2.851	266	3.97174e-06	0.00264429	gain	403.238	56.982	351.568	64.703	2.524	3.211	11	ENSG00000005471	ABCB4	mcf7_stage6_vs_stage1
167062	0	ENSG00000005471	chr7	87041129	87041395	2.937	2.89725	0.135	2.904	266	1.32748e-06	0.000950953	gain	373.169	49.563	351.568	52.008	2.754	3.669	11	ENSG00000005471	ABCB4	mcf7_stage6_vs_stage2
167062	0	ENSG00000005471	chr7	87041129	87041395	1.223	1.23643	0.109	1.226	266	1.28706e-06	0.00489863	gain	376.273	160.341	351.568	170.846	0.939	1.413	11	ENSG00000005471	ABCB4	mcf7_stage6_vs_stage3
167062	0	ENSG00000005471	chr7	87041129	87041395	1.962	1.90154	0.11	1.987	266	1.72551e-06	0.00153934	gain	362.48	93.801	351.568	96.064	1.684	2.153	11	ENSG00000005471	ABCB4	mcf7_stage6_vs_stage4
167063	0	ENSG00000005471	chr7	87042923	87043042	1.892	1.88639	0.18	1.942	119	2.2505e-06	0.00100402	gain	372.481	100.367	347.076	107.034	1.619	2.228	11	ENSG00000005471	ABCB4	mcf7_stage3_vs_stage1
167063	0	ENSG00000005471	chr7	87042923	87043042	2.253	2.21227	0.056	2.266	119	4.79831e-09	3.81178e-06	gain	344.709	72.057	347.076	70.966	2.057	2.355	11	ENSG00000005471	ABCB4	mcf7_stage3_vs_stage2
167063	0	ENSG00000005471	chr7	87042923	87043042	1.214	1.2269	0.113	1.227	119	1.11562e-05	0.013598	gain	223.338	96.701	200.286	107.034	1.033	1.446	10	ENSG00000005471	ABCB4	mcf7_stage4_vs_stage1
167063	0	ENSG00000005471	chr7	87042923	87043042	1.576	1.55944	0.068	1.571	119	3.27325e-08	0.000204053	gain	206.7	69.431	200.286	70.966	1.408	1.753	9	ENSG00000005471	ABCB4	mcf7_stage4_vs_stage2
167063	0	ENSG00000005471	chr7	87042923	87043042	1.818	1.77695	0.161	1.855	119	6.61598e-08	5.57339e-05	gain	334.577	95.008	294.983	107.034	1.559	2.133	11	ENSG00000005471	ABCB4	mcf7_stage5_vs_stage1
167063	0	ENSG00000005471	chr7	87042923	87043042	2.179	2.10237	0.045	2.184	119	2.175e-10	5.14386e-07	gain	309.635	68.218	294.983	70.966	2.035	2.282	10	ENSG00000005471	ABCB4	mcf7_stage5_vs_stage2
167063	0	ENSG00000005471	chr7	87042923	87043042	3.484	3.4183	0.052	3.485	119	2.28506e-05	0.0111898	gain	754.291	67.448	711.109	70.966	3.342	3.646	11	ENSG00000005471	ABCB4	mcf7_stage6_vs_stage2
167063	0	ENSG00000005471	chr7	87042923	87043042	1.231	1.25061	0.077	1.223	119	2.47752e-05	0.0367334	gain	760.57	325.219	711.109	347.076	1.097	1.429	11	ENSG00000005471	ABCB4	mcf7_stage6_vs_stage3
167064	0	ENSG00000005471	chr7	87046610	87046849	1.665	1.67022	0.134	1.638	239	7.34049e-07	0.000372914	gain	210.309	66.457	195.762	70.69	1.421	2.029	9	ENSG00000005471	ABCB4	mcf7_stage3_vs_stage1
167064	0	ENSG00000005471	chr7	87046610	87046849	1.886	1.86767	0.103	1.877	239	1.31686e-08	8.71763e-06	gain	194.644	53.152	195.762	52.218	1.655	2.201	9	ENSG00000005471	ABCB4	mcf7_stage3_vs_stage2
167064	0	ENSG00000005471	chr7	87046610	87046849	1.707	1.68666	0.147	1.715	239	1.3064e-07	9.88106e-05	gain	204.479	62.918	180.109	70.69	1.4	2.044	9	ENSG00000005471	ABCB4	mcf7_stage5_vs_stage1
167064	0	ENSG00000005471	chr7	87046610	87046849	1.928	1.8829	0.117	1.911	239	4.55924e-09	5.3686e-06	gain	189.249	50.327	180.109	52.218	1.673	2.198	9	ENSG00000005471	ABCB4	mcf7_stage5_vs_stage2
167064	0	ENSG00000005471	chr7	87046610	87046849	2.753	2.6991	0.159	2.76	239	2.28808e-05	0.0127188	gain	417.964	62.209	364.423	70.69	2.461	3.157	11	ENSG00000005471	ABCB4	mcf7_stage6_vs_stage1
167064	0	ENSG00000005471	chr7	87046610	87046849	2.973	2.93199	0.088	2.955	239	1.67284e-06	0.00115688	gain	386.796	49.761	364.423	52.218	2.78	3.217	11	ENSG00000005471	ABCB4	mcf7_stage6_vs_stage2
167064	0	ENSG00000005471	chr7	87046610	87046849	1.088	1.10202	0.063	1.094	239	2.97666e-05	0.041981	gain	390.013	183.651	364.423	195.762	0.926	1.26	11	ENSG00000005471	ABCB4	mcf7_stage6_vs_stage3
167064	0	ENSG00000005471	chr7	87046610	87046849	1.828	1.7652	0.185	1.811	239	1.79415e-05	0.0115862	gain	375.716	105.024	364.423	107.619	1.521	2.174	11	ENSG00000005471	ABCB4	mcf7_stage6_vs_stage4
167065	0	ENSG00000005471	chr7	87047805	87047954	-1.706	-1.71368	0.185	-1.708	149	1.62058e-07	0.0285291	loss	16.072	52.53	14.409	56.228	-2.153	-1.285	5	ENSG00000005471	ABCB4	mcf7_stage2_vs_stage1
167065	0	ENSG00000005471	chr7	87047805	87047954	1.78	1.78848	0.094	1.792	149	3.26766e-08	2.15122e-05	gain	182.498	52.963	169.812	56.228	1.556	1.954	9	ENSG00000005471	ABCB4	mcf7_stage3_vs_stage1
167065	0	ENSG00000005471	chr7	87047805	87047954	3.483	3.47751	0.188	3.473	149	0	0	gain	168.909	15.029	169.812	14.409	3.102	3.944	8	ENSG00000005471	ABCB4	mcf7_stage3_vs_stage2
167065	0	ENSG00000005471	chr7	87047805	87047954	2.628	2.64185	0.194	2.604	149	5.10703e-15	8.91436e-10	gain	89.924	14.496	86.859	14.409	2.257	3.104	6	ENSG00000005471	ABCB4	mcf7_stage4_vs_stage2
167065	0	ENSG00000005471	chr7	87047805	87047954	-0.853	-0.845874	0.065	-0.854	149	1.49662e-05	0.0120974	loss	90.669	164.079	86.859	169.812	-0.995	-0.677	9	ENSG00000005471	ABCB4	mcf7_stage4_vs_stage3
167065	0	ENSG00000005471	chr7	87047805	87047954	1.347	1.34441	0.203	1.409	149	2.47758e-05	0.0107192	gain	128.02	50.148	112.597	56.228	0.91	1.718	8	ENSG00000005471	ABCB4	mcf7_stage5_vs_stage1
167065	0	ENSG00000005471	chr7	87047805	87047954	3.048	3.04375	0.211	3.009	149	0	0	gain	118.499	14.25	112.597	14.409	2.678	3.57	7	ENSG00000005471	ABCB4	mcf7_stage5_vs_stage2
167065	0	ENSG00000005471	chr7	87047805	87047954	2.734	2.69292	0.124	2.761	149	1.3895e-08	1.30107e-05	gain	329.634	49.584	287.315	56.228	2.424	3.018	10	ENSG00000005471	ABCB4	mcf7_stage6_vs_stage1
167065	0	ENSG00000005471	chr7	87047805	87047954	4.434	4.40522	0.17	4.399	149	0	0	gain	305.061	14.093	287.315	14.409	4.121	4.902	10	ENSG00000005471	ABCB4	mcf7_stage6_vs_stage2
167065	0	ENSG00000005471	chr7	87047805	87047954	1.807	1.75461	0.081	1.805	149	5.0846e-07	0.000536578	gain	296.325	84.861	287.315	86.859	1.587	1.973	10	ENSG00000005471	ABCB4	mcf7_stage6_vs_stage4
167065	0	ENSG00000005471	chr7	87047805	87047954	1.386	1.38591	0.107	1.352	149	2.4295e-07	0.000517939	gain	291.119	111.818	287.315	112.597	1.14	1.58	10	ENSG00000005471	ABCB4	mcf7_stage6_vs_stage5
167066	0	ENSG00000005471	chr7	87049263	87049412	1.912	1.9085	0.134	1.933	149	5.95803e-07	0.000304442	gain	336.96	88.933	313.933	94.779	1.657	2.133	10	ENSG00000005471	ABCB4	mcf7_stage3_vs_stage1
167066	0	ENSG00000005471	chr7	87049263	87049412	1.963	1.92497	0.095	1.951	149	3.32423e-07	0.000156174	gain	311.84	79.549	313.933	78.396	1.752	2.175	10	ENSG00000005471	ABCB4	mcf7_stage3_vs_stage2
167066	0	ENSG00000005471	chr7	87049263	87049412	1.233	1.24649	0.072	1.235	149	9.14551e-06	0.0119357	gain	201.589	85.687	180.738	94.779	1.072	1.396	9	ENSG00000005471	ABCB4	mcf7_stage4_vs_stage1
167066	0	ENSG00000005471	chr7	87049263	87049412	1.284	1.26894	0.124	1.288	149	7.85279e-06	0.00783264	gain	186.576	76.647	180.738	78.396	1.031	1.532	9	ENSG00000005471	ABCB4	mcf7_stage4_vs_stage2
167066	0	ENSG00000005471	chr7	87049263	87049412	1.931	1.89265	0.096	1.956	149	1.06049e-08	1.26408e-05	gain	319.63	84.187	281.785	94.779	1.732	2.129	10	ENSG00000005471	ABCB4	mcf7_stage5_vs_stage1
167066	0	ENSG00000005471	chr7	87049263	87049412	1.982	1.90662	0.08	1.988	149	9.21464e-09	9.67387e-06	gain	295.803	75.307	281.785	78.396	1.814	2.183	10	ENSG00000005471	ABCB4	mcf7_stage5_vs_stage2
167067	0	ENSG00000005471	chr7	87051429	87051548	1.347	1.36368	0.151	1.409	119	1.9792e-05	0.0078355	gain	112.981	44.024	104.95	46.647	1.031	1.582	8	ENSG00000005471	ABCB4	mcf7_stage3_vs_stage1
167067	0	ENSG00000005471	chr7	87051429	87051548	1.361	1.36568	0.068	1.369	119	8.43948e-06	0.00335216	gain	104.583	40.689	104.95	39.857	1.088	1.478	7	ENSG00000005471	ABCB4	mcf7_stage3_vs_stage2
167067	0	ENSG00000005471	chr7	87051429	87051548	1.472	1.47475	0.089	1.471	119	4.45577e-06	0.00230991	gain	115.961	41.688	101.95	46.647	1.276	1.656	8	ENSG00000005471	ABCB4	mcf7_stage5_vs_stage1
167067	0	ENSG00000005471	chr7	87051429	87051548	1.487	1.47623	0.14	1.441	119	2.66182e-06	0.001333	gain	107.34	38.533	101.95	39.857	1.236	1.782	7	ENSG00000005471	ABCB4	mcf7_stage5_vs_stage2
167067	0	ENSG00000005471	chr7	87051429	87051548	2.628	2.60022	0.092	2.647	119	2.89324e-13	5.27712e-10	gain	255.688	41.22	222.765	46.647	2.385	2.766	9	ENSG00000005471	ABCB4	mcf7_stage6_vs_stage1
167067	0	ENSG00000005471	chr7	87051429	87051548	2.643	2.62008	0.095	2.607	119	3.70819e-11	5.6131e-08	gain	236.635	38.1	222.765	39.857	2.501	2.887	9	ENSG00000005471	ABCB4	mcf7_stage6_vs_stage2
167067	0	ENSG00000005471	chr7	87051429	87051548	1.282	1.29136	0.1	1.271	119	1.48856e-10	5.16448e-06	gain	238.602	98.689	222.765	104.95	1.105	1.48	10	ENSG00000005471	ABCB4	mcf7_stage6_vs_stage3
167067	0	ENSG00000005471	chr7	87051429	87051548	1.655	1.61293	0.096	1.632	119	1.7337e-08	2.60572e-05	gain	229.862	73.057	222.765	74.706	1.5	1.864	10	ENSG00000005471	ABCB4	mcf7_stage6_vs_stage4
167067	0	ENSG00000005471	chr7	87051429	87051548	1.156	1.15725	0.078	1.146	119	5.1971e-07	0.000975485	gain	225.826	101.291	222.765	101.95	1.024	1.395	10	ENSG00000005471	ABCB4	mcf7_stage6_vs_stage5
167068	0	ENSG00000005471	chr7	87053175	87053414	1.917	1.91469	0.114	1.92	239	2.83692e-07	0.000151569	gain	317.821	83.756	296.075	89.23	1.647	2.147	10	ENSG00000005471	ABCB4	mcf7_stage3_vs_stage1
167068	0	ENSG00000005471	chr7	87053175	87053414	2.06	2.02514	0.223	2.061	239	7.35048e-08	4.03971e-05	gain	294.13	69.501	296.075	68.431	1.665	2.497	10	ENSG00000005471	ABCB4	mcf7_stage3_vs_stage2
167068	0	ENSG00000005471	chr7	87053175	87053414	1.2	1.21393	0.173	1.248	239	2.0588e-05	0.0212562	gain	184.563	80.7	165.435	89.23	0.872	1.515	9	ENSG00000005471	ABCB4	mcf7_stage4_vs_stage1
167068	0	ENSG00000005471	chr7	87053175	87053414	1.343	1.33111	0.195	1.265	239	3.62006e-06	0.00437632	gain	170.821	66.968	165.435	68.431	1.019	1.749	9	ENSG00000005471	ABCB4	mcf7_stage4_vs_stage2
167068	0	ENSG00000005471	chr7	87053175	87053414	2.041	2.00263	0.108	2.023	239	1.41788e-09	2.6152e-06	gain	324.712	79.288	286.272	89.23	1.86	2.372	10	ENSG00000005471	ABCB4	mcf7_stage5_vs_stage1
167068	0	ENSG00000005471	chr7	87053175	87053414	2.184	2.10952	0.115	2.2	239	2.21345e-10	5.14386e-07	gain	300.505	65.798	286.272	68.431	1.906	2.421	10	ENSG00000005471	ABCB4	mcf7_stage5_vs_stage2
167068	0	ENSG00000005471	chr7	87053175	87053414	0.841	0.783204	0.145	0.852	239	1.33306e-06	0.0167076	gain	291.9	163.024	286.272	165.435	0.52	1.054	11	ENSG00000005471	ABCB4	mcf7_stage5_vs_stage4
167068	0	ENSG00000005471	chr7	87053175	87053414	3.15	3.07012	0.098	3.151	239	7.92243e-05	0.0359381	gain	696.122	78.393	607.238	89.23	2.923	3.395	12	ENSG00000005471	ABCB4	mcf7_stage6_vs_stage1
167068	0	ENSG00000005471	chr7	87053175	87053414	3.293	3.23304	0.177	3.304	239	6.18784e-05	0.0253448	gain	644.186	65.056	607.238	68.431	2.99	3.656	11	ENSG00000005471	ABCB4	mcf7_stage6_vs_stage2
167068	0	ENSG00000005471	chr7	87053175	87053414	1.233	1.25122	0.065	1.229	239	2.45488e-05	0.0367334	gain	649.547	277.503	607.238	296.075	1.106	1.389	11	ENSG00000005471	ABCB4	mcf7_stage6_vs_stage3
167069	0	ENSG00000005471	chr7	87056031	87056259	1.847	1.85349	0.18	1.814	228	2.35808e-08	1.65798e-05	gain	203.467	56.45	189.377	59.965	1.519	2.229	9	ENSG00000005471	ABCB4	mcf7_stage3_vs_stage1
167069	0	ENSG00000005471	chr7	87056031	87056259	1.886	1.86917	0.104	1.881	228	8.96019e-09	6.31433e-06	gain	188.313	50.987	189.377	50.07	1.636	2.189	9	ENSG00000005471	ABCB4	mcf7_stage3_vs_stage2
167069	0	ENSG00000005471	chr7	87056031	87056259	1.228	1.24397	0.081	1.222	228	5.00621e-05	0.0388796	gain	128.034	54.396	114.627	59.965	1.014	1.428	8	ENSG00000005471	ABCB4	mcf7_stage4_vs_stage1
167069	0	ENSG00000005471	chr7	87056031	87056259	1.268	1.26705	0.198	1.248	228	2.63019e-05	0.0207739	gain	118.512	49.134	114.627	50.07	0.897	1.723	8	ENSG00000005471	ABCB4	mcf7_stage4_vs_stage2
167069	0	ENSG00000005471	chr7	87056031	87056259	1.433	1.42572	0.162	1.435	228	6.68374e-06	0.00333658	gain	144.903	53.448	127.504	59.965	1.074	1.753	8	ENSG00000005471	ABCB4	mcf7_stage5_vs_stage1
167069	0	ENSG00000005471	chr7	87056031	87056259	1.473	1.44676	0.128	1.474	228	2.84993e-06	0.001415	gain	134.121	48.278	127.504	50.07	1.179	1.757	8	ENSG00000005471	ABCB4	mcf7_stage5_vs_stage2
167069	0	ENSG00000005471	chr7	87056031	87056259	2.977	2.92401	0.134	2.981	228	2.86694e-06	0.0019533	gain	419.374	52.846	365.654	59.965	2.561	3.262	11	ENSG00000005471	ABCB4	mcf7_stage6_vs_stage1
167069	0	ENSG00000005471	chr7	87056031	87056259	3.016	2.97506	0.166	3.001	228	1.14421e-06	0.00084042	gain	388.101	47.735	365.654	50.07	2.693	3.409	11	ENSG00000005471	ABCB4	mcf7_stage6_vs_stage2
167069	0	ENSG00000005471	chr7	87056031	87056259	1.13	1.14394	0.187	1.131	228	1.353e-05	0.0255117	gain	391.329	177.678	365.654	189.377	0.766	1.457	11	ENSG00000005471	ABCB4	mcf7_stage6_vs_stage3
167069	0	ENSG00000005471	chr7	87056031	87056259	1.748	1.68445	0.111	1.78	228	5.14527e-05	0.0276549	gain	376.983	111.83	365.654	114.627	1.456	1.96	11	ENSG00000005471	ABCB4	mcf7_stage6_vs_stage4
167069	0	ENSG00000005471	chr7	87056031	87056259	1.543	1.54157	0.118	1.541	228	6.37833e-07	0.00114732	gain	370.357	126.555	365.654	127.504	1.25	1.776	11	ENSG00000005471	ABCB4	mcf7_stage6_vs_stage5
167070	0	ENSG00000005471	chr7	87060681	87060920	2.452	2.45395	0.105	2.446	239	2.76601e-12	8.83997e-09	gain	274.834	50.365	255.967	53.444	2.231	2.683	10	ENSG00000005471	ABCB4	mcf7_stage3_vs_stage1
167070	0	ENSG00000005471	chr7	87060681	87060920	2.192	2.16395	0.143	2.202	239	2.34616e-09	2.11358e-06	gain	254.352	56.131	255.967	55.172	1.873	2.45	10	ENSG00000005471	ABCB4	mcf7_stage3_vs_stage2
167070	0	ENSG00000005471	chr7	87060681	87060920	1.632	1.64753	0.176	1.572	239	4.47275e-08	0.000253242	gain	149.314	48.535	133.753	53.444	1.345	2.01	8	ENSG00000005471	ABCB4	mcf7_stage4_vs_stage1
167070	0	ENSG00000005471	chr7	87060681	87060920	1.372	1.36676	0.296	1.359	239	3.39192e-06	0.00419308	gain	138.203	54.089	133.753	55.172	0.79	1.863	8	ENSG00000005471	ABCB4	mcf7_stage4_vs_stage2
167070	0	ENSG00000005471	chr7	87060681	87060920	-0.82	-0.80774	0.182	-0.825	239	4.99341e-05	0.0309927	loss	139.35	247.071	133.753	255.967	-1.198	-0.471	10	ENSG00000005471	ABCB4	mcf7_stage4_vs_stage3
167070	0	ENSG00000005471	chr7	87060681	87060920	2.398	2.37299	0.157	2.354	239	1.65645e-13	4.83745e-09	gain	249.927	47.689	220.238	53.444	2.074	2.772	9	ENSG00000005471	ABCB4	mcf7_stage5_vs_stage1
167070	0	ENSG00000005471	chr7	87060681	87060920	2.138	2.08102	0.289	2.175	239	2.10023e-10	5.1436e-07	gain	231.304	53.146	220.238	55.172	1.575	2.602	9	ENSG00000005471	ABCB4	mcf7_stage5_vs_stage2
167070	0	ENSG00000005471	chr7	87060681	87060920	3.561	3.49503	0.149	3.559	239	2.40425e-06	0.00166396	gain	552.468	47.153	481.837	53.444	3.285	3.89	12	ENSG00000005471	ABCB4	mcf7_stage6_vs_stage1
167070	0	ENSG00000005471	chr7	87060681	87060920	3.301	3.25001	0.255	3.353	239	5.61265e-06	0.00334599	gain	511.257	52.548	481.837	55.172	2.845	3.788	11	ENSG00000005471	ABCB4	mcf7_stage6_vs_stage2
167071	0	ENSG00000005471	chr7	87068948	87069187	2.019	2.02107	0.093	1.987	239	8.19768e-09	6.89453e-06	gain	259.233	64.099	241.41	68.163	1.883	2.232	10	ENSG00000005471	ABCB4	mcf7_stage3_vs_stage1
167071	0	ENSG00000005471	chr7	87068948	87069187	2.488	2.46397	0.254	2.532	239	1.52567e-12	4.93774e-09	gain	239.916	42.938	241.41	42.088	2.044	3.017	9	ENSG00000005471	ABCB4	mcf7_stage3_vs_stage2
167071	0	ENSG00000005471	chr7	87068948	87069187	1.64	1.63853	0.363	1.708	239	4.90876e-08	0.000259645	gain	129.045	41.381	124.858	42.088	1.025	2.222	8	ENSG00000005471	ABCB4	mcf7_stage4_vs_stage2
167071	0	ENSG00000005471	chr7	87068948	87069187	-0.848	-0.836505	0.16	-0.846	239	2.48811e-05	0.0180922	loss	130.115	233.049	124.858	241.41	-1.102	-0.544	10	ENSG00000005471	ABCB4	mcf7_stage4_vs_stage3
167071	0	ENSG00000005471	chr7	87068948	87069187	1.882	1.85898	0.214	1.867	239	6.66605e-09	9.05456e-06	gain	223.646	60.687	197.033	68.163	1.559	2.323	9	ENSG00000005471	ABCB4	mcf7_stage5_vs_stage1
167071	0	ENSG00000005471	chr7	87068948	87069187	2.351	2.3036	0.352	2.421	239	9.3725e-13	7.42443e-09	gain	206.986	40.661	197.033	42.088	1.78	2.948	9	ENSG00000005471	ABCB4	mcf7_stage5_vs_stage2
167071	0	ENSG00000005471	chr7	87068948	87069187	3.033	2.97187	0.128	2.981	239	4.48981e-05	0.0228535	gain	488.495	60.003	425.992	68.163	2.833	3.345	11	ENSG00000005471	ABCB4	mcf7_stage6_vs_stage1
167071	0	ENSG00000005471	chr7	87068948	87069187	3.502	3.4563	0.234	3.519	239	1.69261e-07	0.000146588	gain	452.06	40.205	425.992	42.088	3.067	3.944	11	ENSG00000005471	ABCB4	mcf7_stage6_vs_stage2
167071	0	ENSG00000005471	chr7	87068948	87069187	1.862	1.79228	0.144	1.838	239	7.58287e-05	0.0379295	gain	439.108	121.766	425.992	124.858	1.628	2.181	11	ENSG00000005471	ABCB4	mcf7_stage6_vs_stage4
167072	0	ENSG00000005471	chr7	87069497	87069736	1.966	1.96705	0.21	2.005	239	2.99994e-08	2.01266e-05	gain	271.346	68.815	252.711	73.218	1.539	2.34	10	ENSG00000005471	ABCB4	mcf7_stage3_vs_stage1
167072	0	ENSG00000005471	chr7	87069497	87069736	2.195	2.16752	0.172	2.181	239	1.80385e-09	1.71335e-06	gain	251.124	55.279	252.711	54.326	1.918	2.665	10	ENSG00000005471	ABCB4	mcf7_stage3_vs_stage2
167072	0	ENSG00000005471	chr7	87069497	87069736	1.165	1.17998	0.313	1.166	239	6.33062e-05	0.0459654	gain	152.414	66.308	136.54	73.218	0.648	1.696	8	ENSG00000005471	ABCB4	mcf7_stage4_vs_stage1
167072	0	ENSG00000005471	chr7	87069497	87069736	1.395	1.38942	0.253	1.311	239	2.26663e-06	0.003067	gain	141.072	53.268	136.54	54.326	1.003	2.021	8	ENSG00000005471	ABCB4	mcf7_stage4_vs_stage2
167072	0	ENSG00000005471	chr7	87069497	87069736	-0.8	-0.787747	0.13	-0.791	239	7.63126e-05	0.0417051	loss	142.243	243.935	136.54	252.711	-1.083	-0.549	10	ENSG00000005471	ABCB4	mcf7_stage4_vs_stage3
167072	0	ENSG00000005471	chr7	87069497	87069736	1.809	1.78449	0.114	1.819	239	2.83255e-08	2.91956e-05	gain	229.048	65.15	201.803	73.218	1.538	2.086	9	ENSG00000005471	ABCB4	mcf7_stage5_vs_stage1
167072	0	ENSG00000005471	chr7	87069497	87069736	2.039	1.98709	0.141	2.036	239	9.74501e-10	1.64883e-06	gain	211.985	52.339	201.803	54.326	1.77	2.411	9	ENSG00000005471	ABCB4	mcf7_stage5_vs_stage2
167072	0	ENSG00000005471	chr7	87069497	87069736	3.01	2.94492	0.24	2.968	239	6.7064e-05	0.0319099	gain	525.454	64.415	458.255	73.218	2.613	3.467	11	ENSG00000005471	ABCB4	mcf7_stage6_vs_stage1
167072	0	ENSG00000005471	chr7	87069497	87069736	3.239	3.18983	0.216	3.226	239	4.70068e-06	0.00288125	gain	486.26	51.75	458.255	54.326	2.906	3.727	11	ENSG00000005471	ABCB4	mcf7_stage6_vs_stage2
167073	0	ENSG00000005471	chr7	87072548	87072817	2.261	2.24893	0.266	2.161	269	1.41445e-08	1.09384e-05	gain	533.499	117.252	497.312	125.13	1.931	3.061	12	ENSG00000005471	ABCB4	mcf7_stage3_vs_stage1
167073	0	ENSG00000005471	chr7	87072548	87072817	2.33	2.27393	0.115	2.332	269	2.6922e-09	2.31779e-06	gain	493.704	101.205	497.312	99.874	2.083	2.581	11	ENSG00000005471	ABCB4	mcf7_stage3_vs_stage2
167073	0	ENSG00000005471	chr7	87072548	87072817	1.588	1.59932	0.29	1.494	269	4.78157e-09	6.99376e-05	gain	314.894	112.967	282.576	125.13	1.243	2.353	10	ENSG00000005471	ABCB4	mcf7_stage4_vs_stage1
167073	0	ENSG00000005471	chr7	87072548	87072817	1.657	1.62973	0.205	1.669	269	1.22595e-09	2.30882e-05	gain	291.421	97.509	282.576	99.874	1.288	2.04	10	ENSG00000005471	ABCB4	mcf7_stage4_vs_stage2
167073	0	ENSG00000005471	chr7	87072548	87072817	2.153	2.09941	0.29	2.032	269	5.64846e-11	2.91098e-07	gain	461.376	110.987	406.944	125.13	1.837	3.036	11	ENSG00000005471	ABCB4	mcf7_stage5_vs_stage1
167073	0	ENSG00000005471	chr7	87072548	87072817	2.222	2.12291	0.169	2.176	269	2.42781e-11	1.00739e-07	gain	426.967	95.802	406.944	99.874	1.933	2.556	11	ENSG00000005471	ABCB4	mcf7_stage5_vs_stage2
167073	0	ENSG00000005471	chr7	87072548	87072817	3.37	3.29499	0.128	3.357	269	4.4597e-05	0.0194137	gain	948.214	94.718	894.052	99.874	3.149	3.632	11	ENSG00000005471	ABCB4	mcf7_stage6_vs_stage2
167074	0	ENSG00000005471	chr7	87072974	87073093	1.909	1.91424	0.209	1.91	119	1.36692e-08	1.06315e-05	gain	217.833	58.584	202.782	62.252	1.495	2.309	9	ENSG00000005471	ABCB4	mcf7_stage3_vs_stage1
167074	0	ENSG00000005471	chr7	87072974	87073093	2.009	1.98994	0.103	1.986	119	1.86354e-09	1.75101e-06	gain	201.606	50.45	202.782	49.538	1.816	2.256	9	ENSG00000005471	ABCB4	mcf7_stage3_vs_stage2
167074	0	ENSG00000005471	chr7	87072974	87073093	1.412	1.4273	0.098	1.426	119	1.70243e-06	0.00335738	gain	149.869	56.452	134.252	62.252	1.154	1.603	8	ENSG00000005471	ABCB4	mcf7_stage4_vs_stage1
167074	0	ENSG00000005471	chr7	87072974	87073093	1.511	1.50657	0.147	1.512	119	3.2876e-07	0.000831673	gain	138.717	48.617	134.252	49.538	1.09	1.954	8	ENSG00000005471	ABCB4	mcf7_stage4_vs_stage2
167074	0	ENSG00000005471	chr7	87072974	87073093	1.767	1.75087	0.299	1.781	119	3.67694e-08	3.39095e-05	gain	187.386	55.467	165.017	62.252	1.214	2.317	9	ENSG00000005471	ABCB4	mcf7_stage5_vs_stage1
167074	0	ENSG00000005471	chr7	87072974	87073093	1.866	1.82642	0.159	1.836	119	8.89152e-09	9.44848e-06	gain	173.433	47.77	165.017	49.538	1.626	2.253	9	ENSG00000005471	ABCB4	mcf7_stage5_vs_stage2
167074	0	ENSG00000005471	chr7	87072974	87073093	2.841	2.79141	0.163	2.801	119	1.33819e-06	0.000968247	gain	388.668	54.843	338.849	62.252	2.599	3.192	11	ENSG00000005471	ABCB4	mcf7_stage6_vs_stage1
167074	0	ENSG00000005471	chr7	87072974	87073093	2.939	2.90074	0.109	2.919	119	6.7132e-07	0.000524039	gain	359.687	47.233	338.849	49.538	2.723	3.218	11	ENSG00000005471	ABCB4	mcf7_stage6_vs_stage2
167075	0	ENSG00000005471	chr7	87074175	87074294	2.73	2.74236	0.214	2.778	119	0	0	gain	169	25.371	157.218	26.655	2.324	3.202	8	ENSG00000005471	ABCB4	mcf7_stage3_vs_stage1
167075	0	ENSG00000005471	chr7	87074175	87074294	3.056	3.05239	0.331	3.015	119	0	0	gain	156.42	19.675	157.218	19.017	2.565	3.695	8	ENSG00000005471	ABCB4	mcf7_stage3_vs_stage2
167075	0	ENSG00000005471	chr7	87074175	87074294	1.923	1.94135	0.212	1.978	119	1.05187e-08	0.000110406	gain	93.575	24.458	83.655	26.655	1.507	2.242	7	ENSG00000005471	ABCB4	mcf7_stage4_vs_stage1
167075	0	ENSG00000005471	chr7	87074175	87074294	2.249	2.2625	0.35	2.288	119	1.81635e-11	7.92613e-07	gain	86.626	18.971	83.655	19.017	1.736	2.889	6	ENSG00000005471	ABCB4	mcf7_stage4_vs_stage2
167075	0	ENSG00000005471	chr7	87074175	87074294	-0.805	-0.798645	0.105	-0.792	119	4.95999e-05	0.0309927	loss	87.343	151.948	83.655	157.218	-1.059	-0.61	9	ENSG00000005471	ABCB4	mcf7_stage4_vs_stage3
167075	0	ENSG00000005471	chr7	87074175	87074294	2.504	2.50578	0.197	2.561	119	5.77316e-15	3.37195e-10	gain	137.146	24.036	120.655	26.655	2.081	2.869	8	ENSG00000005471	ABCB4	mcf7_stage5_vs_stage1
167075	0	ENSG00000005471	chr7	87074175	87074294	2.829	2.81836	0.352	2.847	119	0	0	gain	126.944	18.646	120.655	19.017	2.351	3.57	7	ENSG00000005471	ABCB4	mcf7_stage5_vs_stage2
167075	0	ENSG00000005471	chr7	87074175	87074294	3.687	3.65343	0.126	3.708	119	0	0	gain	306.506	23.769	267.126	26.655	3.408	3.892	10	ENSG00000005471	ABCB4	mcf7_stage6_vs_stage1
167075	0	ENSG00000005471	chr7	87074175	87074294	4.013	3.98637	0.426	4.049	119	0	0	gain	283.659	18.44	267.126	19.017	3.443	4.807	10	ENSG00000005471	ABCB4	mcf7_stage6_vs_stage2
167075	0	ENSG00000005471	chr7	87074175	87074294	0.959	0.970562	0.13	1.005	119	2.07433e-05	0.0327125	gain	286.018	147.591	267.126	157.218	0.676	1.215	11	ENSG00000005471	ABCB4	mcf7_stage6_vs_stage3
167075	0	ENSG00000005471	chr7	87074175	87074294	1.764	1.71452	0.107	1.74	119	2.40233e-07	0.000277179	gain	275.537	81.749	267.126	83.655	1.609	2.047	10	ENSG00000005471	ABCB4	mcf7_stage6_vs_stage4
167075	0	ENSG00000005471	chr7	87074175	87074294	1.184	1.18411	0.109	1.181	119	6.33224e-06	0.00724148	gain	270.697	119.784	267.126	120.655	0.957	1.545	10	ENSG00000005471	ABCB4	mcf7_stage6_vs_stage5
167076	0	ENSG00000005471	chr7	87076316	87076555	2.361	2.36693	0.172	2.398	239	1.43885e-12	5.49815e-09	gain	222.991	44.228	207.594	46.866	1.991	2.738	9	ENSG00000005471	ABCB4	mcf7_stage3_vs_stage1
167076	0	ENSG00000005471	chr7	87076316	87076555	2.118	2.09851	0.226	2.125	239	2.81146e-10	3.58651e-07	gain	206.379	48.191	207.594	47.297	1.659	2.556	9	ENSG00000005471	ABCB4	mcf7_stage3_vs_stage2
167076	0	ENSG00000005471	chr7	87076316	87076555	1.785	1.80086	0.249	1.87	239	3.68777e-09	6.47269e-05	gain	143.522	42.623	128.548	46.866	1.353	2.22	8	ENSG00000005471	ABCB4	mcf7_stage4_vs_stage1
167076	0	ENSG00000005471	chr7	87076316	87076555	1.543	1.53995	0.259	1.531	239	2.19691e-07	0.000623784	gain	132.844	46.44	128.548	47.297	1.023	2.09	8	ENSG00000005471	ABCB4	mcf7_stage4_vs_stage2
167076	0	ENSG00000005471	chr7	87076316	87076555	2.249	2.2341	0.244	2.293	239	1.98797e-12	2.32224e-08	gain	194.229	41.882	171.059	46.866	1.805	2.723	9	ENSG00000005471	ABCB4	mcf7_stage5_vs_stage1
167076	0	ENSG00000005471	chr7	87076316	87076555	2.007	1.96612	0.247	2.036	239	6.65275e-10	1.22042e-06	gain	179.765	45.632	171.059	47.297	1.484	2.539	9	ENSG00000005471	ABCB4	mcf7_stage5_vs_stage2
167076	0	ENSG00000005471	chr7	87076316	87076555	3.451	3.39661	0.193	3.421	239	1.34218e-07	0.000111381	gain	443.099	41.411	386.364	46.866	3.148	3.96	11	ENSG00000005471	ABCB4	mcf7_stage6_vs_stage1
167076	0	ENSG00000005471	chr7	87076316	87076555	3.208	3.16536	0.199	3.229	239	4.86421e-07	0.000390204	gain	410.054	45.119	386.364	47.297	2.725	3.789	11	ENSG00000005471	ABCB4	mcf7_stage6_vs_stage2
167077	0	ENSG00000005471	chr7	87079196	87079465	2.191	2.19337	0.242	2.159	269	3.41751e-10	4.69309e-07	gain	261.75	56.823	243.758	60.364	1.784	2.825	10	ENSG00000005471	ABCB4	mcf7_stage3_vs_stage1
167077	0	ENSG00000005471	chr7	87079196	87079465	2.093	2.06644	0.141	2.089	269	7.232e-09	5.333e-06	gain	242.245	57.679	243.758	56.706	1.81	2.504	10	ENSG00000005471	ABCB4	mcf7_stage3_vs_stage2
167077	0	ENSG00000005471	chr7	87079196	87079465	1.467	1.48226	0.315	1.346	269	6.42094e-07	0.00170756	gain	152.988	54.755	137.056	60.364	1.059	2.18	8	ENSG00000005471	ABCB4	mcf7_stage4_vs_stage1
167077	0	ENSG00000005471	chr7	87079196	87079465	1.369	1.36297	0.195	1.345	269	3.39346e-06	0.00419308	gain	141.603	55.58	137.056	56.706	0.996	1.804	8	ENSG00000005471	ABCB4	mcf7_stage4_vs_stage2
167077	0	ENSG00000005471	chr7	87079196	87079465	2.089	2.06624	0.191	2.019	269	1.13618e-10	4.62984e-07	gain	228.842	53.8	201.621	60.364	1.764	2.536	9	ENSG00000005471	ABCB4	mcf7_stage5_vs_stage1
167077	0	ENSG00000005471	chr7	87079196	87079465	1.991	1.93855	0.177	1.978	269	2.53301e-09	3.39566e-06	gain	211.793	54.61	201.621	56.706	1.664	2.502	9	ENSG00000005471	ABCB4	mcf7_stage5_vs_stage2
167077	0	ENSG00000005471	chr7	87079196	87079465	3.25	3.18773	0.213	3.186	269	1.30654e-05	0.00780799	gain	506.961	53.195	442.112	60.364	2.935	3.76	11	ENSG00000005471	ABCB4	mcf7_stage6_vs_stage1
167077	0	ENSG00000005471	chr7	87079196	87079465	3.151	3.10293	0.174	3.142	269	5.99023e-06	0.00353476	gain	469.148	53.995	442.112	56.706	2.852	3.642	11	ENSG00000005471	ABCB4	mcf7_stage6_vs_stage2
167078	0	ENSG00000005471	chr7	87080905	87081144	1.923	1.92671	0.101	1.939	239	2.06675e-08	1.48887e-05	gain	235.749	62.432	219.498	66.377	1.718	2.163	9	ENSG00000005471	ABCB4	mcf7_stage3_vs_stage1
167078	0	ENSG00000005471	chr7	87080905	87081144	2.002	1.9796	0.12	2.011	239	7.64861e-09	5.56971e-06	gain	218.185	54.144	219.498	53.201	1.744	2.25	9	ENSG00000005471	ABCB4	mcf7_stage3_vs_stage2
167078	0	ENSG00000005471	chr7	87080905	87081144	1.266	1.28137	0.139	1.264	239	1.83358e-05	0.0198502	gain	143.625	60.159	128.64	66.377	0.902	1.615	8	ENSG00000005471	ABCB4	mcf7_stage4_vs_stage1
167078	0	ENSG00000005471	chr7	87080905	87081144	1.345	1.34095	0.099	1.343	239	5.65467e-06	0.00613061	gain	132.939	52.175	128.64	53.201	1.128	1.632	8	ENSG00000005471	ABCB4	mcf7_stage4_vs_stage2
167078	0	ENSG00000005471	chr7	87080905	87081144	1.725	1.70695	0.151	1.742	239	8.52576e-08	6.95058e-05	gain	194.646	59.109	171.427	66.377	1.306	2.095	9	ENSG00000005471	ABCB4	mcf7_stage5_vs_stage1
167078	0	ENSG00000005471	chr7	87080905	87081144	1.804	1.76129	0.139	1.795	239	3.57787e-08	3.02682e-05	gain	180.151	51.265	171.427	53.201	1.509	2.157	9	ENSG00000005471	ABCB4	mcf7_stage5_vs_stage2
167078	0	ENSG00000005471	chr7	87080905	87081144	3.083	3.02145	0.098	3.09	239	3.43675e-05	0.0180076	gain	494.347	58.443	431.1	66.377	2.856	3.326	11	ENSG00000005471	ABCB4	mcf7_stage6_vs_stage1
167078	0	ENSG00000005471	chr7	87080905	87081144	3.162	3.11506	0.144	3.178	239	3.76765e-06	0.0023763	gain	457.476	50.688	431.1	53.201	2.84	3.512	11	ENSG00000005471	ABCB4	mcf7_stage6_vs_stage2
167078	0	ENSG00000005471	chr7	87080905	87081144	1.16	1.17534	0.054	1.168	239	3.34746e-05	0.0450131	gain	461.282	205.859	431.1	219.498	1.041	1.274	11	ENSG00000005471	ABCB4	mcf7_stage6_vs_stage3
167079	0	ENSG00000005471	chr7	87082236	87082475	1.957	1.95917	0.181	1.977	239	2.21632e-08	1.57087e-05	gain	255.892	65.926	238.293	70.121	1.624	2.335	10	ENSG00000005471	ABCB4	mcf7_stage3_vs_stage1
167079	0	ENSG00000005471	chr7	87082236	87082475	2.119	2.09361	0.16	2.056	239	3.05537e-09	2.55493e-06	gain	236.825	55.11	238.293	54.159	1.851	2.612	9	ENSG00000005471	ABCB4	mcf7_stage3_vs_stage2
167079	0	ENSG00000005471	chr7	87082236	87082475	1.205	1.2202	0.109	1.207	239	3.99214e-05	0.0336871	gain	146.651	63.525	131.36	70.121	0.976	1.428	8	ENSG00000005471	ABCB4	mcf7_stage4_vs_stage1
167079	0	ENSG00000005471	chr7	87082236	87082475	1.366	1.36132	0.202	1.403	239	3.87602e-06	0.00451042	gain	135.739	53.106	131.36	54.159	0.961	1.979	8	ENSG00000005471	ABCB4	mcf7_stage4_vs_stage2
167079	0	ENSG00000005471	chr7	87082236	87082475	1.783	1.76096	0.09	1.795	239	3.80634e-08	3.47372e-05	gain	215.591	62.416	189.921	70.121	1.564	1.956	9	ENSG00000005471	ABCB4	mcf7_stage5_vs_stage1
167079	0	ENSG00000005471	chr7	87082236	87082475	1.945	1.89648	0.167	1.961	239	4.50039e-09	5.33535e-06	gain	199.532	52.18	189.921	54.159	1.619	2.437	9	ENSG00000005471	ABCB4	mcf7_stage5_vs_stage2
167079	0	ENSG00000005471	chr7	87082236	87082475	2.978	2.91691	0.103	2.977	239	6.18101e-05	0.0299803	gain	486.405	61.712	424.167	70.121	2.724	3.175	11	ENSG00000005471	ABCB4	mcf7_stage6_vs_stage1
167079	0	ENSG00000005471	chr7	87082236	87082475	3.139	3.09256	0.184	3.181	239	3.72972e-06	0.00236093	gain	450.127	51.592	424.167	54.159	2.82	3.587	11	ENSG00000005471	ABCB4	mcf7_stage6_vs_stage2
167080	0	ENSG00000005471	chr7	87083819	87083938	1.885	1.89055	0.132	1.903	119	1.81318e-08	1.35623e-05	gain	214.203	58.012	199.395	61.639	1.544	2.132	9	ENSG00000005471	ABCB4	mcf7_stage3_vs_stage1
167080	0	ENSG00000005471	chr7	87083819	87083938	2.23	2.21291	0.149	2.217	119	1.07514e-11	2.23691e-08	gain	198.248	42.553	199.395	41.706	1.932	2.483	9	ENSG00000005471	ABCB4	mcf7_stage3_vs_stage2
167080	0	ENSG00000005471	chr7	87083819	87083938	1.205	1.2209	0.171	1.244	119	6.54901e-05	0.0465372	gain	128.972	55.901	115.471	61.639	0.741	1.516	8	ENSG00000005471	ABCB4	mcf7_stage4_vs_stage1
167080	0	ENSG00000005471	chr7	87083819	87083938	1.55	1.55043	0.19	1.57	119	3.46949e-07	0.000852963	gain	119.38	41.01	115.471	41.706	1.107	1.873	8	ENSG00000005471	ABCB4	mcf7_stage4_vs_stage2
167080	0	ENSG00000005471	chr7	87083819	87083938	1.731	1.71597	0.187	1.749	119	6.55944e-08	5.55246e-05	gain	181.914	54.926	160.185	61.639	1.31	2.074	9	ENSG00000005471	ABCB4	mcf7_stage5_vs_stage1
167080	0	ENSG00000005471	chr7	87083819	87083938	2.075	2.03945	0.223	2.044	119	9.50398e-11	2.76048e-07	gain	168.37	40.297	160.185	41.706	1.632	2.541	9	ENSG00000005471	ABCB4	mcf7_stage5_vs_stage2
167080	0	ENSG00000005471	chr7	87083819	87083938	2.918	2.86584	0.143	2.95	119	2.95245e-06	0.00200376	gain	410.684	54.307	358.067	61.639	2.592	3.141	11	ENSG00000005471	ABCB4	mcf7_stage6_vs_stage1
167080	0	ENSG00000005471	chr7	87083819	87083938	3.262	3.22251	0.154	3.29	119	6.55383e-08	6.10088e-05	gain	380.059	39.844	358.067	41.706	2.886	3.529	11	ENSG00000005471	ABCB4	mcf7_stage6_vs_stage2
167080	0	ENSG00000005471	chr7	87083819	87083938	1.713	1.6501	0.055	1.718	119	6.24e-05	0.0322373	gain	369.172	112.649	358.067	115.471	1.593	1.886	11	ENSG00000005471	ABCB4	mcf7_stage6_vs_stage4
167081	0	ENSG00000005471	chr7	87091999	87092268	2.029	2.03594	0.169	1.97	269	6.91587e-10	8.68317e-07	gain	203.258	50.93	189.182	54.048	1.82	2.557	9	ENSG00000005471	ABCB4	mcf7_stage3_vs_stage1
167081	0	ENSG00000005471	chr7	87091999	87092268	2.021	2.00508	0.143	2.043	269	5.66611e-10	6.34779e-07	gain	188.119	46.227	189.182	45.349	1.673	2.304	9	ENSG00000005471	ABCB4	mcf7_stage3_vs_stage2
167081	0	ENSG00000005471	chr7	87091999	87092268	1.478	1.49397	0.184	1.419	269	1.11539e-06	0.00250988	gain	133.313	49.078	119.372	54.048	1.239	2.05	8	ENSG00000005471	ABCB4	mcf7_stage4_vs_stage1
167081	0	ENSG00000005471	chr7	87091999	87092268	1.47	1.46899	0.151	1.466	269	1.08755e-06	0.00180794	gain	123.397	44.549	119.372	45.349	1.154	1.844	8	ENSG00000005471	ABCB4	mcf7_stage4_vs_stage2
167081	0	ENSG00000005471	chr7	87091999	87092268	2.099	2.08186	0.243	2.102	269	6.19971e-11	3.10379e-07	gain	200.301	48.224	176.42	54.048	1.727	2.751	9	ENSG00000005471	ABCB4	mcf7_stage5_vs_stage1
167081	0	ENSG00000005471	chr7	87091999	87092268	2.09	2.04797	0.117	2.089	269	1.39667e-10	3.63286e-07	gain	185.384	43.773	176.42	45.349	1.813	2.51	9	ENSG00000005471	ABCB4	mcf7_stage5_vs_stage2
167081	0	ENSG00000005471	chr7	87091999	87092268	3.146	3.09451	0.185	3.115	269	2.99293e-07	0.000240394	gain	411.676	47.681	358.933	54.048	2.885	3.719	11	ENSG00000005471	ABCB4	mcf7_stage6_vs_stage1
167081	0	ENSG00000005471	chr7	87091999	87092268	3.138	3.09811	0.115	3.159	269	2.49252e-07	0.000210011	gain	380.977	43.282	358.933	45.349	2.828	3.441	11	ENSG00000005471	ABCB4	mcf7_stage6_vs_stage2
167081	0	ENSG00000005471	chr7	87091999	87092268	1.118	1.13183	0.073	1.127	269	1.47199e-05	0.0267803	gain	384.146	177.496	358.933	189.182	0.931	1.243	11	ENSG00000005471	ABCB4	mcf7_stage6_vs_stage3
167082	0	ENSG00000005471	chr7	87101874	87102023	1.685	1.68473	0.101	1.676	149	2.97299e-06	0.00128715	gain	276.848	86.165	257.846	91.812	1.417	1.863	10	ENSG00000005471	ABCB4	mcf7_stage3_vs_stage1
167082	0	ENSG00000005471	chr7	87101874	87102023	2.067	2.0377	0.305	1.924	149	2.7528e-08	1.69402e-05	gain	256.216	63.45	257.846	62.43	1.741	2.799	10	ENSG00000005471	ABCB4	mcf7_stage3_vs_stage2
167082	0	ENSG00000005471	chr7	87101874	87102023	1.329	1.32094	0.226	1.236	149	5.77311e-06	0.00622038	gain	149.284	61.139	144.517	62.43	1.097	1.953	8	ENSG00000005471	ABCB4	mcf7_stage4_vs_stage2
167082	0	ENSG00000005471	chr7	87101874	87102023	1.664	1.63291	0.086	1.672	149	5.53685e-07	0.000352792	gain	260.419	81.568	229.503	91.812	1.498	1.819	10	ENSG00000005471	ABCB4	mcf7_stage5_vs_stage1
167082	0	ENSG00000005471	chr7	87101874	87102023	2.046	1.98508	0.215	1.953	149	1.68642e-09	2.4289e-06	gain	241.013	60.072	229.503	62.43	1.795	2.608	10	ENSG00000005471	ABCB4	mcf7_stage5_vs_stage2
167082	0	ENSG00000005471	chr7	87101874	87102023	3.327	3.27111	0.213	3.247	149	1.97753e-05	0.00994914	gain	579.67	59.395	546.376	62.43	3.11	3.91	11	ENSG00000005471	ABCB4	mcf7_stage6_vs_stage2
167082	0	ENSG00000005471	chr7	87101874	87102023	1.261	1.27822	0.107	1.29	149	1.63317e-05	0.0289092	gain	584.494	241.736	546.376	257.846	0.99	1.443	11	ENSG00000005471	ABCB4	mcf7_stage6_vs_stage3
167083	0	ENSG00000005471	chr7	87104652	87104801	2.341	2.35977	0.188	2.334	149	3.62377e-13	2.2749e-09	gain	117.955	23.607	109.591	24.765	1.914	2.691	7	ENSG00000005471	ABCB4	mcf7_stage3_vs_stage1
167083	0	ENSG00000005471	chr7	87104652	87104801	1.867	1.87357	0.082	1.865	149	1.14047e-09	1.15269e-06	gain	109.185	29.863	109.591	29.121	1.648	2.047	7	ENSG00000005471	ABCB4	mcf7_stage3_vs_stage2
167083	0	ENSG00000005471	chr7	87104652	87104801	1.624	1.64363	0.173	1.621	149	5.89228e-06	0.00839951	gain	70.437	22.759	62.859	24.765	1.224	2.043	6	ENSG00000005471	ABCB4	mcf7_stage4_vs_stage1
167083	0	ENSG00000005471	chr7	87104652	87104801	2.356	2.3656	0.246	2.27	149	1.42086e-12	1.91513e-08	gain	112.423	22.367	98.826	24.765	1.925	2.797	7	ENSG00000005471	ABCB4	mcf7_stage5_vs_stage1
167083	0	ENSG00000005471	chr7	87104652	87104801	1.883	1.87895	0.099	1.894	149	3.08479e-09	3.95291e-06	gain	104.067	28.288	98.826	29.121	1.572	2.102	7	ENSG00000005471	ABCB4	mcf7_stage5_vs_stage2
167083	0	ENSG00000005471	chr7	87104652	87104801	3.517	3.49405	0.187	3.521	149	0	0	gain	249.546	22.119	217.403	24.765	3.084	3.846	9	ENSG00000005471	ABCB4	mcf7_stage6_vs_stage1
167083	0	ENSG00000005471	chr7	87104652	87104801	3.044	3.02339	0.074	3.049	149	2.22045e-16	7.57895e-13	gain	230.952	27.972	217.403	29.121	2.869	3.183	9	ENSG00000005471	ABCB4	mcf7_stage6_vs_stage2
167083	0	ENSG00000005471	chr7	87104652	87104801	1.178	1.18732	0.046	1.179	149	3.82094e-09	7.36474e-05	gain	232.871	103.031	217.403	109.591	1.068	1.317	10	ENSG00000005471	ABCB4	mcf7_stage6_vs_stage3
167083	0	ENSG00000005471	chr7	87104652	87104801	1.893	1.85353	0.157	1.835	149	6.49458e-12	2.00812e-08	gain	224.341	61.551	217.403	62.859	1.675	2.285	9	ENSG00000005471	ABCB4	mcf7_stage6_vs_stage4
167083	0	ENSG00000005471	chr7	87104652	87104801	1.161	1.16242	0.101	1.141	149	3.36155e-07	0.000652225	gain	220.402	98.202	217.403	98.826	0.967	1.415	10	ENSG00000005471	ABCB4	mcf7_stage6_vs_stage5
69016	0	ENSG00000103222	chr16	16146567	16146686	-1.804	-1.78254	0.195	-1.777	119	1.23116e-05	0.0147079	loss	14.964	51.731	13	57	-2.195	-1.474	5	ENSG00000103222	ABCC1	mcf7_stage4_vs_stage1
52295	0	ENSG00000125257	chr13	95829944	95830063	1.924	1.98454	0.4	1.967	119	8.99256e-06	0.00552487	gain	46.014	12.435	39.731	13.672	1.086	2.823	5	ENSG00000125257	ABCC4	mcf7_stage6_vs_stage1
55485	0	ENSG00000100504_ENSG00000131969	chr14	51355534	51355653	1.385	1.38399	0.084	1.392	119	1.48622e-05	0.00669455	gain	124.355	47.483	109.361	53.21	1.128	1.55	8	ENSG00000131969	ABHD12B	mcf7_stage5_vs_stage1
55485	0	ENSG00000100504_ENSG00000131969	chr14	51355534	51355653	1.285	1.26627	0.299	1.223	119	4.84176e-05	0.0188767	gain	115.108	48.532	109.361	50.336	0.748	1.97	8	ENSG00000131969	ABHD12B	mcf7_stage5_vs_stage2
27134	0	ENSG00000099204	chr10	116304721	116304870	-1.327	-1.31239	0.165	-1.335	149	0.000126889	0.043616	loss	28.802	72.272	27.007	75.215	-1.646	-0.881	6	ENSG00000099204	ABLIM1	mcf7_stage5_vs_stage2
27136	0	ENSG00000099204	chr10	116331051	116331170	-1.741	-1.7197	0.239	-1.735	119	1.97679e-05	0.020814	loss	15.693	52.985	13.655	58.395	-2.111	-1.25	5	ENSG00000099204	ABLIM1	mcf7_stage4_vs_stage1
167210	0	ENSG00000105792_ENSG00000234459	chr7	89897589	89897708	1.833	1.84421	0.115	1.817	119	3.5034e-09	3.38359e-06	gain	160.417	45.372	149.21	48.092	1.615	2.25	8	ENSG00000234459	AC002064.4	mcf7_stage3_vs_stage1
167210	0	ENSG00000105792_ENSG00000234459	chr7	89897589	89897708	2.331	2.32693	0.119	2.343	119	1.19904e-14	7.76126e-11	gain	148.478	29.496	149.21	28.756	2.056	2.539	8	ENSG00000234459	AC002064.4	mcf7_stage3_vs_stage2
167210	0	ENSG00000105792_ENSG00000234459	chr7	89897589	89897708	1.691	1.70055	0.153	1.685	119	1.73896e-07	0.000551884	gain	91.384	28.431	88.277	28.756	1.45	2.11	7	ENSG00000234459	AC002064.4	mcf7_stage4_vs_stage2
167210	0	ENSG00000105792_ENSG00000234459	chr7	89897589	89897708	1.386	1.38972	0.128	1.35	119	1.57383e-05	0.00707103	gain	111.221	42.965	97.765	48.092	1.179	1.737	7	ENSG00000234459	AC002064.4	mcf7_stage5_vs_stage1
167210	0	ENSG00000105792_ENSG00000234459	chr7	89897589	89897708	1.884	1.88072	0.172	1.899	119	3.3576e-09	4.17956e-06	gain	102.955	27.94	97.765	28.756	1.614	2.265	7	ENSG00000234459	AC002064.4	mcf7_stage5_vs_stage2
167210	0	ENSG00000105792_ENSG00000234459	chr7	89897589	89897708	2.639	2.60964	0.109	2.607	119	1.8141e-12	2.86169e-09	gain	263.168	42.482	229.294	48.092	2.478	3.046	10	ENSG00000234459	AC002064.4	mcf7_stage6_vs_stage1
167210	0	ENSG00000105792_ENSG00000234459	chr7	89897589	89897708	3.136	3.11358	0.145	3.097	119	1.33227e-15	4.0687e-12	gain	243.557	27.628	229.294	28.756	2.907	3.501	9	ENSG00000234459	AC002064.4	mcf7_stage6_vs_stage2
167210	0	ENSG00000105792_ENSG00000234459	chr7	89897589	89897708	1.446	1.40107	0.138	1.468	119	4.06889e-06	0.00320782	gain	236.585	86.238	229.294	88.277	1.106	1.69	10	ENSG00000234459	AC002064.4	mcf7_stage6_vs_stage4
167210	0	ENSG00000105792_ENSG00000234459	chr7	89897589	89897708	1.252	1.2532	0.117	1.277	119	6.07168e-08	0.000163823	gain	232.43	97.154	229.294	97.765	0.95	1.434	10	ENSG00000234459	AC002064.4	mcf7_stage6_vs_stage5
167237	0	ENSG00000058091_ENSG00000223969	chr7	90225927	90226046	1.729	1.76066	0.165	1.713	119	7.15444e-06	0.00294515	gain	57.519	17.326	53.202	18.034	1.333	2.182	5	ENSG00000223969	AC002456.2	mcf7_stage3_vs_stage1
167237	0	ENSG00000058091_ENSG00000223969	chr7	90225927	90226046	1.854	1.89136	0.233	1.843	119	5.95971e-07	0.000269139	gain	53.262	14.795	53.202	14.176	1.326	2.47	5	ENSG00000223969	AC002456.2	mcf7_stage3_vs_stage2
167237	0	ENSG00000058091_ENSG00000223969	chr7	90225927	90226046	-1.682	-1.69106	0.388	-1.502	119	7.82768e-08	0.000358983	loss	16.769	51.749	15.672	53.202	-2.55	-1.238	5	ENSG00000223969	AC002456.2	mcf7_stage4_vs_stage3
167237	0	ENSG00000058091_ENSG00000223969	chr7	90225927	90226046	2.244	2.27911	0.105	2.254	119	2.31657e-09	2.42892e-06	gain	77.088	16.242	66.857	18.034	1.942	2.523	6	ENSG00000223969	AC002456.2	mcf7_stage6_vs_stage1
167237	0	ENSG00000058091_ENSG00000223969	chr7	90225927	90226046	2.369	2.39177	0.192	2.398	119	2.03026e-10	2.76109e-07	gain	71.37	13.874	66.857	14.176	1.991	2.81	6	ENSG00000223969	AC002456.2	mcf7_stage6_vs_stage2
167237	0	ENSG00000058091_ENSG00000223969	chr7	90225927	90226046	2.197	2.21194	0.353	2.092	119	1.84741e-13	7.99324e-10	gain	69.337	15.721	66.857	15.672	1.737	3.009	6	ENSG00000223969	AC002456.2	mcf7_stage6_vs_stage4
167237	0	ENSG00000058091_ENSG00000223969	chr7	90225927	90226046	1.116	1.12487	0.129	1.132	119	3.75787e-05	0.0267328	gain	68.126	31.488	66.857	31.345	0.836	1.405	6	ENSG00000223969	AC002456.2	mcf7_stage6_vs_stage5
167186	0	ENSG00000075142_ENSG00000228113	chr7	87856167	87856286	1.767	1.79392	0.137	1.782	119	8.24924e-07	0.000415478	gain	73.01	21.592	67.655	22.605	1.475	2.091	6	ENSG00000228113	AC003991.3	mcf7_stage3_vs_stage1
167186	0	ENSG00000075142_ENSG00000228113	chr7	87856167	87856286	1.557	1.58203	0.107	1.561	119	3.75578e-06	0.00155175	gain	67.597	22.997	67.655	22.311	1.293	1.799	6	ENSG00000228113	AC003991.3	mcf7_stage3_vs_stage2
167186	0	ENSG00000075142_ENSG00000228113	chr7	87856167	87856286	1.553	1.58525	0.117	1.576	119	4.74341e-05	0.0192842	gain	59.801	20.46	52.361	22.605	1.317	1.792	6	ENSG00000228113	AC003991.3	mcf7_stage5_vs_stage1
167186	0	ENSG00000075142_ENSG00000228113	chr7	87856167	87856286	2.643	2.65366	0.182	2.624	119	3.10862e-15	8.37411e-12	gain	126.125	20.233	109.664	22.605	2.295	3.004	7	ENSG00000228113	AC003991.3	mcf7_stage6_vs_stage1
167186	0	ENSG00000075142_ENSG00000228113	chr7	87856167	87856286	2.433	2.43688	0.113	2.44	119	7.50511e-14	1.55531e-10	gain	116.746	21.548	109.664	22.311	2.207	2.635	7	ENSG00000228113	AC003991.3	mcf7_stage6_vs_stage2
167186	0	ENSG00000075142_ENSG00000228113	chr7	87856167	87856286	1.816	1.80682	0.295	1.883	119	1.2701e-13	5.78458e-10	gain	113.412	32.167	109.664	32.605	1.294	2.256	7	ENSG00000228113	AC003991.3	mcf7_stage6_vs_stage4
167186	0	ENSG00000075142_ENSG00000228113	chr7	87856167	87856286	1.09	1.09569	0.125	1.107	119	9.48884e-07	0.00156052	gain	111.425	52.266	109.664	52.361	0.842	1.337	8	ENSG00000228113	AC003991.3	mcf7_stage6_vs_stage5
167187	0	ENSG00000228113_ENSG00000127954	chr7	87908708	87908947	2.285	2.2947	0.282	2.17	239	5.84199e-13	2.85245e-09	gain	182.058	39.606	169.402	41.912	1.849	2.959	9	ENSG00000228113	AC003991.3	mcf7_stage3_vs_stage1
167187	0	ENSG00000228113_ENSG00000127954	chr7	87908708	87908947	2.548	2.53957	0.173	2.59	239	2.22045e-16	2.42539e-12	gain	168.502	28.442	169.402	27.711	2.168	2.959	8	ENSG00000228113	AC003991.3	mcf7_stage3_vs_stage2
167187	0	ENSG00000228113_ENSG00000127954	chr7	87908708	87908947	1.378	1.39568	0.199	1.3	239	2.29043e-05	0.0228416	gain	95.262	38.17	85.172	41.912	1.103	1.885	7	ENSG00000228113	AC003991.3	mcf7_stage4_vs_stage1
167187	0	ENSG00000228113_ENSG00000127954	chr7	87908708	87908947	1.641	1.65167	0.225	1.668	239	5.00965e-07	0.00105354	gain	88.187	27.416	85.172	27.711	1.209	2.09	7	ENSG00000228113	AC003991.3	mcf7_stage4_vs_stage2
167187	0	ENSG00000228113_ENSG00000127954	chr7	87908708	87908947	-0.906	-0.898978	0.135	-0.872	239	4.25431e-06	0.00509895	loss	88.917	163.684	85.172	169.402	-1.217	-0.685	9	ENSG00000228113	AC003991.3	mcf7_stage4_vs_stage3
167187	0	ENSG00000228113_ENSG00000127954	chr7	87908708	87908947	2.033	2.02976	0.368	1.837	239	1.85788e-10	5.81323e-07	gain	143.303	37.508	126.092	41.912	1.595	2.795	8	ENSG00000228113	AC003991.3	mcf7_stage5_vs_stage1
167187	0	ENSG00000228113_ENSG00000127954	chr7	87908708	87908947	2.296	2.27901	0.135	2.314	239	2.90656e-13	3.3769e-09	gain	132.641	26.943	126.092	27.711	1.893	2.575	8	ENSG00000228113	AC003991.3	mcf7_stage5_vs_stage2
167187	0	ENSG00000228113_ENSG00000127954	chr7	87908708	87908947	2.942	2.91301	0.312	2.787	239	1.9984e-15	5.73636e-12	gain	266.507	37.087	232.209	41.912	2.607	3.64	9	ENSG00000228113	AC003991.3	mcf7_stage6_vs_stage1
167187	0	ENSG00000228113_ENSG00000127954	chr7	87908708	87908947	3.205	3.18228	0.174	3.239	239	6.66134e-16	2.10833e-12	gain	246.647	26.642	232.209	27.711	2.723	3.584	9	ENSG00000228113	AC003991.3	mcf7_stage6_vs_stage2
167187	0	ENSG00000228113_ENSG00000127954	chr7	87908708	87908947	1.564	1.51907	0.155	1.508	239	5.8492e-07	0.000613524	gain	239.586	83.222	232.209	85.172	1.355	1.878	10	ENSG00000228113	AC003991.3	mcf7_stage6_vs_stage4
167188	0	ENSG00000228113_ENSG00000127954	chr7	87910162	87910431	1.95	1.94505	0.123	1.924	269	7.77146e-07	0.000393671	gain	361.583	96.011	336.907	102.364	1.759	2.323	11	ENSG00000228113	AC003991.3	mcf7_stage3_vs_stage1
167188	0	ENSG00000228113_ENSG00000127954	chr7	87910162	87910431	1.869	1.82715	0.101	1.865	269	1.35903e-06	0.000592305	gain	334.624	93.09	336.907	91.825	1.688	2.216	11	ENSG00000228113	AC003991.3	mcf7_stage3_vs_stage2
167188	0	ENSG00000228113_ENSG00000127954	chr7	87910162	87910431	-0.9	-0.884658	0.108	-0.939	269	1.20146e-05	0.0103366	loss	171.174	325.04	164.409	336.907	-1.058	-0.609	11	ENSG00000228113	AC003991.3	mcf7_stage4_vs_stage3
167188	0	ENSG00000228113_ENSG00000127954	chr7	87910162	87910431	1.44	1.41049	0.192	1.397	269	1.42648e-05	0.0064804	gain	238.971	90.886	210.565	102.364	1.153	1.941	10	ENSG00000228113	AC003991.3	mcf7_stage5_vs_stage1
167188	0	ENSG00000228113_ENSG00000127954	chr7	87910162	87910431	1.359	1.29622	0.161	1.344	269	8.72189e-05	0.0316665	gain	221.167	88.122	210.565	91.825	1.007	1.822	10	ENSG00000228113	AC003991.3	mcf7_stage5_vs_stage2
167189	0	ENSG00000228113_ENSG00000127954	chr7	87911920	87912519	1.957	1.96039	0.223	2.002	599	1.33369e-08	1.04191e-05	gain	240.773	62.201	224.185	66.129	1.482	2.309	9	ENSG00000228113	AC003991.3	mcf7_stage3_vs_stage1
167189	0	ENSG00000228113_ENSG00000127954	chr7	87911920	87912519	1.994	1.97072	0.243	2.028	599	1.20472e-08	8.06691e-06	gain	222.833	55.137	224.185	54.185	1.467	2.445	9	ENSG00000228113	AC003991.3	mcf7_stage3_vs_stage2
167189	0	ENSG00000228113_ENSG00000127954	chr7	87911920	87912519	-0.879	-0.868598	0.141	-0.9	599	1.10162e-05	0.00993949	loss	115.865	216.456	111.13	224.185	-1.138	-0.515	10	ENSG00000228113	AC003991.3	mcf7_stage4_vs_stage3
167189	0	ENSG00000228113_ENSG00000127954	chr7	87911920	87912519	1.597	1.58261	0.166	1.596	599	6.1436e-07	0.000380386	gain	174.518	58.89	153.654	66.129	1.317	1.985	9	ENSG00000228113	AC003991.3	mcf7_stage5_vs_stage1
167189	0	ENSG00000228113_ENSG00000127954	chr7	87911920	87912519	1.633	1.59579	0.137	1.616	599	4.4425e-07	0.000271652	gain	161.526	52.205	153.654	54.185	1.341	2.085	9	ENSG00000228113	AC003991.3	mcf7_stage5_vs_stage2
167189	0	ENSG00000228113_ENSG00000127954	chr7	87911920	87912519	2.63	2.58388	0.196	2.657	599	1.05691e-06	0.000777577	gain	357.915	58.226	312.003	66.129	2.251	3.063	10	ENSG00000228113	AC003991.3	mcf7_stage6_vs_stage1
167189	0	ENSG00000228113_ENSG00000127954	chr7	87911920	87912519	2.667	2.63112	0.242	2.682	599	2.51717e-06	0.00167244	gain	331.23	51.617	312.003	54.185	1.936	3.224	10	ENSG00000228113	AC003991.3	mcf7_stage6_vs_stage2
167189	0	ENSG00000228113_ENSG00000127954	chr7	87911920	87912519	1.552	1.49418	0.13	1.568	599	9.0745e-05	0.0438998	gain	321.744	108.434	312.003	111.13	1.099	1.856	11	ENSG00000228113	AC003991.3	mcf7_stage6_vs_stage4
167190	0	ENSG00000228113_ENSG00000127954	chr7	87913117	87913596	2.181	2.17691	0.226	2.226	479	1.83636e-08	1.36774e-05	gain	361.188	77.29	336.539	82.301	1.404	2.505	11	ENSG00000228113	AC003991.3	mcf7_stage3_vs_stage1
167190	0	ENSG00000228113_ENSG00000127954	chr7	87913117	87913596	2.211	2.17144	0.161	2.218	479	8.87022e-09	6.28436e-06	gain	334.259	71.279	336.539	70.194	1.859	2.575	10	ENSG00000228113	AC003991.3	mcf7_stage3_vs_stage2
167190	0	ENSG00000228113_ENSG00000127954	chr7	87913117	87913596	1.307	1.32097	0.223	1.37	479	3.70402e-06	0.00600388	gain	188.706	74.472	169.159	82.301	0.547	1.568	9	ENSG00000228113	AC003991.3	mcf7_stage4_vs_stage1
167190	0	ENSG00000228113_ENSG00000127954	chr7	87913117	87913596	1.337	1.32439	0.133	1.321	479	3.82569e-06	0.00448173	gain	174.654	68.681	169.159	70.194	1.053	1.684	9	ENSG00000228113	AC003991.3	mcf7_stage4_vs_stage2
167190	0	ENSG00000228113_ENSG00000127954	chr7	87913117	87913596	-0.873	-0.857545	0.101	-0.862	479	2.22632e-05	0.0171198	loss	176.105	324.685	169.159	336.539	-1.055	-0.62	11	ENSG00000228113	AC003991.3	mcf7_stage4_vs_stage3
167190	0	ENSG00000228113_ENSG00000127954	chr7	87913117	87913596	1.837	1.80601	0.226	1.897	479	3.04891e-08	3.10602e-05	gain	268.068	73.17	236.257	82.301	0.922	2.123	10	ENSG00000228113	AC003991.3	mcf7_stage5_vs_stage1
167190	0	ENSG00000228113_ENSG00000127954	chr7	87913117	87913596	1.866	1.80183	0.117	1.865	479	5.24283e-08	4.21052e-05	gain	248.091	67.481	236.257	70.194	1.509	2.124	10	ENSG00000228113	AC003991.3	mcf7_stage5_vs_stage2
167190	0	ENSG00000228113_ENSG00000127954	chr7	87913117	87913596	3.022	2.94985	0.184	3.069	479	9.83759e-05	0.0430638	gain	599.446	72.344	522.846	82.301	2.375	3.306	12	ENSG00000228113	AC003991.3	mcf7_stage6_vs_stage1
167190	0	ENSG00000228113_ENSG00000127954	chr7	87913117	87913596	3.052	2.9972	0.131	3.052	479	7.22664e-05	0.0289858	gain	554.728	66.72	522.846	70.194	2.761	3.311	11	ENSG00000228113	AC003991.3	mcf7_stage6_vs_stage2
166338	0	ENSG00000123965_ENSG00000184616	chr7	74325605	74325724	1.644	1.67451	0.226	1.682	119	1.38811e-05	0.00637941	gain	63.465	20.059	55.597	22.151	1.01	2.079	6	ENSG00000184616	AC004166.6	mcf7_stage5_vs_stage1
166338	0	ENSG00000123965_ENSG00000184616	chr7	74325605	74325724	1.655	1.69504	0.463	1.908	119	1.57096e-05	0.00919981	gain	65.392	19.837	56.647	22.151	0.87	2.219	6	ENSG00000184616	AC004166.6	mcf7_stage6_vs_stage1
166339	0	ENSG00000123965_ENSG00000184616	chr7	74326905	74327026	1.842	1.88258	0.408	1.963	121	2.28877e-05	0.0111898	gain	42.156	11.875	39.298	12.058	0.535	2.358	4	ENSG00000184616	AC004166.6	mcf7_stage6_vs_stage2
166270	0	ENSG00000077809_ENSG00000232729_ENSG00000160828	chr7	74120653	74120802	-0.842	-0.840339	0.07	-0.842	149	8.54866e-05	0.045492	loss	58.62	104.885	55.987	108.362	-0.986	-0.666	8	ENSG00000160828	AC004166.7	mcf7_stage4_vs_stage3
171286	0	ENSG00000256178_ENSG00000225932	chr7	143882724	143882843	1.685	1.72344	0.229	1.659	119	0.000107594	0.0377494	gain	40.47	13.053	37.294	13.454	1.328	2.552	4	ENSG00000256178	AC004889.1	mcf7_stage3_vs_stage1
171286	0	ENSG00000256178_ENSG00000225932	chr7	143882724	143882843	1.918	1.96652	0.223	1.968	119	1.24215e-05	0.00581956	gain	42.937	12.379	37.471	13.454	1.559	2.37	4	ENSG00000256178	AC004889.1	mcf7_stage5_vs_stage1
167838	0	ENSG00000242687_ENSG00000198742	chr7	98643283	98643432	-1.903	-1.86944	0.152	-1.9	149	8.04291e-06	0.00797669	loss	11.756	43.844	10.933	44.624	-2.271	-1.504	4	ENSG00000242687	AC004893.11	mcf7_stage4_vs_stage2
167685	0	ENSG00000243554	chr7	97599065	97599182	-1.455	-1.43796	0.197	-1.537	117	7.1942e-06	0.00986493	loss	40.069	109.838	35.564	121.65	-1.759	-1.037	7	ENSG00000243554	AC004967.7	mcf7_stage4_vs_stage1
167685	0	ENSG00000243554	chr7	97599065	97599182	-1.472	-1.46113	0.295	-1.509	117	1.44295e-05	0.00850701	loss	39.096	106.693	33.692	121.65	-1.934	-0.914	7	ENSG00000243554	AC004967.7	mcf7_stage6_vs_stage1
166660	0	ENSG00000243566_ENSG00000214243	chr7	76280136	76280255	1.586	1.61006	0.37	1.67	119	2.29484e-05	0.0111898	gain	62.801	19.685	58.773	20.336	0.701	2.157	6	ENSG00000214243	AC004980.10	mcf7_stage6_vs_stage2
166660	0	ENSG00000243566_ENSG00000214243	chr7	76280136	76280255	1.204	1.21845	0.321	1.215	119	4.64375e-05	0.0255952	gain	61.014	24.977	58.773	25.202	0.445	1.686	6	ENSG00000214243	AC004980.10	mcf7_stage6_vs_stage4
166657	0	ENSG00000243566_ENSG00000205485_ENSG00000146707	chr7	76247439	76247656	1.046	1.02594	0.098	1.043	217	7.94921e-06	0.00566157	gain	125.245	60.265	121.157	61.535	0.735	1.238	8	ENSG00000205485	AC004980.7	mcf7_stage6_vs_stage4
166998	0	ENSG00000198822_ENSG00000233073	chr7	86415495	86416484	2.374	2.3778	0.253	2.325	989	4.31188e-12	1.30677e-08	gain	248.097	48.765	231.019	51.728	1.857	3.263	9	ENSG00000233073	AC005009.2	mcf7_stage3_vs_stage1
166998	0	ENSG00000198822_ENSG00000233073	chr7	86415495	86416484	2.083	2.05847	0.293	2.007	989	4.13084e-09	3.34231e-06	gain	229.611	56.552	231.019	55.589	1.573	3.069	9	ENSG00000233073	AC005009.2	mcf7_stage3_vs_stage2
166998	0	ENSG00000198822_ENSG00000233073	chr7	86415495	86416484	1.747	1.76262	0.36	1.66	989	5.55442e-09	7.49923e-05	gain	147.394	46.993	132.028	51.728	1.006	2.738	8	ENSG00000233073	AC005009.2	mcf7_stage4_vs_stage1
166998	0	ENSG00000198822_ENSG00000233073	chr7	86415495	86416484	1.456	1.45098	0.371	1.372	989	8.3096e-07	0.00146575	gain	136.427	54.495	132.028	55.589	0.855	2.593	8	ENSG00000233073	AC005009.2	mcf7_stage4_vs_stage2
166998	0	ENSG00000198822_ENSG00000233073	chr7	86415495	86416484	2.171	2.15376	0.263	2.181	989	1.34339e-11	1.05137e-07	gain	202.918	46.175	178.731	51.728	1.208	2.961	9	ENSG00000233073	AC005009.2	mcf7_stage5_vs_stage1
166998	0	ENSG00000198822_ENSG00000233073	chr7	86415495	86416484	1.88	1.83439	0.246	1.856	989	1.15933e-08	1.18152e-05	gain	187.805	53.545	178.731	55.589	1.355	2.519	9	ENSG00000233073	AC005009.2	mcf7_stage5_vs_stage2
166998	0	ENSG00000198822_ENSG00000233073	chr7	86415495	86416484	3.165	3.11441	0.25	3.157	989	1.39578e-07	0.000115283	gain	406.154	45.656	354.113	51.728	2.312	3.914	11	ENSG00000233073	AC005009.2	mcf7_stage6_vs_stage1
166998	0	ENSG00000198822_ENSG00000233073	chr7	86415495	86416484	2.874	2.83369	0.194	2.84	989	2.80902e-06	0.00183966	gain	375.868	52.942	354.113	55.589	2.451	3.476	11	ENSG00000233073	AC005009.2	mcf7_stage6_vs_stage2
165913	0	ENSG00000179994	chr7	72338214	72338333	-0.837	-0.830532	0.112	-0.857	119	6.01634e-07	0.0174096	loss	102.663	184.48	96.681	194.412	-1.046	-0.572	9	ENSG00000179994	AC005488.12	mcf7_stage5_vs_stage3
96603	0	ENSG00000105723_ENSG00000268643	chr19	42738468	42738884	-1.729	-1.68525	0.564	-1.712	350	2.61105e-05	0.0141985	loss	20.852	58.753	17.766	66.731	-3.376	-0.834	6	ENSG00000268643	AC006486.9	mcf7_stage6_vs_stage1
96603	0	ENSG00000105723_ENSG00000268643	chr19	42738468	42738884	-1.735	-1.70593	0.581	-1.683	362	1.68064e-05	0.00863008	loss	18.778	53.78	17.243	56.478	-3.321	-0.823	5	ENSG00000268643	AC006486.9	mcf7_stage6_vs_stage2
96605	0	ENSG00000105723_ENSG00000268643	chr19	42740962	42741111	-1.223	-1.28317	0.277	-1.218	149	9.65061e-05	0.0346771	loss	91.547	206.311	86.879	215.685	-1.735	-0.794	10	ENSG00000268643	AC006486.9	mcf7_stage5_vs_stage2
110744	0	ENSG00000224063_ENSG00000003436	chr2	188331656	188331775	0.81	0.813547	0.144	0.848	119	5.86774e-05	0.0351636	gain	121.897	68.643	116.941	70.739	0.467	1.014	8	ENSG00000224063	AC007319.1	mcf7_stage4_vs_stage3
111371	0	ENSG00000222017_ENSG00000152430	chr2	198593231	198593350	-1.485	-1.45746	0.288	-1.51	119	6.41575e-05	0.0308624	loss	28.465	78.815	24.412	89.714	-2.01	-0.95	6	ENSG00000222017	AC011997.1	mcf7_stage6_vs_stage1
166270	0	ENSG00000077809_ENSG00000232729_ENSG00000160828	chr7	74120653	74120802	-0.842	-0.840339	0.07	-0.842	149	8.54866e-05	0.045492	loss	58.62	104.885	55.987	108.362	-0.986	-0.666	8	ENSG00000232729	AC083884.8	mcf7_stage4_vs_stage3
75857	0	ENSG00000141456_ENSG00000235085	chr17	4585773	4585892	-1.554	-1.53338	0.172	-1.571	119	6.20203e-05	0.045357	loss	19.76	58.031	17.311	64.008	-1.852	-1.045	5	ENSG00000235085	AC091153.4	mcf7_stage4_vs_stage1
75857	0	ENSG00000141456_ENSG00000235085	chr17	4585773	4585892	-1.693	-1.64509	0.122	-1.717	119	6.50833e-05	0.0310883	loss	17.366	56.376	14.723	64.008	-1.88	-1.338	5	ENSG00000235085	AC091153.4	mcf7_stage6_vs_stage1
137535	0	ENSG00000253917_ENSG00000251669	chr4	3954809	3954929	-0.882	-0.881327	0.235	-0.823	120	6.847e-05	0.0392715	loss	52.89	98.009	50.467	101.225	-1.408	-0.429	8	ENSG00000253917	AC226119.4	mcf7_stage4_vs_stage3
7969	0	ENSG00000117054_ENSG00000137955	chr1	76253176	76253295	-1.187	-1.18523	0.181	-1.166	119	0.000101657	0.0346324	loss	47.645	107.807	47.538	106.42	-1.581	-0.885	8	ENSG00000117054	ACADM	mcf7_stage3_vs_stage2
7969	0	ENSG00000117054_ENSG00000137955	chr1	76253176	76253295	-1.287	-1.28372	0.193	-1.342	119	3.46106e-05	0.0249641	loss	42.572	103.868	40.866	106.42	-1.605	-0.842	7	ENSG00000117054	ACADM	mcf7_stage4_vs_stage2
7969	0	ENSG00000117054_ENSG00000137955	chr1	76253176	76253295	-1.353	-1.34886	0.414	-1.304	119	2.80742e-05	0.0119981	loss	43.793	108.936	38.227	122.807	-1.996	-0.566	7	ENSG00000117054	ACADM	mcf7_stage5_vs_stage1
7969	0	ENSG00000117054_ENSG00000137955	chr1	76253176	76253295	-1.372	-1.38121	0.379	-1.336	119	1.15692e-05	0.00506581	loss	40.561	102.049	38.227	106.42	-2.071	-0.751	7	ENSG00000117054	ACADM	mcf7_stage5_vs_stage2
26909	0	ENSG00000197142	chr10	114186522	114186641	-2.089	-2.06271	0.326	-2.062	119	1.01705e-07	9.22103e-05	loss	14.993	62.906	13.672	66.151	-2.788	-1.577	6	ENSG00000197142	ACSL5	mcf7_stage6_vs_stage2
56700	0	ENSG00000072110	chr14	69371353	69371472	1.371	1.3888	0.144	1.38	119	2.78506e-05	0.0266826	gain	93.977	36.391	84.017	39.933	1.075	1.747	7	ENSG00000072110	ACTN1	mcf7_stage4_vs_stage1
56700	0	ENSG00000072110	chr14	69371353	69371472	1.447	1.45684	0.192	1.511	119	1.33722e-05	0.00619867	gain	98.288	35.76	86.345	39.933	1.004	1.714	7	ENSG00000072110	ACTN1	mcf7_stage5_vs_stage1
167146	0	ENSG00000008277	chr7	87564301	87564540	1.757	1.77874	0.336	1.737	239	1.42336e-07	8.17622e-05	gain	93.416	28.811	86.695	30.343	1.074	2.612	7	ENSG00000008277	ADAM22	mcf7_stage3_vs_stage1
167146	0	ENSG00000008277	chr7	87564301	87564540	1.69	1.70536	0.406	1.774	239	1.09256e-07	5.69982e-05	gain	86.478	26.923	86.695	26.205	0.933	2.785	7	ENSG00000008277	ADAM22	mcf7_stage3_vs_stage2
167146	0	ENSG00000008277	chr7	87564301	87564540	-1.039	-1.04038	0.324	-0.973	239	1.18716e-05	0.0103157	loss	43.714	84.012	41.628	86.695	-1.872	-0.574	7	ENSG00000008277	ADAM22	mcf7_stage4_vs_stage3
167146	0	ENSG00000008277	chr7	87564301	87564540	1.544	1.56451	0.215	1.528	239	1.40407e-05	0.00641036	gain	77.702	27.292	68.167	30.343	1.076	2.163	6	ENSG00000008277	ADAM22	mcf7_stage5_vs_stage1
167146	0	ENSG00000008277	chr7	87564301	87564540	1.477	1.49414	0.316	1.443	239	1.56275e-05	0.00667515	gain	71.938	25.505	68.167	26.205	0.728	2.743	6	ENSG00000008277	ADAM22	mcf7_stage5_vs_stage2
167146	0	ENSG00000008277	chr7	87564301	87564540	2.45	2.45386	0.273	2.365	239	9.34808e-14	1.99615e-10	gain	138.872	26.988	120.791	30.343	2.049	3.287	8	ENSG00000008277	ADAM22	mcf7_stage6_vs_stage1
167146	0	ENSG00000008277	chr7	87564301	87564540	2.383	2.38274	0.312	2.408	239	1.87406e-13	3.70714e-10	gain	128.541	25.221	120.791	26.205	1.929	3.413	8	ENSG00000008277	ADAM22	mcf7_stage6_vs_stage2
167146	0	ENSG00000008277	chr7	87564301	87564540	1.732	1.71698	0.301	1.714	239	2.87104e-13	1.14501e-09	gain	124.868	40.93	120.791	41.628	1.291	2.549	8	ENSG00000008277	ADAM22	mcf7_stage6_vs_stage4
167146	0	ENSG00000008277	chr7	87564301	87564540	0.906	0.910713	0.203	0.922	239	2.05937e-05	0.0176923	gain	122.679	67.893	120.791	68.167	0.581	1.376	8	ENSG00000008277	ADAM22	mcf7_stage6_vs_stage5
167147	0	ENSG00000008277	chr7	87607629	87607748	1.825	1.82649	0.076	1.832	119	2.30501e-07	0.000126614	gain	259.514	73.27	241.672	77.992	1.656	2.004	10	ENSG00000008277	ADAM22	mcf7_stage3_vs_stage1
167147	0	ENSG00000008277	chr7	87607629	87607748	1.94	1.91304	0.088	1.946	119	9.5524e-08	5.0898e-05	gain	240.176	62.567	241.672	61.555	1.782	2.135	10	ENSG00000008277	ADAM22	mcf7_stage3_vs_stage2
167147	0	ENSG00000008277	chr7	87607629	87607748	-1.095	-1.08422	0.072	-1.091	119	4.23978e-08	0.000254077	loss	109.309	233.301	104.815	241.672	-1.25	-0.935	10	ENSG00000008277	ADAM22	mcf7_stage4_vs_stage3
167147	0	ENSG00000008277	chr7	87607629	87607748	1.503	1.4829	0.069	1.512	119	3.45772e-06	0.00183597	gain	196.608	69.365	173.16	77.992	1.353	1.697	9	ENSG00000008277	ADAM22	mcf7_stage5_vs_stage1
167147	0	ENSG00000008277	chr7	87607629	87607748	1.618	1.57243	0.122	1.646	119	1.00208e-06	0.000549169	gain	181.967	59.237	173.16	61.555	1.363	1.829	9	ENSG00000008277	ADAM22	mcf7_stage5_vs_stage2
167147	0	ENSG00000008277	chr7	87607629	87607748	2.632	2.57673	0.062	2.624	119	8.64814e-05	0.0389275	gain	423.843	68.582	369.555	77.992	2.518	2.807	11	ENSG00000008277	ADAM22	mcf7_stage6_vs_stage1
167147	0	ENSG00000008277	chr7	87607629	87607748	2.746	2.70374	0.09	2.745	119	1.52771e-05	0.00810788	gain	392.236	58.569	369.555	61.555	2.576	2.897	11	ENSG00000008277	ADAM22	mcf7_stage6_vs_stage2
167147	0	ENSG00000008277	chr7	87607629	87607748	1.902	1.83896	0.072	1.92	119	8.47217e-06	0.00596045	gain	381	102.3	369.555	104.815	1.717	2.008	11	ENSG00000008277	ADAM22	mcf7_stage6_vs_stage4
167148	0	ENSG00000008277	chr7	87704914	87705033	1.563	1.57175	0.079	1.552	119	1.09626e-06	0.000533786	gain	173.648	58.725	161.555	62.403	1.421	1.768	9	ENSG00000008277	ADAM22	mcf7_stage3_vs_stage1
167148	0	ENSG00000008277	chr7	87704914	87705033	1.782	1.77117	0.272	1.671	119	1.67739e-08	1.08175e-05	gain	160.72	47.485	161.555	46.597	1.414	2.489	8	ENSG00000008277	ADAM22	mcf7_stage3_vs_stage2
167148	0	ENSG00000008277	chr7	87704914	87705033	-0.956	-0.949763	0.171	-0.896	119	1.43951e-06	0.00238257	loss	80.888	156.124	77.437	161.555	-1.309	-0.688	9	ENSG00000008277	ADAM22	mcf7_stage4_vs_stage3
167148	0	ENSG00000008277	chr7	87704914	87705033	1.36	1.35256	0.121	1.385	119	1.92463e-05	0.00843094	gain	143.484	55.601	126.252	62.403	1.026	1.558	8	ENSG00000008277	ADAM22	mcf7_stage5_vs_stage1
167148	0	ENSG00000008277	chr7	87704914	87705033	1.578	1.55354	0.148	1.568	119	5.25228e-07	0.000310791	gain	132.809	44.964	126.252	46.597	1.321	2.042	8	ENSG00000008277	ADAM22	mcf7_stage5_vs_stage2
167148	0	ENSG00000008277	chr7	87704914	87705033	2.473	2.43478	0.085	2.478	119	5.92321e-08	5.15994e-05	gain	304.822	54.975	265.655	62.403	2.317	2.65	10	ENSG00000008277	ADAM22	mcf7_stage6_vs_stage1
167148	0	ENSG00000008277	chr7	87704914	87705033	2.691	2.66133	0.212	2.639	119	4.46215e-08	4.29146e-05	gain	282.101	44.458	265.655	46.597	2.35	3.306	10	ENSG00000008277	ADAM22	mcf7_stage6_vs_stage2
167148	0	ENSG00000008277	chr7	87704914	87705033	1.866	1.81748	0.094	1.845	119	2.52494e-08	3.5241e-05	gain	274.023	75.71	265.655	77.437	1.719	2.118	10	ENSG00000008277	ADAM22	mcf7_stage6_vs_stage4
167148	0	ENSG00000008277	chr7	87704914	87705033	1.112	1.11205	0.096	1.083	119	2.57957e-05	0.0208769	gain	269.21	125.317	265.655	126.252	0.986	1.414	10	ENSG00000008277	ADAM22	mcf7_stage6_vs_stage5
167149	0	ENSG00000008277	chr7	87737472	87737591	1.794	1.80902	0.106	1.754	119	1.04186e-08	8.51783e-06	gain	132.011	38.449	122.706	40.672	1.594	2.034	8	ENSG00000008277	ADAM22	mcf7_stage3_vs_stage1
167149	0	ENSG00000008277	chr7	87737472	87737591	1.926	1.92801	0.121	1.924	119	2.62611e-10	3.45082e-07	gain	122.192	32.385	122.706	31.622	1.715	2.238	8	ENSG00000008277	ADAM22	mcf7_stage3_vs_stage2
167149	0	ENSG00000008277	chr7	87737472	87737591	-0.959	-0.956129	0.116	-0.94	119	3.03454e-06	0.00412005	loss	61.661	118.702	58.916	122.706	-1.262	-0.736	8	ENSG00000008277	ADAM22	mcf7_stage4_vs_stage3
167149	0	ENSG00000008277	chr7	87737472	87737591	1.844	1.84446	0.098	1.82	119	8.46512e-09	1.05948e-05	gain	129.723	36.413	114.101	40.672	1.653	2.157	8	ENSG00000008277	ADAM22	mcf7_stage5_vs_stage1
167149	0	ENSG00000008277	chr7	87737472	87737591	1.976	1.96295	0.126	1.957	119	3.87199e-10	8.03313e-07	gain	120.075	30.674	114.101	31.622	1.756	2.315	8	ENSG00000008277	ADAM22	mcf7_stage5_vs_stage2
167149	0	ENSG00000008277	chr7	87737472	87737591	1.009	0.987382	0.142	1.011	119	8.6575e-07	0.0152172	gain	116.645	58.379	114.101	58.916	0.796	1.402	8	ENSG00000008277	ADAM22	mcf7_stage5_vs_stage4
167149	0	ENSG00000008277	chr7	87737472	87737591	2.929	2.89926	0.095	2.922	119	8.65974e-15	2.16616e-11	gain	271.841	36.005	236.866	40.672	2.772	3.166	10	ENSG00000008277	ADAM22	mcf7_stage6_vs_stage1
167149	0	ENSG00000008277	chr7	87737472	87737591	3.06	3.03607	0.104	3.069	119	1.23235e-13	2.46577e-10	gain	251.583	30.331	236.866	31.622	2.865	3.288	9	ENSG00000008277	ADAM22	mcf7_stage6_vs_stage2
167149	0	ENSG00000008277	chr7	87737472	87737591	1.135	1.14515	0.045	1.139	119	3.30353e-08	0.000376412	gain	253.674	115.302	236.866	122.706	1.015	1.225	10	ENSG00000008277	ADAM22	mcf7_stage6_vs_stage3
167149	0	ENSG00000008277	chr7	87737472	87737591	2.094	2.05205	0.108	2.095	119	6.4615e-13	2.32976e-09	gain	244.381	57.721	236.866	58.916	1.893	2.362	10	ENSG00000008277	ADAM22	mcf7_stage6_vs_stage4
167149	0	ENSG00000008277	chr7	87737472	87737591	1.085	1.08575	0.072	1.081	119	7.66862e-06	0.00838122	gain	240.089	113.304	236.866	114.101	0.917	1.334	10	ENSG00000008277	ADAM22	mcf7_stage6_vs_stage5
167150	0	ENSG00000008277	chr7	87743841	87743990	2.238	2.24743	0.161	2.232	149	2.05835e-12	7.23618e-09	gain	185.475	39.212	172.591	41.49	1.897	2.592	9	ENSG00000008277	ADAM22	mcf7_stage3_vs_stage1
167150	0	ENSG00000008277	chr7	87743841	87743990	2.183	2.17186	0.12	2.148	149	4.99156e-12	1.24115e-08	gain	171.665	38.072	172.591	37.262	2.011	2.542	8	ENSG00000008277	ADAM22	mcf7_stage3_vs_stage2
167150	0	ENSG00000008277	chr7	87743841	87743990	-1.107	-1.10041	0.227	-1.09	149	2.09425e-08	0.000163483	loss	77.132	166.755	73.819	172.591	-1.57	-0.669	9	ENSG00000008277	ADAM22	mcf7_stage4_vs_stage3
167150	0	ENSG00000008277	chr7	87743841	87743990	1.713	1.7155	0.102	1.702	149	9.29349e-08	7.539e-05	gain	121.422	37.135	106.772	41.49	1.531	1.941	8	ENSG00000008277	ADAM22	mcf7_stage5_vs_stage1
167150	0	ENSG00000008277	chr7	87743841	87743990	1.658	1.64601	0.173	1.631	149	1.58539e-07	0.000107089	gain	112.394	36.056	106.772	37.262	1.408	2.2	7	ENSG00000008277	ADAM22	mcf7_stage5_vs_stage2
167150	0	ENSG00000008277	chr7	87743841	87743990	2.869	2.83964	0.1	2.872	149	1.75415e-14	4.09534e-11	gain	268.974	36.718	234.362	41.49	2.624	3.087	10	ENSG00000008277	ADAM22	mcf7_stage6_vs_stage1
167150	0	ENSG00000008277	chr7	87743841	87743990	2.814	2.7897	0.103	2.809	149	1.68774e-11	2.69537e-08	gain	248.929	35.652	234.362	37.262	2.621	3.121	9	ENSG00000008277	ADAM22	mcf7_stage6_vs_stage2
167150	0	ENSG00000008277	chr7	87743841	87743990	1.738	1.69432	0.163	1.762	149	1.07152e-08	1.73315e-05	gain	241.803	72.195	234.362	73.819	1.388	2.093	10	ENSG00000008277	ADAM22	mcf7_stage6_vs_stage4
167150	0	ENSG00000008277	chr7	87743841	87743990	1.156	1.15693	0.091	1.173	149	1.07e-06	0.00167973	gain	237.557	106.058	234.362	106.772	0.9	1.283	10	ENSG00000008277	ADAM22	mcf7_stage6_vs_stage5
167151	0	ENSG00000008277	chr7	87746035	87746154	2.282	2.28962	0.185	2.325	119	2.61569e-12	8.71182e-09	gain	203.315	42.432	189.235	44.941	1.939	2.55	9	ENSG00000008277	ADAM22	mcf7_stage3_vs_stage1
167151	0	ENSG00000008277	chr7	87746035	87746154	2.579	2.56581	0.292	2.515	119	6.66134e-16	6.46772e-12	gain	188.172	31.758	189.235	31	2.149	3.154	9	ENSG00000008277	ADAM22	mcf7_stage3_vs_stage2
167151	0	ENSG00000008277	chr7	87746035	87746154	-1.353	-1.34588	0.322	-1.331	119	5.64814e-12	9.81579e-07	loss	71.911	182.789	68.79	189.235	-1.855	-0.877	9	ENSG00000008277	ADAM22	mcf7_stage4_vs_stage3
167151	0	ENSG00000008277	chr7	87746035	87746154	1.798	1.79566	0.225	1.791	119	1.80134e-08	1.95036e-05	gain	136.946	40.182	120.479	44.941	1.439	2.204	8	ENSG00000008277	ADAM22	mcf7_stage5_vs_stage1
167151	0	ENSG00000008277	chr7	87746035	87746154	2.095	2.07921	0.271	2.026	119	2.93221e-11	1.18838e-07	gain	126.759	30.081	120.479	31	1.746	2.674	8	ENSG00000008277	ADAM22	mcf7_stage5_vs_stage2
167151	0	ENSG00000008277	chr7	87746035	87746154	3.055	3.01601	0.216	3.126	119	3.72347e-11	4.90207e-08	gain	325.182	39.731	283.429	44.941	2.657	3.359	10	ENSG00000008277	ADAM22	mcf7_stage6_vs_stage1
167151	0	ENSG00000008277	chr7	87746035	87746154	3.351	3.32084	0.262	3.3	119	1.62232e-11	2.61489e-08	gain	300.94	29.745	283.429	31	2.888	3.932	10	ENSG00000008277	ADAM22	mcf7_stage6_vs_stage2
167151	0	ENSG00000008277	chr7	87746035	87746154	2.126	2.07622	0.298	2.109	119	4.91172e-10	1.08983e-06	gain	292.323	67.311	283.429	68.79	1.627	2.627	10	ENSG00000008277	ADAM22	mcf7_stage6_vs_stage4
167151	0	ENSG00000008277	chr7	87746035	87746154	1.257	1.25685	0.083	1.261	119	3.32215e-06	0.00428117	gain	287.187	119.61	283.429	120.479	1.059	1.419	11	ENSG00000008277	ADAM22	mcf7_stage6_vs_stage5
167152	0	ENSG00000008277	chr7	87754879	87754998	1.841	1.84578	0.118	1.868	119	5.23968e-08	3.27761e-05	gain	220.85	61.916	205.597	65.824	1.584	2.02	9	ENSG00000008277	ADAM22	mcf7_stage3_vs_stage1
167152	0	ENSG00000008277	chr7	87754879	87754998	1.578	1.55542	0.096	1.561	119	5.89457e-06	0.00237917	gain	204.398	69.066	205.597	68	1.448	1.874	9	ENSG00000008277	ADAM22	mcf7_stage3_vs_stage2
167152	0	ENSG00000008277	chr7	87754879	87754998	-1.204	-1.19552	0.106	-1.189	119	1.12563e-09	1.50478e-05	loss	85.747	198.55	82.118	205.597	-1.453	-0.976	9	ENSG00000008277	ADAM22	mcf7_stage4_vs_stage3
167152	0	ENSG00000008277	chr7	87754879	87754998	1.53	1.51636	0.099	1.564	119	1.73476e-06	0.000955877	gain	170.808	58.621	150.378	65.824	1.279	1.677	9	ENSG00000008277	ADAM22	mcf7_stage5_vs_stage1
167152	0	ENSG00000008277	chr7	87754879	87754998	1.268	1.22771	0.134	1.231	119	0.0001134	0.039684	gain	158.092	65.387	150.378	68	1.078	1.565	9	ENSG00000008277	ADAM22	mcf7_stage5_vs_stage2
167152	0	ENSG00000008277	chr7	87754879	87754998	0.894	0.861263	0.183	0.964	119	2.88422e-06	0.0251477	gain	153.572	81.172	150.378	82.118	0.451	1.195	9	ENSG00000008277	ADAM22	mcf7_stage5_vs_stage4
167152	0	ENSG00000008277	chr7	87754879	87754998	2.923	2.86724	0.079	2.95	119	1.53268e-05	0.00900575	gain	438.88	57.96	382.681	65.824	2.708	3.073	11	ENSG00000008277	ADAM22	mcf7_stage6_vs_stage1
167152	0	ENSG00000008277	chr7	87754879	87754998	2.66	2.61604	0.09	2.653	119	4.70215e-05	0.020311	gain	406.15	64.65	382.681	68	2.47	2.886	11	ENSG00000008277	ADAM22	mcf7_stage6_vs_stage2
167152	0	ENSG00000008277	chr7	87754879	87754998	2.286	2.22376	0.114	2.288	119	5.10353e-08	6.64107e-05	gain	394.514	80.256	382.681	82.118	2.073	2.536	11	ENSG00000008277	ADAM22	mcf7_stage6_vs_stage4
167152	0	ENSG00000008277	chr7	87754879	87754998	1.392	1.39007	0.121	1.387	119	1.86316e-05	0.016415	gain	387.58	149.169	382.681	150.378	1.184	1.675	11	ENSG00000008277	ADAM22	mcf7_stage6_vs_stage5
167153	0	ENSG00000008277	chr7	87757894	87758013	1.666	1.65985	0.12	1.626	119	3.81693e-05	0.014336	gain	368.645	116.864	343.496	124.714	1.509	1.945	11	ENSG00000008277	ADAM22	mcf7_stage3_vs_stage1
167153	0	ENSG00000008277	chr7	87757894	87758013	2.129	2.08801	0.06	2.122	119	3.31042e-08	1.99502e-05	gain	341.158	78.082	343.496	76.941	2.009	2.303	11	ENSG00000008277	ADAM22	mcf7_stage3_vs_stage2
167153	0	ENSG00000008277	chr7	87757894	87758013	-1.038	-1.02274	0.045	-1.047	119	4.1351e-07	0.000958175	loss	161.389	331.387	154.983	343.496	-1.148	-0.952	11	ENSG00000008277	ADAM22	mcf7_stage4_vs_stage3
167153	0	ENSG00000008277	chr7	87757894	87758013	1.416	1.3776	0.087	1.415	119	3.1213e-05	0.0131156	gain	293.721	110.62	258.908	124.714	1.219	1.591	10	ENSG00000008277	ADAM22	mcf7_stage5_vs_stage1
167153	0	ENSG00000008277	chr7	87757894	87758013	1.879	1.80851	0.055	1.877	119	6.21856e-08	4.87788e-05	gain	271.828	73.919	258.908	76.941	1.76	1.999	10	ENSG00000008277	ADAM22	mcf7_stage5_vs_stage2
167153	0	ENSG00000008277	chr7	87757894	87758013	0.788	0.733519	0.052	0.79	119	7.90691e-06	0.0427712	gain	264.046	152.756	258.908	154.983	0.66	0.908	11	ENSG00000008277	ADAM22	mcf7_stage5_vs_stage4
167154	0	ENSG00000008277	chr7	87759679	87759798	2.054	2.05489	0.106	2.059	119	7.53567e-09	6.46141e-06	gain	275.987	66.715	257.042	70.966	1.816	2.326	10	ENSG00000008277	ADAM22	mcf7_stage3_vs_stage1
167154	0	ENSG00000008277	chr7	87759679	87759798	2.306	2.27843	0.088	2.303	119	2.66776e-10	3.47772e-07	gain	255.419	51.611	257.042	50.689	2.118	2.509	10	ENSG00000008277	ADAM22	mcf7_stage3_vs_stage2
167154	0	ENSG00000008277	chr7	87759679	87759798	1.21	1.22515	0.163	1.168	119	3.61223e-05	0.0316062	gain	147.774	64.284	132.37	70.966	0.976	1.677	8	ENSG00000008277	ADAM22	mcf7_stage4_vs_stage1
167154	0	ENSG00000008277	chr7	87759679	87759798	1.462	1.45771	0.099	1.459	119	7.88498e-07	0.00144877	gain	136.779	49.735	132.37	50.689	1.223	1.691	8	ENSG00000008277	ADAM22	mcf7_stage4_vs_stage2
167154	0	ENSG00000008277	chr7	87759679	87759798	-0.844	-0.831752	0.078	-0.85	119	2.95681e-05	0.0202067	loss	137.914	248.107	132.37	257.042	-0.951	-0.604	10	ENSG00000008277	ADAM22	mcf7_stage4_vs_stage3
167154	0	ENSG00000008277	chr7	87759679	87759798	1.901	1.87583	0.083	1.898	119	5.64337e-09	7.84795e-06	gain	235.552	63.162	207.546	70.966	1.727	2.112	9	ENSG00000008277	ADAM22	mcf7_stage5_vs_stage1
167154	0	ENSG00000008277	chr7	87759679	87759798	2.153	2.10043	0.105	2.169	119	1.07678e-10	3.07629e-07	gain	218.003	48.869	207.546	50.689	1.894	2.32	9	ENSG00000008277	ADAM22	mcf7_stage5_vs_stage2
167154	0	ENSG00000008277	chr7	87759679	87759798	3.085	3.01974	0.067	3.095	119	4.40527e-05	0.0226205	gain	529.369	62.45	461.672	70.966	2.913	3.251	11	ENSG00000008277	ADAM22	mcf7_stage6_vs_stage1
167154	0	ENSG00000008277	chr7	87759679	87759798	3.337	3.28782	0.12	3.334	119	2.38922e-06	0.00159351	gain	489.883	48.319	461.672	50.689	3.067	3.594	11	ENSG00000008277	ADAM22	mcf7_stage6_vs_stage2
167155	0	ENSG00000008277	chr7	87760547	87760786	2.367	2.37177	0.158	2.356	239	2.68585e-12	8.74275e-09	gain	237.058	45.837	220.72	48.59	1.999	2.681	9	ENSG00000008277	ADAM22	mcf7_stage3_vs_stage1
167155	0	ENSG00000008277	chr7	87760547	87760786	2.132	2.11012	0.167	2.158	239	6.05218e-10	6.69448e-07	gain	219.396	49.706	220.72	48.799	1.702	2.486	9	ENSG00000008277	ADAM22	mcf7_stage3_vs_stage2
167155	0	ENSG00000008277	chr7	87760547	87760786	-1.178	-1.16856	0.172	-1.14	239	2.96068e-09	3.06543e-05	loss	94.19	213.118	90.251	220.72	-1.495	-0.848	10	ENSG00000008277	ADAM22	mcf7_stage4_vs_stage3
167155	0	ENSG00000008277	chr7	87760547	87760786	1.996	1.98432	0.189	1.957	239	3.55713e-10	9.08524e-07	gain	175.928	43.404	154.9	48.59	1.57	2.398	9	ENSG00000008277	ADAM22	mcf7_stage5_vs_stage1
167155	0	ENSG00000008277	chr7	87760547	87760786	1.762	1.72605	0.194	1.836	239	4.37268e-08	3.62876e-05	gain	162.831	47.065	154.9	48.799	1.335	2.029	9	ENSG00000008277	ADAM22	mcf7_stage5_vs_stage2
167155	0	ENSG00000008277	chr7	87760547	87760786	3.14	3.09273	0.164	3.104	239	1.41388e-08	1.31686e-05	gain	382.083	42.916	333.1	48.59	2.872	3.49	10	ENSG00000008277	ADAM22	mcf7_stage6_vs_stage1
167155	0	ENSG00000008277	chr7	87760547	87760786	2.906	2.8684	0.156	2.939	239	6.62224e-07	0.000519267	gain	353.594	46.536	333.1	48.799	2.575	3.161	10	ENSG00000008277	ADAM22	mcf7_stage6_vs_stage2
167155	0	ENSG00000008277	chr7	87760547	87760786	1.952	1.89403	0.169	1.983	239	7.4263e-07	0.000756037	gain	343.466	88.155	333.1	90.251	1.612	2.274	11	ENSG00000008277	ADAM22	mcf7_stage6_vs_stage4
167156	0	ENSG00000008277	chr7	87762164	87762283	2.201	2.20958	0.116	2.157	119	8.13483e-12	2.1028e-08	gain	192.246	42.095	178.908	44.58	2.038	2.498	9	ENSG00000008277	ADAM22	mcf7_stage3_vs_stage1
167156	0	ENSG00000008277	chr7	87762164	87762283	2.715	2.70468	0.265	2.596	119	0	0	gain	177.93	27.818	178.908	27.092	2.354	3.227	8	ENSG00000008277	ADAM22	mcf7_stage3_vs_stage2
167156	0	ENSG00000008277	chr7	87762164	87762283	1.613	1.62614	0.254	1.587	119	1.26731e-06	0.002011	gain	80.016	26.815	77.235	27.092	1.172	2.162	6	ENSG00000008277	ADAM22	mcf7_stage4_vs_stage2
167156	0	ENSG00000008277	chr7	87762164	87762283	-1.101	-1.09393	0.071	-1.102	119	2.16362e-08	0.000163483	loss	80.678	172.84	77.235	178.908	-1.236	-0.95	9	ENSG00000008277	ADAM22	mcf7_stage4_vs_stage3
167156	0	ENSG00000008277	chr7	87762164	87762283	2.119	2.10856	0.084	2.117	119	2.47695e-11	1.66929e-07	gain	173.33	39.863	152.605	44.58	1.951	2.351	8	ENSG00000008277	ADAM22	mcf7_stage5_vs_stage1
167156	0	ENSG00000008277	chr7	87762164	87762283	2.633	2.60512	0.197	2.607	119	0	0	gain	160.426	26.352	152.605	27.092	2.302	2.968	8	ENSG00000008277	ADAM22	mcf7_stage5_vs_stage2
167156	0	ENSG00000008277	chr7	87762164	87762283	1.02	0.987674	0.101	1.028	119	8.86308e-08	0.00700671	gain	155.839	76.376	152.605	77.235	0.757	1.187	9	ENSG00000008277	ADAM22	mcf7_stage5_vs_stage4
167156	0	ENSG00000008277	chr7	87762164	87762283	3.308	3.26026	0.097	3.296	119	3.454e-09	3.43632e-06	gain	389.265	39.416	339.37	44.58	3.071	3.538	11	ENSG00000008277	ADAM22	mcf7_stage6_vs_stage1
167156	0	ENSG00000008277	chr7	87762164	87762283	3.822	3.78577	0.234	3.765	119	1.71398e-11	2.7124e-08	gain	360.239	26.058	339.37	27.092	3.481	4.269	10	ENSG00000008277	ADAM22	mcf7_stage6_vs_stage2
167156	0	ENSG00000008277	chr7	87762164	87762283	1.109	1.12234	0.063	1.107	119	9.96943e-06	0.021492	gain	363.236	167.883	339.37	178.908	0.973	1.217	11	ENSG00000008277	ADAM22	mcf7_stage6_vs_stage3
167156	0	ENSG00000008277	chr7	87762164	87762283	2.21	2.15268	0.057	2.208	119	1.3209e-08	2.07825e-05	gain	349.921	75.514	339.37	77.235	2.081	2.32	11	ENSG00000008277	ADAM22	mcf7_stage6_vs_stage4
167157	0	ENSG00000008277	chr7	87763629	87763748	1.869	1.87352	0.07	1.865	119	3.65385e-08	2.3526e-05	gain	224.777	61.658	209.261	65.546	1.723	2.051	9	ENSG00000008277	ADAM22	mcf7_stage3_vs_stage1
167157	0	ENSG00000008277	chr7	87763629	87763748	1.819	1.79736	0.123	1.81	119	1.25682e-07	6.49555e-05	gain	208.032	59.534	209.261	58.546	1.636	2.174	9	ENSG00000008277	ADAM22	mcf7_stage3_vs_stage2
167157	0	ENSG00000008277	chr7	87763629	87763748	-1.058	-1.04891	0.141	-1.074	119	9.68411e-08	0.000413037	loss	96.608	202.079	92.58	209.261	-1.292	-0.768	10	ENSG00000008277	ADAM22	mcf7_stage4_vs_stage3
167157	0	ENSG00000008277	chr7	87763629	87763748	1.636	1.62048	0.074	1.634	119	3.40993e-07	0.000229806	gain	181.143	58.376	159.504	65.546	1.446	1.817	9	ENSG00000008277	ADAM22	mcf7_stage5_vs_stage1
167157	0	ENSG00000008277	chr7	87763629	87763748	1.586	1.54554	0.122	1.565	119	1.18823e-06	0.0006451	gain	167.656	56.366	159.504	58.546	1.321	1.955	9	ENSG00000008277	ADAM22	mcf7_stage5_vs_stage2
167157	0	ENSG00000008277	chr7	87763629	87763748	2.644	2.59774	0.081	2.638	119	1.01231e-06	0.000751079	gain	359.481	57.718	313.37	65.546	2.498	2.845	10	ENSG00000008277	ADAM22	mcf7_stage6_vs_stage1
167157	0	ENSG00000008277	chr7	87763629	87763748	2.594	2.55756	0.135	2.559	119	5.95971e-06	0.00352872	gain	332.679	55.731	313.37	58.546	2.418	2.969	10	ENSG00000008277	ADAM22	mcf7_stage6_vs_stage2
167157	0	ENSG00000008277	chr7	87763629	87763748	1.832	1.77595	0.128	1.849	119	1.71335e-06	0.00153642	gain	323.151	90.417	313.37	92.58	1.562	2.034	11	ENSG00000008277	ADAM22	mcf7_stage6_vs_stage4
167158	0	ENSG00000008277	chr7	87765261	87765380	1.854	1.86494	0.263	1.81	119	2.65773e-09	2.65435e-06	gain	162.804	45.694	151.437	48.437	1.315	2.337	8	ENSG00000008277	ADAM22	mcf7_stage3_vs_stage1
167158	0	ENSG00000008277	chr7	87765261	87765380	1.793	1.78512	0.17	1.732	119	7.10422e-09	5.26098e-06	gain	150.686	43.74	151.437	42.882	1.542	2.2	8	ENSG00000008277	ADAM22	mcf7_stage3_vs_stage2
167158	0	ENSG00000008277	chr7	87765261	87765380	-0.892	-0.886372	0.086	-0.872	119	7.8195e-06	0.00804374	loss	79.222	146.378	75.832	151.437	-1.112	-0.741	9	ENSG00000008277	ADAM22	mcf7_stage4_vs_stage3
167158	0	ENSG00000008277	chr7	87765261	87765380	1.568	1.56744	0.305	1.552	119	9.5122e-07	0.000561194	gain	126.81	43.269	111.529	48.437	0.885	2.116	8	ENSG00000008277	ADAM22	mcf7_stage5_vs_stage1
167158	0	ENSG00000008277	chr7	87765261	87765380	1.507	1.49035	0.136	1.47	119	1.83198e-06	0.000967467	gain	117.38	41.419	111.529	42.882	1.297	1.829	8	ENSG00000008277	ADAM22	mcf7_stage5_vs_stage2
167158	0	ENSG00000008277	chr7	87765261	87765380	2.711	2.67936	0.261	2.701	119	6.87295e-12	1.00287e-08	gain	275.971	42.783	240.471	48.437	2.217	3.202	10	ENSG00000008277	ADAM22	mcf7_stage6_vs_stage1
167158	0	ENSG00000008277	chr7	87765261	87765380	2.649	2.62312	0.144	2.602	119	1.7344e-09	2.11131e-06	gain	255.404	40.954	240.471	42.882	2.399	3.005	10	ENSG00000008277	ADAM22	mcf7_stage6_vs_stage2
167158	0	ENSG00000008277	chr7	87765261	87765380	1.749	1.70415	0.083	1.726	119	1.97782e-08	2.8525e-05	gain	248.093	74.151	240.471	75.832	1.617	1.987	10	ENSG00000008277	ADAM22	mcf7_stage6_vs_stage4
167158	0	ENSG00000008277	chr7	87765261	87765380	1.142	1.14273	0.074	1.129	119	2.63772e-06	0.00355849	gain	243.735	110.762	240.471	111.529	0.978	1.332	10	ENSG00000008277	ADAM22	mcf7_stage6_vs_stage5
167159	0	ENSG00000008277	chr7	87772331	87772450	1.898	1.89184	0.055	1.899	119	2.68934e-06	0.001173	gain	383.028	102.657	356.916	109.487	1.762	2	11	ENSG00000008277	ADAM22	mcf7_stage3_vs_stage1
167159	0	ENSG00000008277	chr7	87772331	87772450	2.107	2.06424	0.063	2.108	119	4.92275e-08	2.8488e-05	gain	354.468	82.395	356.916	81.218	1.982	2.257	11	ENSG00000008277	ADAM22	mcf7_stage3_vs_stage2
167159	0	ENSG00000008277	chr7	87772331	87772450	-1.04	-1.02428	0.052	-1.047	119	4.20916e-07	0.000962502	loss	167.173	344.315	160.555	356.916	-1.148	-0.905	11	ENSG00000008277	ADAM22	mcf7_stage4_vs_stage3
167159	0	ENSG00000008277	chr7	87772331	87772450	1.514	1.47885	0.101	1.517	119	6.97924e-06	0.00345456	gain	278.132	97.175	245.143	109.487	1.255	1.698	10	ENSG00000008277	ADAM22	mcf7_stage5_vs_stage1
167159	0	ENSG00000008277	chr7	87772331	87772450	1.722	1.65362	0.089	1.726	119	6.90068e-07	0.000400867	gain	257.403	78.001	245.143	81.218	1.517	1.953	10	ENSG00000008277	ADAM22	mcf7_stage5_vs_stage2
167160	0	ENSG00000008277	chr7	87774386	87774535	2.212	2.2236	0.117	2.203	149	8.15792e-13	3.58492e-09	gain	166.155	35.693	154.564	37.718	1.916	2.41	8	ENSG00000008277	ADAM22	mcf7_stage3_vs_stage1
167160	0	ENSG00000008277	chr7	87774386	87774535	1.779	1.77025	0.129	1.758	149	1.131e-08	7.66131e-06	gain	153.787	44.643	154.564	43.779	1.513	2.129	8	ENSG00000008277	ADAM22	mcf7_stage3_vs_stage2
167160	0	ENSG00000008277	chr7	87774386	87774535	-0.962	-0.956369	0.087	-0.963	149	1.41268e-06	0.00236065	loss	76.261	149.39	72.98	154.564	-1.176	-0.788	9	ENSG00000008277	ADAM22	mcf7_stage4_vs_stage3
167160	0	ENSG00000008277	chr7	87774386	87774535	1.851	1.8543	0.104	1.831	149	8.15442e-09	1.05061e-05	gain	121.886	33.804	107.181	37.718	1.648	2.058	7	ENSG00000008277	ADAM22	mcf7_stage5_vs_stage1
167160	0	ENSG00000008277	chr7	87774386	87774535	1.418	1.40298	0.111	1.413	149	7.34906e-06	0.00337038	gain	112.823	42.274	107.181	43.779	1.178	1.688	8	ENSG00000008277	ADAM22	mcf7_stage5_vs_stage2
167160	0	ENSG00000008277	chr7	87774386	87774535	3.195	3.15975	0.171	3.201	149	7.74936e-14	1.67519e-10	gain	307.254	33.426	267.779	37.718	2.84	3.51	10	ENSG00000008277	ADAM22	mcf7_stage6_vs_stage1
167160	0	ENSG00000008277	chr7	87774386	87774535	2.762	2.73238	0.081	2.763	149	1.85357e-08	1.94375e-05	gain	284.351	41.8	267.779	43.779	2.568	3.021	10	ENSG00000008277	ADAM22	mcf7_stage6_vs_stage2
167160	0	ENSG00000008277	chr7	87774386	87774535	0.984	0.995526	0.104	1.013	149	1.20655e-05	0.0237845	gain	286.715	145.107	267.779	154.564	0.75	1.161	11	ENSG00000008277	ADAM22	mcf7_stage6_vs_stage3
167160	0	ENSG00000008277	chr7	87774386	87774535	1.946	1.89775	0.096	1.973	149	4.99959e-09	9.01327e-06	gain	276.209	71.381	267.779	72.98	1.714	2.126	10	ENSG00000008277	ADAM22	mcf7_stage6_vs_stage4
167160	0	ENSG00000008277	chr7	87774386	87774535	1.344	1.34432	0.093	1.364	149	1.4758e-07	0.00033532	gain	271.357	106.463	267.779	107.181	1.098	1.522	10	ENSG00000008277	ADAM22	mcf7_stage6_vs_stage5
167161	0	ENSG00000008277	chr7	87774716	87774835	2.357	2.3588	0.254	2.415	119	2.00133e-11	4.21488e-08	gain	274.276	53.354	255.445	56.647	1.835	2.835	10	ENSG00000008277	ADAM22	mcf7_stage3_vs_stage1
167161	0	ENSG00000008277	chr7	87774716	87774835	2.111	2.08254	0.156	2.052	119	1.03781e-08	7.11277e-06	gain	253.835	59.644	255.445	58.655	1.887	2.497	10	ENSG00000008277	ADAM22	mcf7_stage3_vs_stage2
167161	0	ENSG00000008277	chr7	87774716	87774835	1.252	1.26822	0.23	1.325	119	4.28634e-05	0.0349921	gain	122.727	51.414	109.857	56.647	0.768	1.586	8	ENSG00000008277	ADAM22	mcf7_stage4_vs_stage1
167161	0	ENSG00000008277	chr7	87774716	87774835	-1.104	-1.09257	0.096	-1.094	119	3.62336e-08	0.000233221	loss	114.543	246.569	109.857	255.445	-1.305	-0.872	10	ENSG00000008277	ADAM22	mcf7_stage4_vs_stage3
167161	0	ENSG00000008277	chr7	87774716	87774835	1.965	1.94801	0.237	1.982	119	9.38714e-10	1.86913e-06	gain	197.16	50.518	173.647	56.647	1.49	2.464	9	ENSG00000008277	ADAM22	mcf7_stage5_vs_stage1
167161	0	ENSG00000008277	chr7	87774716	87774835	1.719	1.67408	0.206	1.633	119	1.84564e-07	0.000122765	gain	182.478	56.47	173.647	58.655	1.494	2.263	9	ENSG00000008277	ADAM22	mcf7_stage5_vs_stage2
167161	0	ENSG00000008277	chr7	87774716	87774835	3.265	3.20565	0.202	3.293	119	6.92461e-06	0.00433033	gain	480.861	49.95	419.328	56.647	2.79	3.696	11	ENSG00000008277	ADAM22	mcf7_stage6_vs_stage1
167161	0	ENSG00000008277	chr7	87774716	87774835	3.019	2.97263	0.189	2.962	119	8.5356e-06	0.00483988	gain	444.996	55.834	419.328	58.655	2.788	3.429	11	ENSG00000008277	ADAM22	mcf7_stage6_vs_stage2
167161	0	ENSG00000008277	chr7	87774716	87774835	2.013	1.94502	0.105	2.002	119	1.10312e-05	0.00751637	gain	432.247	107.197	419.328	109.857	1.783	2.223	11	ENSG00000008277	ADAM22	mcf7_stage6_vs_stage4
167162	0	ENSG00000008277	chr7	87778272	87778391	1.915	1.9345	0.162	1.892	119	3.64826e-09	3.4852e-06	gain	107.64	28.923	99.966	30.462	1.649	2.433	7	ENSG00000008277	ADAM22	mcf7_stage3_vs_stage1
167162	0	ENSG00000008277	chr7	87778272	87778391	2.215	2.22753	0.104	2.215	119	1.64935e-12	5.24097e-09	gain	99.641	21.455	99.966	20.782	1.936	2.394	7	ENSG00000008277	ADAM22	mcf7_stage3_vs_stage2
167162	0	ENSG00000008277	chr7	87778272	87778391	-0.88	-0.879439	0.136	-0.863	119	7.55999e-05	0.0416032	loss	52.737	96.797	50.319	99.966	-1.196	-0.586	7	ENSG00000008277	ADAM22	mcf7_stage4_vs_stage3
167162	0	ENSG00000008277	chr7	87778272	87778391	1.539	1.55882	0.116	1.521	119	1.37134e-05	0.00632339	gain	79.273	27.397	69.555	30.462	1.306	1.826	6	ENSG00000008277	ADAM22	mcf7_stage5_vs_stage1
167162	0	ENSG00000008277	chr7	87778272	87778391	1.839	1.85884	0.165	1.892	119	1.15303e-07	8.16839e-05	gain	73.391	20.33	69.555	20.782	1.405	2.181	6	ENSG00000008277	ADAM22	mcf7_stage5_vs_stage2
167162	0	ENSG00000008277	chr7	87778272	87778391	2.944	2.9294	0.156	2.929	119	0	0	gain	205.89	27.092	179.294	30.462	2.695	3.441	9	ENSG00000008277	ADAM22	mcf7_stage6_vs_stage1
167162	0	ENSG00000008277	chr7	87778272	87778391	3.243	3.23045	0.114	3.23	119	0	0	gain	190.556	20.105	179.294	20.782	2.973	3.491	9	ENSG00000008277	ADAM22	mcf7_stage6_vs_stage2
167162	0	ENSG00000008277	chr7	87778272	87778391	1.03	1.03792	0.046	1.026	119	2.02792e-07	0.00146338	gain	192.139	94.027	179.294	99.966	0.912	1.196	9	ENSG00000008277	ADAM22	mcf7_stage6_vs_stage3
167162	0	ENSG00000008277	chr7	87778272	87778391	1.91	1.87943	0.131	1.912	119	2.22045e-16	2.26053e-12	gain	185.104	49.372	179.294	50.319	1.615	2.234	9	ENSG00000008277	ADAM22	mcf7_stage6_vs_stage4
167162	0	ENSG00000008277	chr7	87778272	87778391	1.404	1.40694	0.135	1.387	119	4.28257e-12	7.79094e-08	gain	181.855	69.264	179.294	69.555	1.18	1.71	9	ENSG00000008277	ADAM22	mcf7_stage6_vs_stage5
167163	0	ENSG00000008277	chr7	87780261	87780380	1.938	1.92784	0.044	1.937	119	1.97005e-06	0.000897119	gain	469.561	122.596	437.655	130.857	1.855	2.038	11	ENSG00000008277	ADAM22	mcf7_stage3_vs_stage1
167163	0	ENSG00000008277	chr7	87780261	87780380	2.064	2.01218	0.154	2.031	119	1.28473e-07	6.60383e-05	gain	434.54	104.519	437.655	103.16	1.837	2.387	11	ENSG00000008277	ADAM22	mcf7_stage3_vs_stage2
167163	0	ENSG00000008277	chr7	87780261	87780380	1.206	1.1837	0.12	1.173	119	1.73842e-05	0.0149479	gain	230.994	100.701	223.882	103.16	1.026	1.486	10	ENSG00000008277	ADAM22	mcf7_stage4_vs_stage2
167163	0	ENSG00000008277	chr7	87780261	87780380	-0.858	-0.839236	0.048	-0.866	119	4.38207e-05	0.0282056	loss	232.913	422.091	223.882	437.655	-0.948	-0.732	11	ENSG00000008277	ADAM22	mcf7_stage4_vs_stage3
167163	0	ENSG00000008277	chr7	87780261	87780380	1.551	1.50738	0.051	1.552	119	4.09306e-06	0.00213451	gain	339.593	116.044	299.412	130.857	1.442	1.707	11	ENSG00000008277	ADAM22	mcf7_stage5_vs_stage1
167163	0	ENSG00000008277	chr7	87780261	87780380	1.677	1.59418	0.12	1.655	119	1.12986e-06	0.000615327	gain	314.276	98.937	299.412	103.16	1.46	1.952	11	ENSG00000008277	ADAM22	mcf7_stage5_vs_stage2
167164	0	ENSG00000008277	chr7	87780544	87780663	1.787	1.79253	0.065	1.791	119	9.51898e-08	5.67189e-05	gain	211.222	61.281	196.613	65.143	1.634	1.959	9	ENSG00000008277	ADAM22	mcf7_stage3_vs_stage1
167164	0	ENSG00000008277	chr7	87780544	87780663	1.577	1.5564	0.058	1.568	119	3.73627e-06	0.00154735	gain	195.489	65.711	196.613	64.672	1.439	1.735	9	ENSG00000008277	ADAM22	mcf7_stage3_vs_stage2
167164	0	ENSG00000008277	chr7	87780544	87780663	-1.062	-1.05367	0.114	-1.069	119	7.84942e-08	0.000358983	loss	90.998	189.896	87.176	196.613	-1.242	-0.85	9	ENSG00000008277	ADAM22	mcf7_stage4_vs_stage3
167164	0	ENSG00000008277	chr7	87780544	87780663	1.65	1.6344	0.085	1.628	119	2.70914e-07	0.000186157	gain	181.905	58.02	160.176	65.143	1.44	1.845	9	ENSG00000008277	ADAM22	mcf7_stage5_vs_stage1
167164	0	ENSG00000008277	chr7	87780544	87780663	1.44	1.39755	0.13	1.391	119	1.21598e-05	0.00531107	gain	168.361	62.212	160.176	64.672	1.237	1.719	9	ENSG00000008277	ADAM22	mcf7_stage5_vs_stage2
167164	0	ENSG00000008277	chr7	87780544	87780663	0.926	0.890926	0.06	0.921	119	8.53181e-07	0.0152172	gain	163.546	86.142	160.176	87.176	0.795	1.099	9	ENSG00000008277	ADAM22	mcf7_stage5_vs_stage4
167164	0	ENSG00000008277	chr7	87780544	87780663	2.594	2.54954	0.071	2.582	119	4.74564e-07	0.000372627	gain	346.187	57.366	301.765	65.143	2.467	2.748	10	ENSG00000008277	ADAM22	mcf7_stage6_vs_stage1
167164	0	ENSG00000008277	chr7	87780544	87780663	2.384	2.34822	0.105	2.364	119	2.57283e-05	0.0122035	gain	320.377	61.51	301.765	64.672	2.224	2.665	10	ENSG00000008277	ADAM22	mcf7_stage6_vs_stage2
167164	0	ENSG00000008277	chr7	87780544	87780663	1.87	1.81586	0.053	1.876	119	4.48753e-07	0.000482392	gain	311.202	85.169	301.765	87.176	1.769	1.994	10	ENSG00000008277	ADAM22	mcf7_stage6_vs_stage4
167165	0	ENSG00000008277	chr7	87782529	87782648	2.43	2.4498	0.199	2.396	119	1.00586e-13	7.68724e-10	gain	113.305	21.254	105.252	22.244	2.13	2.9	7	ENSG00000008277	ADAM22	mcf7_stage3_vs_stage1
167165	0	ENSG00000008277	chr7	87782529	87782648	2.133	2.14286	0.177	2.138	119	4.84346e-12	1.22678e-08	gain	104.883	23.954	105.252	23.261	1.753	2.494	7	ENSG00000008277	ADAM22	mcf7_stage3_vs_stage2
167165	0	ENSG00000008277	chr7	87782529	87782648	1.643	1.66322	0.416	1.467	119	9.02384e-06	0.0119086	gain	63.273	20.493	56.42	22.244	1.164	2.622	6	ENSG00000008277	ADAM22	mcf7_stage4_vs_stage1
167165	0	ENSG00000008277	chr7	87782529	87782648	2.183	2.2013	0.331	2.07	119	5.46297e-10	1.25952e-06	gain	90.312	20.141	79.303	22.244	1.801	2.964	6	ENSG00000008277	ADAM22	mcf7_stage5_vs_stage1
167165	0	ENSG00000008277	chr7	87782529	87782648	1.887	1.89812	0.141	1.912	119	1.89911e-08	1.77937e-05	gain	83.607	22.696	79.303	23.261	1.591	2.122	6	ENSG00000008277	ADAM22	mcf7_stage5_vs_stage2
167165	0	ENSG00000008277	chr7	87782529	87782648	3.437	3.42222	0.36	3.371	119	0	0	gain	213.823	19.917	186.218	22.244	2.919	4.243	9	ENSG00000008277	ADAM22	mcf7_stage6_vs_stage1
167165	0	ENSG00000008277	chr7	87782529	87782648	3.14	3.12569	0.121	3.129	119	0	0	gain	197.896	22.443	186.218	23.261	2.872	3.37	9	ENSG00000008277	ADAM22	mcf7_stage6_vs_stage2
167165	0	ENSG00000008277	chr7	87782529	87782648	1.009	1.01729	0.172	0.988	119	3.74646e-07	0.00209647	gain	199.54	98.972	186.218	105.252	0.73	1.392	10	ENSG00000008277	ADAM22	mcf7_stage6_vs_stage3
167165	0	ENSG00000008277	chr7	87782529	87782648	1.794	1.76099	0.108	1.804	119	1.75415e-14	1.04686e-10	gain	192.234	55.297	186.218	56.42	1.572	1.978	9	ENSG00000008277	ADAM22	mcf7_stage6_vs_stage4
167165	0	ENSG00000008277	chr7	87782529	87782648	1.253	1.25553	0.067	1.275	119	2.15813e-09	1.20216e-05	gain	188.859	78.901	186.218	79.303	1.093	1.383	9	ENSG00000008277	ADAM22	mcf7_stage6_vs_stage5
167166	0	ENSG00000008277	chr7	87785142	87785381	1.984	1.97877	0.17	2.006	239	5.77168e-07	0.000295779	gain	369.741	94.254	344.519	100.481	1.567	2.267	11	ENSG00000008277	ADAM22	mcf7_stage3_vs_stage1
167166	0	ENSG00000008277	chr7	87785142	87785381	2.134	2.09288	0.101	2.105	239	3.08534e-08	1.87229e-05	gain	342.173	78.331	344.519	77.188	1.989	2.404	11	ENSG00000008277	ADAM22	mcf7_stage3_vs_stage2
167166	0	ENSG00000008277	chr7	87785142	87785381	1.161	1.14842	0.129	1.182	239	6.16843e-05	0.0394398	gain	167.633	75.474	162.339	77.188	0.91	1.394	9	ENSG00000008277	ADAM22	mcf7_stage4_vs_stage2
167166	0	ENSG00000008277	chr7	87785142	87785381	-0.972	-0.95653	0.093	-1.001	239	2.24433e-06	0.00333366	loss	169.025	332.373	162.339	344.519	-1.163	-0.709	11	ENSG00000008277	ADAM22	mcf7_stage4_vs_stage3
167166	0	ENSG00000008277	chr7	87785142	87785381	1.514	1.48258	0.081	1.51	239	5.56114e-06	0.00283266	gain	255.4	89.223	225.071	100.481	1.346	1.671	10	ENSG00000008277	ADAM22	mcf7_stage5_vs_stage1
167166	0	ENSG00000008277	chr7	87785142	87785381	1.664	1.60095	0.18	1.644	239	1.27214e-06	0.000686375	gain	236.369	74.155	225.071	77.188	1.368	2.107	10	ENSG00000008277	ADAM22	mcf7_stage5_vs_stage2
167167	0	ENSG00000008277	chr7	87792291	87792530	2.053	2.05095	0.14	2.046	239	3.20294e-08	2.12115e-05	gain	318.099	78.282	296.335	83.364	1.775	2.373	10	ENSG00000008277	ADAM22	mcf7_stage3_vs_stage1
167167	0	ENSG00000008277	chr7	87792291	87792530	1.932	1.89599	0.172	1.987	239	4.7844e-07	0.000221206	gain	294.387	79.141	296.335	77.992	1.628	2.242	10	ENSG00000008277	ADAM22	mcf7_stage3_vs_stage2
167167	0	ENSG00000008277	chr7	87792291	87792530	-0.947	-0.933333	0.069	-0.955	239	3.23811e-06	0.00423116	loss	147.186	285.957	141.301	296.335	-1.086	-0.76	11	ENSG00000008277	ADAM22	mcf7_stage4_vs_stage3
167167	0	ENSG00000008277	chr7	87792291	87792530	1.798	1.76948	0.255	1.839	239	4.86833e-08	4.28662e-05	gain	248.406	74.109	218.895	83.364	1.428	2.335	10	ENSG00000008277	ADAM22	mcf7_stage5_vs_stage1
167167	0	ENSG00000008277	chr7	87792291	87792530	1.678	1.61623	0.244	1.635	239	9.60175e-07	0.000529211	gain	229.897	74.921	218.895	77.992	1.279	2.128	10	ENSG00000008277	ADAM22	mcf7_stage5_vs_stage2
167167	0	ENSG00000008277	chr7	87792291	87792530	2.807	2.75525	0.199	2.817	239	0.000140354	0.0497965	gain	500.755	74.076	471.929	77.992	2.482	3.226	11	ENSG00000008277	ADAM22	mcf7_stage6_vs_stage2
167168	0	ENSG00000008277	chr7	87795114	87795263	2.326	2.32985	0.112	2.35	149	1.10902e-11	2.565e-08	gain	246.53	49.513	229.557	52.53	2.087	2.539	9	ENSG00000008277	ADAM22	mcf7_stage3_vs_stage1
167168	0	ENSG00000008277	chr7	87795114	87795263	2.136	2.11237	0.116	2.144	149	1.14831e-09	1.15338e-06	gain	228.161	52.074	229.557	51.148	1.887	2.375	9	ENSG00000008277	ADAM22	mcf7_stage3_vs_stage2
167168	0	ENSG00000008277	chr7	87795114	87795263	1.382	1.3983	0.243	1.329	149	6.90222e-06	0.00969171	gain	123.939	47.714	110.946	52.53	1.001	1.877	8	ENSG00000008277	ADAM22	mcf7_stage4_vs_stage1
167168	0	ENSG00000008277	chr7	87795114	87795263	1.193	1.19256	0.303	1.202	149	8.06204e-05	0.0492041	gain	114.723	50.181	110.946	51.148	0.748	1.636	8	ENSG00000008277	ADAM22	mcf7_stage4_vs_stage2
167168	0	ENSG00000008277	chr7	87795114	87795263	-0.943	-0.932415	0.213	-0.954	149	2.40214e-06	0.00347885	loss	115.674	221.631	110.946	229.557	-1.266	-0.597	10	ENSG00000008277	ADAM22	mcf7_stage4_vs_stage3
167168	0	ENSG00000008277	chr7	87795114	87795263	1.94	1.92701	0.102	1.951	149	1.18852e-09	2.26364e-06	gain	179.151	46.883	157.745	52.53	1.71	2.121	9	ENSG00000008277	ADAM22	mcf7_stage5_vs_stage1
167168	0	ENSG00000008277	chr7	87795114	87795263	1.751	1.71335	0.136	1.753	149	6.09792e-08	4.80861e-05	gain	165.813	49.306	157.745	51.148	1.478	2.029	9	ENSG00000008277	ADAM22	mcf7_stage5_vs_stage2
167168	0	ENSG00000008277	chr7	87795114	87795263	3.189	3.13673	0.126	3.228	149	3.35659e-07	0.000265943	gain	419.648	46.356	365.893	52.53	2.931	3.448	11	ENSG00000008277	ADAM22	mcf7_stage6_vs_stage1
167168	0	ENSG00000008277	chr7	87795114	87795263	2.999	2.95794	0.148	3.016	149	1.38069e-06	0.00098502	gain	388.354	48.752	365.893	51.148	2.75	3.289	11	ENSG00000008277	ADAM22	mcf7_stage6_vs_stage2
167168	0	ENSG00000008277	chr7	87795114	87795263	1.807	1.74376	0.168	1.829	149	2.5533e-05	0.0154733	gain	377.229	108.255	365.893	110.946	1.526	2.059	11	ENSG00000008277	ADAM22	mcf7_stage6_vs_stage4
167169	0	ENSG00000008277	chr7	87797437	87797556	2.266	2.27458	0.095	2.272	119	1.95599e-12	7.01666e-09	gain	193.858	40.441	180.412	42.807	2.029	2.52	9	ENSG00000008277	ADAM22	mcf7_stage3_vs_stage1
167169	0	ENSG00000008277	chr7	87797437	87797556	2.415	2.4031	0.157	2.458	119	2.79776e-14	1.62986e-10	gain	179.422	34.029	180.412	33.252	2.14	2.755	9	ENSG00000008277	ADAM22	mcf7_stage3_vs_stage2
167169	0	ENSG00000008277	chr7	87797437	87797556	1.366	1.37623	0.104	1.342	119	2.62268e-05	0.0207739	gain	84.463	32.798	81.555	33.252	1.164	1.705	7	ENSG00000008277	ADAM22	mcf7_stage4_vs_stage2
167169	0	ENSG00000008277	chr7	87797437	87797556	-1.049	-1.04165	0.16	-1.022	119	9.98203e-08	0.000413037	loss	85.162	174.289	81.555	180.412	-1.52	-0.823	9	ENSG00000008277	ADAM22	mcf7_stage4_vs_stage3
167169	0	ENSG00000008277	chr7	87797437	87797556	1.896	1.89283	0.076	1.879	119	2.81349e-09	4.74024e-06	gain	142.228	38.297	125.143	42.807	1.748	2.138	8	ENSG00000008277	ADAM22	mcf7_stage5_vs_stage1
167169	0	ENSG00000008277	chr7	87797437	87797556	2.045	2.02617	0.137	2.02	119	7.91653e-11	2.42042e-07	gain	131.646	32.23	125.143	33.252	1.828	2.398	8	ENSG00000008277	ADAM22	mcf7_stage5_vs_stage2
167169	0	ENSG00000008277	chr7	87797437	87797556	3.329	3.28251	0.083	3.327	119	8.18397e-10	9.14691e-07	gain	381.092	37.868	332.235	42.807	3.152	3.516	10	ENSG00000008277	ADAM22	mcf7_stage6_vs_stage1
167169	0	ENSG00000008277	chr7	87797437	87797556	3.477	3.44095	0.077	3.481	119	8.47712e-10	1.06932e-06	gain	352.677	31.869	332.235	33.252	3.318	3.676	10	ENSG00000008277	ADAM22	mcf7_stage6_vs_stage2
167169	0	ENSG00000008277	chr7	87797437	87797556	1.063	1.07624	0.093	1.033	119	2.02853e-05	0.0325827	gain	355.61	169.29	332.235	180.412	0.841	1.234	11	ENSG00000008277	ADAM22	mcf7_stage6_vs_stage3
167169	0	ENSG00000008277	chr7	87797437	87797556	2.112	2.05502	0.093	2.093	119	4.91924e-08	6.49899e-05	gain	342.575	79.709	332.235	81.555	1.957	2.4	11	ENSG00000008277	ADAM22	mcf7_stage6_vs_stage4
167169	0	ENSG00000008277	chr7	87797437	87797556	1.433	1.43205	0.076	1.444	119	1.18408e-06	0.00180946	gain	336.555	124.221	332.235	125.143	1.259	1.559	11	ENSG00000008277	ADAM22	mcf7_stage6_vs_stage5
167170	0	ENSG00000008277	chr7	87797639	87797758	2.774	2.80503	0.271	2.792	119	5.15588e-13	2.66553e-09	gain	67.534	9.681	62.546	9.84	2.054	3.319	5	ENSG00000008277	ADAM22	mcf7_stage3_vs_stage1
167170	0	ENSG00000008277	chr7	87797639	87797758	3.245	3.28149	0.281	3.31	119	0	0	gain	62.53	6.923	62.546	6.37	2.467	3.679	5	ENSG00000008277	ADAM22	mcf7_stage3_vs_stage2
167170	0	ENSG00000008277	chr7	87797639	87797758	-1.467	-1.47363	0.207	-1.451	119	3.26752e-07	0.000812568	loss	22.675	60.75	21.361	62.546	-1.909	-1.052	6	ENSG00000008277	ADAM22	mcf7_stage4_vs_stage3
167170	0	ENSG00000008277	chr7	87797639	87797758	2.623	2.6636	0.245	2.666	119	2.1529e-10	6.34021e-07	gain	57.107	9.189	49.983	9.84	2.029	3.179	5	ENSG00000008277	ADAM22	mcf7_stage5_vs_stage1
167170	0	ENSG00000008277	chr7	87797639	87797758	3.091	3.14232	0.378	3.2	119	3.5083e-14	6.11403e-10	gain	52.881	6.578	49.983	6.37	2.016	3.681	5	ENSG00000008277	ADAM22	mcf7_stage5_vs_stage2
167170	0	ENSG00000008277	chr7	87797639	87797758	1.319	1.33057	0.263	1.327	119	9.996e-06	0.0476421	gain	51.379	21.485	49.983	21.361	0.655	1.781	5	ENSG00000008277	ADAM22	mcf7_stage5_vs_stage4
167170	0	ENSG00000008277	chr7	87797639	87797758	3.458	3.48345	0.276	3.527	119	0	0	gain	102.387	9.09	88.941	9.84	2.701	3.921	7	ENSG00000008277	ADAM22	mcf7_stage6_vs_stage1
167170	0	ENSG00000008277	chr7	87797639	87797758	3.925	3.94104	0.273	3.977	119	0	0	gain	94.78	6.509	88.941	6.37	3.29	4.336	6	ENSG00000008277	ADAM22	mcf7_stage6_vs_stage2
167170	0	ENSG00000008277	chr7	87797639	87797758	2.154	2.15607	0.167	2.132	119	6.66134e-16	6.40484e-12	gain	92.075	21.247	88.941	21.361	1.766	2.51	7	ENSG00000008277	ADAM22	mcf7_stage6_vs_stage4
167171	0	ENSG00000008277	chr7	87800808	87800927	2.092	2.09116	0.078	2.116	119	8.3338e-09	6.97563e-06	gain	302.547	70.769	281.824	75.311	1.896	2.242	10	ENSG00000008277	ADAM22	mcf7_stage3_vs_stage1
167171	0	ENSG00000008277	chr7	87800808	87800927	2.534	2.50351	0.08	2.529	119	1.46765e-11	2.81866e-08	gain	279.996	48.561	281.824	47.664	2.369	2.717	10	ENSG00000008277	ADAM22	mcf7_stage3_vs_stage2
167171	0	ENSG00000008277	chr7	87800808	87800927	1.336	1.35046	0.102	1.343	119	3.23956e-06	0.0056296	gain	172.289	68.189	154.403	75.311	1.067	1.546	9	ENSG00000008277	ADAM22	mcf7_stage4_vs_stage1
167171	0	ENSG00000008277	chr7	87800808	87800927	1.778	1.77056	0.138	1.747	119	1.32272e-09	2.30882e-05	gain	159.463	46.797	154.403	47.664	1.506	2.123	8	ENSG00000008277	ADAM22	mcf7_stage4_vs_stage2
167171	0	ENSG00000008277	chr7	87800808	87800927	1.93	1.90142	0.097	1.943	119	4.56728e-09	6.66906e-06	gain	255.909	66.998	225.521	75.311	1.697	2.116	10	ENSG00000008277	ADAM22	mcf7_stage5_vs_stage1
167171	0	ENSG00000008277	chr7	87800808	87800927	2.372	2.31541	0.108	2.336	119	1.50857e-12	1.05161e-08	gain	236.84	45.982	225.521	47.664	2.156	2.624	9	ENSG00000008277	ADAM22	mcf7_stage5_vs_stage2
167171	0	ENSG00000008277	chr7	87800808	87800927	3.121	3.05112	0.068	3.122	119	4.89711e-05	0.0245696	gain	578.05	66.242	504.168	75.311	2.961	3.221	12	ENSG00000008277	ADAM22	mcf7_stage6_vs_stage1
167171	0	ENSG00000008277	chr7	87800808	87800927	3.563	3.51087	0.076	3.565	119	1.39481e-06	0.000991033	gain	534.929	45.465	504.168	47.664	3.364	3.712	11	ENSG00000008277	ADAM22	mcf7_stage6_vs_stage2
167172	0	ENSG00000008277	chr7	87808214	87808363	2.332	2.34515	0.132	2.344	149	5.72875e-14	5.29988e-10	gain	155.876	31.053	144.973	32.745	2.076	2.617	8	ENSG00000008277	ADAM22	mcf7_stage3_vs_stage1
167172	0	ENSG00000008277	chr7	87808214	87808363	2.121	2.11663	0.364	2.097	149	2.34057e-12	7.05271e-09	gain	144.276	34.939	144.973	34.154	1.6	2.971	8	ENSG00000008277	ADAM22	mcf7_stage3_vs_stage2
167172	0	ENSG00000008277	chr7	87808214	87808363	-1.066	-1.06137	0.182	-1.054	149	1.16575e-07	0.000440419	loss	67.817	140.152	64.846	144.973	-1.388	-0.727	8	ENSG00000008277	ADAM22	mcf7_stage4_vs_stage3
167172	0	ENSG00000008277	chr7	87808214	87808363	2.252	2.2518	0.158	2.272	149	1.95421e-12	2.32224e-08	gain	139.269	29.413	122.53	32.745	1.953	2.522	8	ENSG00000008277	ADAM22	mcf7_stage5_vs_stage1
167172	0	ENSG00000008277	chr7	87808214	87808363	2.041	2.02297	0.411	2.008	149	8.80553e-11	2.6458e-07	gain	128.908	33.091	122.53	34.154	1.453	2.977	8	ENSG00000008277	ADAM22	mcf7_stage5_vs_stage2
167172	0	ENSG00000008277	chr7	87808214	87808363	0.987	0.962387	0.214	1.001	149	8.72719e-07	0.0152172	gain	125.225	64.204	122.53	64.846	0.627	1.376	8	ENSG00000008277	ADAM22	mcf7_stage5_vs_stage4
167172	0	ENSG00000008277	chr7	87808214	87808363	3.132	3.10681	0.15	3.162	149	0	0	gain	254.028	29.084	221.315	32.745	2.802	3.386	9	ENSG00000008277	ADAM22	mcf7_stage6_vs_stage1
167172	0	ENSG00000008277	chr7	87808214	87808363	2.921	2.89907	0.38	2.827	149	3.59712e-14	8.02786e-11	gain	235.099	32.72	221.315	34.154	2.393	3.797	9	ENSG00000008277	ADAM22	mcf7_stage6_vs_stage2
167172	0	ENSG00000008277	chr7	87808214	87808363	1.867	1.8266	0.206	1.895	149	3.44846e-11	9.18188e-08	gain	228.37	63.48	221.315	64.846	1.462	2.324	10	ENSG00000008277	ADAM22	mcf7_stage6_vs_stage4
167173	0	ENSG00000008277	chr7	87810810	87810929	1.74	1.74979	0.118	1.718	119	3.80533e-08	2.4235e-05	gain	169.883	50.83	158.042	53.941	1.518	2.008	9	ENSG00000008277	ADAM22	mcf7_stage3_vs_stage1
167173	0	ENSG00000008277	chr7	87810810	87810929	1.591	1.57993	0.075	1.599	119	5.01495e-07	0.000230646	gain	157.237	52.162	158.042	51.235	1.427	1.75	8	ENSG00000008277	ADAM22	mcf7_stage3_vs_stage2
167173	0	ENSG00000008277	chr7	87810810	87810929	-0.926	-0.919964	0.058	-0.918	119	3.18195e-06	0.00420954	loss	80.443	152.741	77.008	158.042	-1.07	-0.825	9	ENSG00000008277	ADAM22	mcf7_stage4_vs_stage3
167173	0	ENSG00000008277	chr7	87810810	87810929	1.72	1.71067	0.197	1.699	119	5.9485e-08	5.10936e-05	gain	159.711	48.129	140.58	53.941	1.349	2.08	8	ENSG00000008277	ADAM22	mcf7_stage5_vs_stage1
167173	0	ENSG00000008277	chr7	87810810	87810929	1.57	1.53836	0.141	1.617	119	8.50869e-07	0.000473749	gain	147.824	49.39	140.58	51.235	1.248	1.783	8	ENSG00000008277	ADAM22	mcf7_stage5_vs_stage2
167173	0	ENSG00000008277	chr7	87810810	87810929	0.906	0.875763	0.144	0.926	119	3.05368e-06	0.0251477	gain	143.598	76.153	140.58	77.008	0.504	1.076	9	ENSG00000008277	ADAM22	mcf7_stage5_vs_stage4
167173	0	ENSG00000008277	chr7	87810810	87810929	2.825	2.783	0.122	2.811	119	8.18145e-09	7.87123e-06	gain	338.129	47.588	294.731	53.941	2.611	3.104	10	ENSG00000008277	ADAM22	mcf7_stage6_vs_stage1
167173	0	ENSG00000008277	chr7	87810810	87810929	2.675	2.64133	0.109	2.702	119	8.337e-07	0.000630988	gain	312.921	48.834	294.731	51.235	2.452	2.883	10	ENSG00000008277	ADAM22	mcf7_stage6_vs_stage2
167173	0	ENSG00000008277	chr7	87810810	87810929	1.085	1.09715	0.056	1.096	119	3.55604e-06	0.0102812	gain	315.523	148.362	294.731	158.042	0.967	1.181	11	ENSG00000008277	ADAM22	mcf7_stage6_vs_stage3
167173	0	ENSG00000008277	chr7	87810810	87810929	2.011	1.95884	0.086	2.001	119	1.80486e-08	2.66979e-05	gain	303.96	75.293	294.731	77.008	1.824	2.192	10	ENSG00000008277	ADAM22	mcf7_stage6_vs_stage4
167174	0	ENSG00000008277	chr7	87811248	87811367	2.021	2.02197	0.111	2.056	119	1.26095e-08	9.98396e-06	gain	273.979	67.397	255.168	71.697	1.784	2.212	10	ENSG00000008277	ADAM22	mcf7_stage3_vs_stage1
167174	0	ENSG00000008277	chr7	87811248	87811367	1.871	1.84128	0.091	1.886	119	5.70422e-07	0.000258268	gain	253.56	69.236	255.168	68.168	1.684	2.046	10	ENSG00000008277	ADAM22	mcf7_stage3_vs_stage2
167174	0	ENSG00000008277	chr7	87811248	87811367	-1.061	-1.04944	0.151	-1.056	119	1.24122e-07	0.000449395	loss	118.844	246.302	114	255.168	-1.284	-0.837	10	ENSG00000008277	ADAM22	mcf7_stage4_vs_stage3
167174	0	ENSG00000008277	chr7	87811248	87811367	1.768	1.74548	0.102	1.792	119	5.08906e-08	4.43639e-05	gain	217.318	63.807	191.445	71.697	1.524	1.921	9	ENSG00000008277	ADAM22	mcf7_stage5_vs_stage1
167174	0	ENSG00000008277	chr7	87811248	87811367	1.618	1.56548	0.071	1.63	119	1.49477e-06	0.00080153	gain	201.13	65.548	191.445	68.168	1.411	1.743	9	ENSG00000008277	ADAM22	mcf7_stage5_vs_stage2
167174	0	ENSG00000008277	chr7	87811248	87811367	0.808	0.764993	0.149	0.811	119	9.81672e-06	0.0476421	gain	195.375	112.494	191.445	114	0.551	1.055	10	ENSG00000008277	ADAM22	mcf7_stage5_vs_stage4
167174	0	ENSG00000008277	chr7	87811248	87811367	2.968	2.9061	0.132	2.995	119	6.91332e-05	0.0325407	gain	493.25	63.088	430.143	71.697	2.646	3.16	11	ENSG00000008277	ADAM22	mcf7_stage6_vs_stage1
167174	0	ENSG00000008277	chr7	87811248	87811367	2.818	2.77007	0.098	2.832	119	5.12778e-05	0.0218245	gain	456.461	64.808	430.143	68.168	2.56	2.968	11	ENSG00000008277	ADAM22	mcf7_stage6_vs_stage2
167174	0	ENSG00000008277	chr7	87811248	87811367	2.008	1.93878	0.196	2.022	119	1.63709e-05	0.010773	gain	443.382	111.221	430.143	114	1.703	2.325	11	ENSG00000008277	ADAM22	mcf7_stage6_vs_stage4
167175	0	ENSG00000008277	chr7	87815897	87816016	1.953	1.94398	0.103	1.947	119	2.19142e-06	0.000982649	gain	444.523	115.147	414.294	122.874	1.739	2.282	11	ENSG00000008277	ADAM22	mcf7_stage3_vs_stage1
167175	0	ENSG00000008277	chr7	87815897	87816016	2.072	2.02263	0.055	2.074	119	1.04878e-07	5.50432e-05	gain	411.372	97.867	414.294	96.563	1.972	2.182	11	ENSG00000008277	ADAM22	mcf7_stage3_vs_stage2
167175	0	ENSG00000008277	chr7	87815897	87816016	-1.192	-1.17484	0.049	-1.182	119	8.23019e-09	6.81099e-05	loss	175.286	399.587	168.37	414.294	-1.333	-1.108	11	ENSG00000008277	ADAM22	mcf7_stage4_vs_stage3
167175	0	ENSG00000008277	chr7	87815897	87816016	1.654	1.61074	0.136	1.651	119	8.70964e-07	0.000519089	gain	342.895	108.995	302.328	122.874	1.367	1.953	11	ENSG00000008277	ADAM22	mcf7_stage5_vs_stage1
167175	0	ENSG00000008277	chr7	87815897	87816016	1.772	1.68972	0.089	1.751	119	2.54674e-07	0.000164992	gain	317.331	92.643	302.328	96.563	1.59	1.931	11	ENSG00000008277	ADAM22	mcf7_stage5_vs_stage2
167175	0	ENSG00000008277	chr7	87815897	87816016	0.892	0.832637	0.068	0.892	119	2.30408e-07	0.00936858	gain	308.244	165.907	302.328	168.37	0.689	1.012	11	ENSG00000008277	ADAM22	mcf7_stage5_vs_stage4
167176	0	ENSG00000008277	chr7	87822373	87822612	2.421	2.42966	0.163	2.381	239	5.28466e-14	5.16065e-10	gain	195.677	37.74	182.109	39.912	2.15	2.805	9	ENSG00000008277	ADAM22	mcf7_stage3_vs_stage1
167176	0	ENSG00000008277	chr7	87822373	87822612	2.577	2.5654	0.132	2.558	239	4.44089e-16	4.56545e-12	gain	181.105	30.893	182.109	30.142	2.312	2.951	8	ENSG00000008277	ADAM22	mcf7_stage3_vs_stage2
167176	0	ENSG00000008277	chr7	87822373	87822612	1.5	1.51768	0.336	1.463	239	4.13657e-06	0.00648252	gain	97.026	36.373	86.757	39.912	1.013	2.219	7	ENSG00000008277	ADAM22	mcf7_stage4_vs_stage1
167176	0	ENSG00000008277	chr7	87822373	87822612	1.656	1.66561	0.306	1.583	239	3.1314e-07	0.000815805	gain	89.819	29.778	86.757	30.142	1.049	2.436	7	ENSG00000008277	ADAM22	mcf7_stage4_vs_stage2
167176	0	ENSG00000008277	chr7	87822373	87822612	-0.92	-0.912319	0.208	-0.958	239	3.15602e-06	0.00420954	loss	90.563	175.924	86.757	182.109	-1.344	-0.484	9	ENSG00000008277	ADAM22	mcf7_stage4_vs_stage3
167176	0	ENSG00000008277	chr7	87822373	87822612	1.972	1.97209	0.339	1.866	239	7.23607e-10	1.5113e-06	gain	131.817	35.742	115.95	39.912	1.542	2.792	8	ENSG00000008277	ADAM22	mcf7_stage5_vs_stage1
167176	0	ENSG00000008277	chr7	87822373	87822612	2.127	2.11371	0.284	2.065	239	1.56644e-11	6.99968e-08	gain	122.012	29.262	115.95	30.142	1.729	3.009	8	ENSG00000008277	ADAM22	mcf7_stage5_vs_stage2
167176	0	ENSG00000008277	chr7	87822373	87822612	3.098	3.0661	0.337	2.969	239	5.9952e-15	1.52138e-11	gain	284.98	35.341	248.335	39.912	2.67	3.934	10	ENSG00000008277	ADAM22	mcf7_stage6_vs_stage1
167176	0	ENSG00000008277	chr7	87822373	87822612	3.253	3.22761	0.291	3.159	239	5.41789e-14	1.16435e-10	gain	263.74	28.936	248.335	30.142	2.854	4.147	10	ENSG00000008277	ADAM22	mcf7_stage6_vs_stage2
167176	0	ENSG00000008277	chr7	87822373	87822612	1.598	1.55062	0.133	1.6	239	1.20385e-06	0.00112622	gain	256.19	84.762	248.335	86.757	1.273	1.91	10	ENSG00000008277	ADAM22	mcf7_stage6_vs_stage4
167176	0	ENSG00000008277	chr7	87822373	87822612	1.126	1.12651	0.073	1.128	239	6.5993e-06	0.00744824	gain	251.69	115.132	248.335	115.95	0.929	1.291	10	ENSG00000008277	ADAM22	mcf7_stage6_vs_stage5
167177	0	ENSG00000008277	chr7	87825736	87825855	2.253	2.25932	0.13	2.264	119	1.10756e-11	2.565e-08	gain	216.572	45.49	201.605	48.218	2.003	2.549	9	ENSG00000008277	ADAM22	mcf7_stage3_vs_stage1
167177	0	ENSG00000008277	chr7	87825736	87825855	1.986	1.96715	0.18	2.06	119	2.62521e-09	2.2826e-06	gain	200.44	50.4	201.605	49.487	1.571	2.225	9	ENSG00000008277	ADAM22	mcf7_stage3_vs_stage2
167177	0	ENSG00000008277	chr7	87825736	87825855	1.29	1.30702	0.137	1.274	119	4.44576e-05	0.0360563	gain	106.636	43.839	95.395	48.218	1.037	1.77	7	ENSG00000008277	ADAM22	mcf7_stage4_vs_stage1
167177	0	ENSG00000008277	chr7	87825736	87825855	-0.963	-0.954098	0.213	-0.991	119	1.21253e-06	0.00210723	loss	99.53	194.705	95.395	201.605	-1.304	-0.496	10	ENSG00000008277	ADAM22	mcf7_stage4_vs_stage3
167177	0	ENSG00000008277	chr7	87825736	87825855	1.962	1.95211	0.08	1.95	119	6.27237e-10	1.40905e-06	gain	167.467	43.076	147.429	48.218	1.829	2.211	8	ENSG00000008277	ADAM22	mcf7_stage5_vs_stage1
167177	0	ENSG00000008277	chr7	87825736	87825855	1.695	1.66145	0.091	1.702	119	1.18134e-07	8.33507e-05	gain	155.001	47.722	147.429	49.487	1.426	1.9	8	ENSG00000008277	ADAM22	mcf7_stage5_vs_stage2
167177	0	ENSG00000008277	chr7	87825736	87825855	3.063	3.01953	0.074	3.048	119	1.13106e-09	1.22629e-06	gain	353.695	42.592	308.319	48.218	2.944	3.272	10	ENSG00000008277	ADAM22	mcf7_stage6_vs_stage1
167177	0	ENSG00000008277	chr7	87825736	87825855	2.795	2.75998	0.081	2.813	119	5.24073e-07	0.000416569	gain	327.325	47.185	308.319	49.487	2.607	2.969	10	ENSG00000008277	ADAM22	mcf7_stage6_vs_stage2
167177	0	ENSG00000008277	chr7	87825736	87825855	1.773	1.71722	0.113	1.771	119	3.37702e-06	0.00274393	gain	317.951	93.151	308.319	95.395	1.474	2.013	11	ENSG00000008277	ADAM22	mcf7_stage6_vs_stage4
164370	0	ENSG00000078549	chr7	31123751	31123870	-2.063	-2.01979	0.43	-2.218	119	9.5181e-06	0.00534475	loss	9.818	40.693	8.79	42.605	-2.738	-0.974	4	ENSG00000078549	ADCYAP1R1	mcf7_stage6_vs_stage2
26786	0	ENSG00000148700	chr10	111893050	111893383	-1.17	-1.17763	0.151	-1.175	333	5.42748e-05	0.0356155	loss	64.204	143.33	61.877	147.048	-1.526	-0.8	8	ENSG00000148700	ADD3	mcf7_stage4_vs_stage2
53831	0	ENSG00000251002_ENSG00000211829	chr14	22933196	22933315	1.358	1.37498	0.163	1.364	119	9.20876e-05	0.035308	gain	82.08	31.76	72.034	35.403	0.868	1.698	7	ENSG00000251002	AE000661.37	mcf7_stage5_vs_stage1
53831	0	ENSG00000251002_ENSG00000211829	chr14	22933196	22933315	1.417	1.44045	0.139	1.398	119	5.53683e-05	0.027233	gain	84.25	31.405	73.109	35.403	0.979	1.731	7	ENSG00000251002	AE000661.37	mcf7_stage6_vs_stage1
120931	0	ENSG00000160216	chr21	45397905	45398024	1.479	1.50957	0.21	1.458	119	9.07974e-05	0.0321774	gain	58.114	20.886	53.756	21.849	1.019	1.937	5	ENSG00000160216	AGPAT3	mcf7_stage3_vs_stage1
167256	0	ENSG00000127914	chr7	91570348	91570497	2.02	2.03079	0.126	1.993	149	9.98019e-11	1.67074e-07	gain	167.896	42.218	156.188	44.711	1.848	2.483	8	ENSG00000127914	AKAP9	mcf7_stage3_vs_stage1
167256	0	ENSG00000127914	chr7	91570348	91570497	1.856	1.84742	0.226	1.818	149	2.44852e-09	2.17295e-06	gain	155.398	42.248	156.188	41.403	1.492	2.334	8	ENSG00000127914	AKAP9	mcf7_stage3_vs_stage2
167256	0	ENSG00000127914	chr7	91570348	91570497	-0.893	-0.886906	0.141	-0.858	149	6.99047e-06	0.00745313	loss	83.339	150.955	79.799	156.188	-1.249	-0.685	9	ENSG00000127914	AKAP9	mcf7_stage4_vs_stage3
167256	0	ENSG00000127914	chr7	91570348	91570497	1.814	1.8105	0.106	1.817	149	1.29659e-08	1.51461e-05	gain	141.937	39.979	124.886	44.711	1.52	2.011	8	ENSG00000127914	AKAP9	mcf7_stage5_vs_stage1
167256	0	ENSG00000127914	chr7	91570348	91570497	1.65	1.62807	0.319	1.747	149	1.58244e-07	0.000107089	gain	131.377	40.007	124.886	41.403	0.959	2.096	8	ENSG00000127914	AKAP9	mcf7_stage5_vs_stage2
167256	0	ENSG00000127914	chr7	91570348	91570497	2.861	2.82846	0.103	2.844	149	1.28231e-12	2.09842e-09	gain	284.558	39.531	247.966	44.711	2.674	3.241	10	ENSG00000127914	AKAP9	mcf7_stage6_vs_stage1
167256	0	ENSG00000127914	chr7	91570348	91570497	2.697	2.67026	0.277	2.679	149	2.33697e-09	2.82508e-06	gain	263.35	39.558	247.966	41.403	2.305	3.203	10	ENSG00000127914	AKAP9	mcf7_stage6_vs_stage2
167256	0	ENSG00000127914	chr7	91570348	91570497	1.733	1.68657	0.086	1.714	149	7.44715e-08	9.20623e-05	gain	255.81	78.003	247.966	79.799	1.603	1.938	10	ENSG00000127914	AKAP9	mcf7_stage6_vs_stage4
167256	0	ENSG00000127914	chr7	91570348	91570497	1.046	1.04637	0.126	1.009	149	3.92289e-05	0.0276495	gain	251.317	123.966	247.966	124.886	0.834	1.391	10	ENSG00000127914	AKAP9	mcf7_stage6_vs_stage5
167257	0	ENSG00000127914	chr7	91602974	91603333	1.762	1.76594	0.082	1.754	359	2.56184e-07	0.000139415	gain	227.426	67.388	211.733	71.688	1.575	2.064	9	ENSG00000127914	AKAP9	mcf7_stage3_vs_stage1
167257	0	ENSG00000127914	chr7	91602974	91603333	1.995	1.9739	0.164	1.979	359	5.34921e-09	4.1366e-06	gain	210.484	53.79	211.733	52.85	1.725	2.511	9	ENSG00000127914	AKAP9	mcf7_stage3_vs_stage2
167257	0	ENSG00000127914	chr7	91602974	91603333	1.254	1.25191	0.14	1.235	359	2.84945e-05	0.0217702	gain	122.028	51.834	118.042	52.85	1.009	1.614	8	ENSG00000127914	AKAP9	mcf7_stage4_vs_stage2
167257	0	ENSG00000127914	chr7	91602974	91603333	1.381	1.36737	0.161	1.353	359	1.61555e-05	0.00723988	gain	165.556	63.799	145.741	71.688	1.078	1.711	9	ENSG00000127914	AKAP9	mcf7_stage5_vs_stage1
167257	0	ENSG00000127914	chr7	91602974	91603333	1.614	1.57996	0.227	1.58	359	4.86647e-07	0.000293458	gain	153.233	50.93	145.741	52.85	1.218	2.017	8	ENSG00000127914	AKAP9	mcf7_stage5_vs_stage2
167257	0	ENSG00000127914	chr7	91602974	91603333	2.515	2.46814	0.114	2.502	359	4.78934e-06	0.00315267	gain	358.738	63.08	312.721	71.688	2.265	2.896	10	ENSG00000127914	AKAP9	mcf7_stage6_vs_stage1
167257	0	ENSG00000127914	chr7	91602974	91603333	2.747	2.71117	0.163	2.694	359	1.20677e-06	0.000875292	gain	331.991	50.357	312.721	52.85	2.489	3.193	10	ENSG00000127914	AKAP9	mcf7_stage6_vs_stage2
167258	0	ENSG00000127914	chr7	91609534	91609653	1.719	1.71577	0.057	1.719	119	6.38886e-06	0.0026486	gain	322.514	97.796	300.454	104.277	1.574	1.843	10	ENSG00000127914	AKAP9	mcf7_stage3_vs_stage1
167258	0	ENSG00000127914	chr7	91609534	91609653	1.9	1.86344	0.143	1.891	119	7.56265e-07	0.000337171	gain	298.472	79.811	300.454	78.655	1.591	2.234	10	ENSG00000127914	AKAP9	mcf7_stage3_vs_stage2
167258	0	ENSG00000127914	chr7	91609534	91609653	-0.848	-0.833845	0.063	-0.853	119	3.33586e-05	0.0224702	loss	160.708	289.925	154.328	300.454	-0.969	-0.694	11	ENSG00000127914	AKAP9	mcf7_stage4_vs_stage3
167258	0	ENSG00000127914	chr7	91609534	91609653	1.526	1.49278	0.123	1.576	119	5.22147e-06	0.00269093	gain	266.559	92.575	234.924	104.277	1.274	1.697	10	ENSG00000127914	AKAP9	mcf7_stage5_vs_stage1
167258	0	ENSG00000127914	chr7	91609534	91609653	1.707	1.64138	0.077	1.72	119	7.51422e-07	0.000430765	gain	246.695	75.555	234.924	78.655	1.533	1.867	10	ENSG00000127914	AKAP9	mcf7_stage5_vs_stage2
167259	0	ENSG00000127914	chr7	91621439	91621558	1.597	1.58905	0.083	1.583	119	0.000131007	0.0451527	gain	399.023	131.824	371.84	140.748	1.42	1.78	11	ENSG00000127914	AKAP9	mcf7_stage3_vs_stage1
167259	0	ENSG00000127914	chr7	91621439	91621558	1.998	1.95286	0.041	1.998	119	2.59482e-07	0.000125274	gain	369.269	92.343	371.84	91.084	1.868	2.077	11	ENSG00000127914	AKAP9	mcf7_stage3_vs_stage2
167259	0	ENSG00000127914	chr7	91621439	91621558	1.2	1.1816	0.05	1.199	119	2.4517e-05	0.0196306	gain	203.914	88.971	197.58	91.084	1.088	1.317	9	ENSG00000127914	AKAP9	mcf7_stage4_vs_stage2
167259	0	ENSG00000127914	chr7	91621439	91621558	1.309	1.26758	0.093	1.306	119	0.000115265	0.0428811	gain	308.491	124.777	271.95	140.748	1.115	1.535	11	ENSG00000127914	AKAP9	mcf7_stage5_vs_stage1
167259	0	ENSG00000127914	chr7	91621439	91621558	1.711	1.63528	0.046	1.697	119	8.2232e-07	0.000463781	gain	285.496	87.414	271.95	91.084	1.626	1.846	10	ENSG00000127914	AKAP9	mcf7_stage5_vs_stage2
167260	0	ENSG00000127914	chr7	91622164	91622403	1.878	1.8888	0.162	1.854	239	1.78765e-09	1.92042e-06	gain	164.515	45.477	153.033	48.205	1.51	2.438	8	ENSG00000127914	AKAP9	mcf7_stage3_vs_stage1
167260	0	ENSG00000127914	chr7	91622164	91622403	1.767	1.75857	0.14	1.751	239	1.32282e-08	8.72404e-06	gain	152.269	44.694	153.033	43.828	1.471	2.154	8	ENSG00000127914	AKAP9	mcf7_stage3_vs_stage2
167260	0	ENSG00000127914	chr7	91622164	91622403	-0.844	-0.838117	0.146	-0.827	239	2.25895e-05	0.0172183	loss	82.384	147.916	78.879	153.033	-1.237	-0.559	9	ENSG00000127914	AKAP9	mcf7_stage4_vs_stage3
167260	0	ENSG00000127914	chr7	91622164	91622403	1.599	1.59801	0.205	1.645	239	5.72535e-07	0.000360866	gain	128.68	43.064	113.18	48.205	1.191	2.241	8	ENSG00000127914	AKAP9	mcf7_stage5_vs_stage1
167260	0	ENSG00000127914	chr7	91622164	91622403	1.488	1.47021	0.174	1.481	239	2.44571e-06	0.00123901	gain	119.11	42.322	113.18	43.828	1.113	1.979	8	ENSG00000127914	AKAP9	mcf7_stage5_vs_stage2
167260	0	ENSG00000127914	chr7	91622164	91622403	2.851	2.81529	0.207	2.894	239	4.21576e-11	5.50877e-08	gain	300.979	42.58	262.301	48.205	2.46	3.457	10	ENSG00000127914	AKAP9	mcf7_stage6_vs_stage1
167260	0	ENSG00000127914	chr7	91622164	91622403	2.739	2.71007	0.135	2.735	239	1.28324e-08	1.38746e-05	gain	278.545	41.847	262.301	43.828	2.369	3.106	10	ENSG00000127914	AKAP9	mcf7_stage6_vs_stage2
167260	0	ENSG00000127914	chr7	91622164	91622403	0.973	0.984376	0.137	1.006	239	1.2462e-05	0.02429	gain	280.861	143.676	262.301	153.033	0.672	1.22	11	ENSG00000127914	AKAP9	mcf7_stage6_vs_stage3
167260	0	ENSG00000127914	chr7	91622164	91622403	1.817	1.76874	0.088	1.795	239	5.07904e-08	6.64107e-05	gain	270.57	77.11	262.301	78.879	1.639	2.098	10	ENSG00000127914	AKAP9	mcf7_stage6_vs_stage4
167260	0	ENSG00000127914	chr7	91622164	91622403	1.252	1.25232	0.085	1.262	239	9.98291e-07	0.00162629	gain	265.817	112.394	262.301	113.18	1.04	1.427	10	ENSG00000127914	AKAP9	mcf7_stage6_vs_stage5
167261	0	ENSG00000127914	chr7	91623893	91624132	1.659	1.66315	0.16	1.63	239	1.13814e-06	0.000551123	gain	221.072	70.631	205.803	75.163	1.375	2.023	9	ENSG00000127914	AKAP9	mcf7_stage3_vs_stage1
167261	0	ENSG00000127914	chr7	91623893	91624132	2.157	2.1384	0.327	2.285	239	8.61304e-11	1.30894e-07	gain	204.603	44.731	205.803	43.866	1.424	2.673	9	ENSG00000127914	AKAP9	mcf7_stage3_vs_stage2
167261	0	ENSG00000127914	chr7	91623893	91624132	-0.941	-0.931741	0.129	-0.887	239	2.20034e-06	0.00332515	loss	104.137	198.749	99.833	205.803	-1.248	-0.733	10	ENSG00000127914	AKAP9	mcf7_stage4_vs_stage3
167261	0	ENSG00000127914	chr7	91623893	91624132	1.685	1.65926	0.278	1.809	239	8.05262e-08	6.02298e-05	gain	138.736	42.358	131.908	43.866	1.036	2.092	8	ENSG00000127914	AKAP9	mcf7_stage5_vs_stage2
167261	0	ENSG00000127914	chr7	91623893	91624132	2.329	2.28599	0.181	2.291	239	3.34002e-06	0.00224936	gain	326.833	66.113	284.87	75.163	1.952	2.685	10	ENSG00000127914	AKAP9	mcf7_stage6_vs_stage1
167261	0	ENSG00000127914	chr7	91623893	91624132	2.827	2.79526	0.273	2.928	239	5.42251e-08	5.15808e-05	gain	302.469	41.882	284.87	43.866	2.241	3.229	10	ENSG00000127914	AKAP9	mcf7_stage6_vs_stage2
167261	0	ENSG00000127914	chr7	91623893	91624132	1.612	1.55844	0.144	1.64	239	1.22099e-05	0.00825778	gain	293.807	97.461	284.87	99.833	1.361	1.881	10	ENSG00000127914	AKAP9	mcf7_stage6_vs_stage4
167261	0	ENSG00000127914	chr7	91623893	91624132	1.142	1.14165	0.094	1.157	239	3.61215e-05	0.0262081	gain	288.645	130.909	284.87	131.908	0.929	1.413	11	ENSG00000127914	AKAP9	mcf7_stage6_vs_stage5
167262	0	ENSG00000127914	chr7	91624896	91625135	1.905	1.91187	0.108	1.912	239	7.16889e-09	6.23821e-06	gain	201.497	53.586	187.54	56.895	1.647	2.173	9	ENSG00000127914	AKAP9	mcf7_stage3_vs_stage1
167262	0	ENSG00000127914	chr7	91624896	91625135	2.039	2.02344	0.233	2.092	239	3.6227e-10	4.51803e-07	gain	186.491	45.875	187.54	45	1.301	2.515	9	ENSG00000127914	AKAP9	mcf7_stage3_vs_stage2
167262	0	ENSG00000127914	chr7	91624896	91625135	-1.221	-1.21361	0.216	-1.226	239	5.44896e-10	9.46965e-06	loss	79.153	181.156	75.766	187.54	-1.763	-0.722	9	ENSG00000127914	AKAP9	mcf7_stage4_vs_stage3
167262	0	ENSG00000127914	chr7	91624896	91625135	1.368	1.36408	0.178	1.388	239	1.81064e-05	0.00803201	gain	132.902	50.737	116.908	56.895	0.889	1.791	8	ENSG00000127914	AKAP9	mcf7_stage5_vs_stage1
167262	0	ENSG00000127914	chr7	91624896	91625135	1.502	1.48209	0.125	1.51	239	1.91786e-06	0.00100672	gain	123.016	43.44	116.908	45	1.097	1.79	8	ENSG00000127914	AKAP9	mcf7_stage5_vs_stage2
167262	0	ENSG00000127914	chr7	91624896	91625135	2.479	2.445	0.119	2.506	239	2.8473e-09	2.91555e-06	gain	282.765	50.166	246.402	56.895	2.055	2.694	10	ENSG00000127914	AKAP9	mcf7_stage6_vs_stage1
167262	0	ENSG00000127914	chr7	91624896	91625135	2.613	2.58604	0.17	2.641	239	9.15329e-09	1.00846e-05	gain	261.691	42.952	246.402	45	2.005	2.984	10	ENSG00000127914	AKAP9	mcf7_stage6_vs_stage2
167262	0	ENSG00000127914	chr7	91624896	91625135	1.795	1.74932	0.147	1.795	239	1.46898e-08	2.2904e-05	gain	254.199	74.086	246.402	75.766	1.412	2.217	10	ENSG00000127914	AKAP9	mcf7_stage6_vs_stage4
167262	0	ENSG00000127914	chr7	91624896	91625135	1.111	1.11153	0.102	1.117	239	8.35314e-06	0.00890393	gain	249.734	116.079	246.402	116.908	0.837	1.33	10	ENSG00000127914	AKAP9	mcf7_stage6_vs_stage5
167263	0	ENSG00000127914	chr7	91630412	91632561	1.767	1.76029	0.157	1.755	2149	1.55936e-05	0.0062437	gain	385.879	113.346	359.577	120.943	1.264	2.434	11	ENSG00000127914	AKAP9	mcf7_stage3_vs_stage1
167263	0	ENSG00000127914	chr7	91630412	91632561	2.023	1.97931	0.251	2.004	2149	1.73122e-07	8.76992e-05	gain	357.106	89.238	359.577	88.005	1.397	2.695	11	ENSG00000127914	AKAP9	mcf7_stage3_vs_stage2
167263	0	ENSG00000127914	chr7	91630412	91632561	-0.896	-0.879757	0.15	-0.882	2149	1.46045e-05	0.0120232	loss	186.98	346.878	179.635	359.577	-1.284	-0.559	11	ENSG00000127914	AKAP9	mcf7_stage4_vs_stage3
167263	0	ENSG00000127914	chr7	91630412	91632561	1.346	1.31027	0.175	1.354	2149	6.98096e-05	0.0274264	gain	273.07	107.29	240.673	120.943	0.865	2.015	10	ENSG00000127914	AKAP9	mcf7_stage5_vs_stage1
167263	0	ENSG00000127914	chr7	91630412	91632561	1.602	1.53325	0.22	1.587	2149	4.21887e-06	0.00200884	gain	252.719	84.476	240.673	88.005	1.01	2.226	10	ENSG00000127914	AKAP9	mcf7_stage5_vs_stage2
167264	0	ENSG00000127914	chr7	91641700	91641969	1.609	1.61317	0.294	1.69	269	2.35117e-06	0.00104628	gain	220.609	70.905	205.372	75.457	1.066	2.079	9	ENSG00000127914	AKAP9	mcf7_stage3_vs_stage1
167264	0	ENSG00000127914	chr7	91641700	91641969	2.087	2.06793	0.149	2.061	269	4.26418e-10	5.13961e-07	gain	204.175	47.948	205.372	47.056	1.792	2.431	9	ENSG00000127914	AKAP9	mcf7_stage3_vs_stage2
167264	0	ENSG00000127914	chr7	91641700	91641969	1.417	1.41602	0.156	1.398	269	2.6216e-06	0.00344063	gain	121.594	46.206	117.621	47.056	1.054	1.816	8	ENSG00000127914	AKAP9	mcf7_stage4_vs_stage2
167264	0	ENSG00000127914	chr7	91641700	91641969	1.687	1.6571	0.132	1.71	269	1.0237e-07	7.37207e-05	gain	146.924	45.402	139.721	47.056	1.357	1.968	8	ENSG00000127914	AKAP9	mcf7_stage5_vs_stage2
167264	0	ENSG00000127914	chr7	91641700	91641969	2.284	2.24068	0.291	2.415	269	5.87467e-06	0.00374054	gain	328.851	66.37	286.632	75.457	1.82	2.712	10	ENSG00000127914	AKAP9	mcf7_stage6_vs_stage1
167264	0	ENSG00000127914	chr7	91641700	91641969	2.762	2.72971	0.132	2.739	269	1.65398e-07	0.000144357	gain	304.336	44.891	286.632	47.056	2.446	3.038	10	ENSG00000127914	AKAP9	mcf7_stage6_vs_stage2
167265	0	ENSG00000127914	chr7	91643513	91643662	1.862	1.88038	0.098	1.858	149	5.93362e-09	5.32137e-06	gain	113.358	30.99	105.302	32.678	1.576	2.076	7	ENSG00000127914	AKAP9	mcf7_stage3_vs_stage1
167265	0	ENSG00000127914	chr7	91643513	91643662	1.986	1.99503	0.192	2.07	149	1.09447e-10	1.59158e-07	gain	104.932	26.392	105.302	25.678	1.526	2.329	7	ENSG00000127914	AKAP9	mcf7_stage3_vs_stage2
167265	0	ENSG00000127914	chr7	91643513	91643662	1.825	1.83412	0.249	1.94	149	3.59657e-08	3.33438e-05	gain	106.912	29.354	93.96	32.678	1.08	2.178	7	ENSG00000127914	AKAP9	mcf7_stage5_vs_stage1
167265	0	ENSG00000127914	chr7	91643513	91643662	1.949	1.94948	0.218	1.966	149	1.61902e-09	2.37798e-06	gain	98.967	25.002	93.96	25.678	1.473	2.237	7	ENSG00000127914	AKAP9	mcf7_stage5_vs_stage2
167265	0	ENSG00000127914	chr7	91643513	91643662	2.729	2.71669	0.16	2.774	149	0	0	gain	194.306	29.026	169.181	32.678	2.327	3.03	9	ENSG00000127914	AKAP9	mcf7_stage6_vs_stage1
167265	0	ENSG00000127914	chr7	91643513	91643662	2.852	2.84059	0.118	2.869	149	0	0	gain	179.836	24.724	169.181	25.678	2.524	3.065	8	ENSG00000127914	AKAP9	mcf7_stage6_vs_stage2
167265	0	ENSG00000127914	chr7	91643513	91643662	0.868	0.875738	0.162	0.862	149	1.13452e-05	0.0230945	gain	181.329	99.019	169.181	105.302	0.587	1.188	9	ENSG00000127914	AKAP9	mcf7_stage6_vs_stage3
167265	0	ENSG00000127914	chr7	91643513	91643662	1.59	1.55987	0.112	1.579	149	1.1126e-11	3.15666e-08	gain	174.692	57.483	169.181	58.671	1.314	1.802	9	ENSG00000127914	AKAP9	mcf7_stage6_vs_stage4
167265	0	ENSG00000127914	chr7	91643513	91643662	0.904	0.906598	0.137	0.876	149	1.39824e-05	0.0130509	gain	171.626	93.392	169.181	93.96	0.699	1.246	9	ENSG00000127914	AKAP9	mcf7_stage6_vs_stage5
167266	0	ENSG00000127914	chr7	91645392	91645631	1.373	1.38583	0.191	1.405	239	8.59593e-06	0.00349759	gain	136.156	53.719	126.573	57.038	1.037	1.764	8	ENSG00000127914	AKAP9	mcf7_stage3_vs_stage1
167266	0	ENSG00000127914	chr7	91645392	91645631	2.217	2.21936	0.15	2.217	239	3.60822e-13	1.43319e-09	gain	126.028	27.282	126.573	26.561	1.78	2.784	7	ENSG00000127914	AKAP9	mcf7_stage3_vs_stage2
167266	0	ENSG00000127914	chr7	91645392	91645631	1.636	1.64876	0.206	1.65	239	8.31329e-07	0.00146575	gain	81.82	26.299	78.987	26.561	1.023	2.128	6	ENSG00000127914	AKAP9	mcf7_stage4_vs_stage2
167266	0	ENSG00000127914	chr7	91645392	91645631	1.388	1.38438	0.165	1.42	239	1.36817e-05	0.00632339	gain	131.546	50.863	115.711	57.038	0.945	1.773	8	ENSG00000127914	AKAP9	mcf7_stage5_vs_stage1
167266	0	ENSG00000127914	chr7	91645392	91645631	2.231	2.21941	0.155	2.249	239	1.60072e-12	1.06444e-08	gain	121.762	25.845	115.711	26.561	1.658	2.597	7	ENSG00000127914	AKAP9	mcf7_stage5_vs_stage2
167266	0	ENSG00000127914	chr7	91645392	91645631	2.57	2.53416	0.142	2.572	239	3.18935e-09	3.20949e-06	gain	294.091	50.291	256.289	57.038	2.296	2.922	10	ENSG00000127914	AKAP9	mcf7_stage6_vs_stage1
167266	0	ENSG00000127914	chr7	91645392	91645631	3.414	3.38794	0.208	3.399	239	1.04361e-14	2.63286e-11	gain	272.172	25.557	256.289	26.561	2.862	3.985	10	ENSG00000127914	AKAP9	mcf7_stage6_vs_stage2
167266	0	ENSG00000127914	chr7	91645392	91645631	1.198	1.20871	0.116	1.187	239	2.03593e-08	0.000271674	gain	274.434	118.92	256.289	126.573	0.943	1.445	10	ENSG00000127914	AKAP9	mcf7_stage6_vs_stage3
167266	0	ENSG00000127914	chr7	91645392	91645631	1.778	1.73054	0.089	1.772	239	6.31052e-08	8.03056e-05	gain	264.379	77.215	256.289	78.987	1.569	1.973	10	ENSG00000127914	AKAP9	mcf7_stage6_vs_stage4
167266	0	ENSG00000127914	chr7	91645392	91645631	1.183	1.18338	0.142	1.144	239	3.21405e-06	0.00420461	gain	259.735	114.896	256.289	115.711	0.958	1.658	10	ENSG00000127914	AKAP9	mcf7_stage6_vs_stage5
167267	0	ENSG00000127914	chr7	91646314	91646433	2.655	2.67813	0.128	2.638	119	7.32747e-15	1.10585e-10	gain	98.363	15.727	91.311	16.319	2.455	3.078	7	ENSG00000127914	AKAP9	mcf7_stage3_vs_stage1
167267	0	ENSG00000127914	chr7	91646314	91646433	2.184	2.20018	0.148	2.241	119	9.3161e-12	2.05887e-08	gain	91.057	20.209	91.311	19.546	1.896	2.425	7	ENSG00000127914	AKAP9	mcf7_stage3_vs_stage2
167267	0	ENSG00000127914	chr7	91646314	91646433	-1.211	-1.21248	0.207	-1.247	119	3.68894e-07	0.000866342	loss	38.212	88.459	36.328	91.311	-1.54	-0.713	7	ENSG00000127914	AKAP9	mcf7_stage4_vs_stage3
167267	0	ENSG00000127914	chr7	91646314	91646433	1.95	1.98692	0.317	1.936	119	9.70569e-07	0.000570688	gain	57.212	14.91	50.076	16.319	1.407	2.643	5	ENSG00000127914	AKAP9	mcf7_stage5_vs_stage1
167267	0	ENSG00000127914	chr7	91646314	91646433	1.48	1.51796	0.286	1.366	119	8.39346e-05	0.0306015	gain	52.978	19.151	50.076	19.546	1.09	2.069	5	ENSG00000127914	AKAP9	mcf7_stage5_vs_stage2
167267	0	ENSG00000127914	chr7	91646314	91646433	3.635	3.62943	0.172	3.644	119	0	0	gain	182.565	14.746	158.933	16.319	3.305	3.983	8	ENSG00000127914	AKAP9	mcf7_stage6_vs_stage1
167267	0	ENSG00000127914	chr7	91646314	91646433	3.165	3.15691	0.132	3.171	119	0	0	gain	168.972	18.939	158.933	19.546	2.908	3.392	8	ENSG00000127914	AKAP9	mcf7_stage6_vs_stage2
167267	0	ENSG00000127914	chr7	91646314	91646433	0.983	0.989951	0.15	1.046	119	6.45079e-07	0.00298862	gain	170.375	85.929	158.933	91.311	0.623	1.196	9	ENSG00000127914	AKAP9	mcf7_stage6_vs_stage3
167267	0	ENSG00000127914	chr7	91646314	91646433	2.192	2.16858	0.144	2.21	119	0	0	gain	164.14	35.783	158.933	36.328	1.804	2.507	8	ENSG00000127914	AKAP9	mcf7_stage6_vs_stage4
167267	0	ENSG00000127914	chr7	91646314	91646433	1.685	1.68905	0.214	1.653	119	6.66134e-16	9.58578e-11	gain	161.26	50.006	158.933	50.076	1.277	2.089	9	ENSG00000127914	AKAP9	mcf7_stage6_vs_stage5
167268	0	ENSG00000127914	chr7	91651549	91651668	1.851	1.84968	0.063	1.848	119	4.07808e-07	0.000212709	gain	299.25	83.11	278.748	88.538	1.692	2.008	10	ENSG00000127914	AKAP9	mcf7_stage3_vs_stage1
167268	0	ENSG00000127914	chr7	91651549	91651668	1.696	1.6613	0.101	1.704	119	1.00603e-05	0.00394219	gain	276.945	85.386	278.748	84.185	1.488	1.918	10	ENSG00000127914	AKAP9	mcf7_stage3_vs_stage2
167268	0	ENSG00000127914	chr7	91651549	91651668	-0.888	-0.874891	0.107	-0.883	119	1.21282e-05	0.0103829	loss	144.962	269.016	139.16	278.748	-1.108	-0.696	11	ENSG00000127914	AKAP9	mcf7_stage4_vs_stage3
167268	0	ENSG00000127914	chr7	91651549	91651668	1.621	1.59274	0.077	1.621	119	8.92427e-07	0.000530077	gain	241.881	78.677	213.134	88.538	1.438	1.798	10	ENSG00000127914	AKAP9	mcf7_stage5_vs_stage1
167268	0	ENSG00000127914	chr7	91651549	91651668	1.466	1.40426	0.079	1.467	119	2.06984e-05	0.00867109	gain	223.859	80.831	213.134	84.185	1.267	1.643	10	ENSG00000127914	AKAP9	mcf7_stage5_vs_stage2
167269	0	ENSG00000127914	chr7	91652106	91652345	1.828	1.82846	0.24	1.917	239	3.13121e-07	0.000166281	gain	275.207	74.906	256.314	79.745	1.241	2.207	10	ENSG00000127914	AKAP9	mcf7_stage3_vs_stage1
167269	0	ENSG00000127914	chr7	91652106	91652345	2.422	2.39496	0.219	2.387	239	2.49625e-11	4.2771e-08	gain	254.697	48.634	256.314	47.736	1.984	3.123	10	ENSG00000127914	AKAP9	mcf7_stage3_vs_stage2
167269	0	ENSG00000127914	chr7	91652106	91652345	1.622	1.618	0.304	1.572	239	4.35907e-08	0.000245445	gain	137.923	46.867	133.481	47.736	1.057	2.622	8	ENSG00000127914	AKAP9	mcf7_stage4_vs_stage2
167269	0	ENSG00000127914	chr7	91652106	91652345	-0.799	-0.786738	0.153	-0.845	239	7.80054e-05	0.042101	loss	139.068	247.405	133.481	256.314	-1.012	-0.438	10	ENSG00000127914	AKAP9	mcf7_stage4_vs_stage3
167269	0	ENSG00000127914	chr7	91652106	91652345	1.708	1.68206	0.108	1.713	239	1.82569e-07	0.00013219	gain	233.062	70.913	205.347	79.745	1.448	1.896	9	ENSG00000127914	AKAP9	mcf7_stage5_vs_stage1
167269	0	ENSG00000127914	chr7	91652106	91652345	2.3	2.24877	0.334	2.233	239	4.33875e-12	2.60734e-08	gain	215.699	46.051	205.347	47.736	1.492	3.217	9	ENSG00000127914	AKAP9	mcf7_stage5_vs_stage2
167269	0	ENSG00000127914	chr7	91652106	91652345	3.3	3.25568	0.272	3.232	239	4.76349e-07	0.000383893	gain	429.662	45.533	404.862	47.736	2.679	4.128	11	ENSG00000127914	AKAP9	mcf7_stage6_vs_stage2
167270	0	ENSG00000127914	chr7	91659156	91659305	1.654	1.64869	0.104	1.644	149	3.20363e-05	0.0122152	gain	353.806	111.971	329.651	119.47	1.463	1.84	11	ENSG00000127914	AKAP9	mcf7_stage3_vs_stage1
167270	0	ENSG00000127914	chr7	91659156	91659305	2.234	2.19538	0.087	2.237	149	5.93924e-09	4.49346e-06	gain	327.428	69.418	329.651	68.349	2.047	2.451	10	ENSG00000127914	AKAP9	mcf7_stage3_vs_stage2
167270	0	ENSG00000127914	chr7	91659156	91659305	1.321	1.30962	0.074	1.318	149	5.38891e-06	0.0059629	gain	167.09	66.889	161.812	68.349	1.077	1.547	9	ENSG00000127914	AKAP9	mcf7_stage4_vs_stage2
167270	0	ENSG00000127914	chr7	91659156	91659305	-0.913	-0.897901	0.079	-0.926	149	8.6687e-06	0.00855975	loss	168.478	318.051	161.812	329.651	-1.034	-0.661	11	ENSG00000127914	AKAP9	mcf7_stage4_vs_stage3
167270	0	ENSG00000127914	chr7	91659156	91659305	1.308	1.27327	0.194	1.342	149	0.000107456	0.0404049	gain	265.71	105.989	234.174	119.47	0.861	1.621	10	ENSG00000127914	AKAP9	mcf7_stage5_vs_stage1
167270	0	ENSG00000127914	chr7	91659156	91659305	1.888	1.8247	0.125	1.918	149	3.40802e-08	2.9114e-05	gain	245.909	65.72	234.174	68.349	1.392	2.074	10	ENSG00000127914	AKAP9	mcf7_stage5_vs_stage2
167270	0	ENSG00000127914	chr7	91659156	91659305	3.055	3.00113	0.078	3.063	149	5.69566e-05	0.0238336	gain	541.908	64.979	510.752	68.349	2.822	3.212	11	ENSG00000127914	AKAP9	mcf7_stage6_vs_stage2
167271	0	ENSG00000127914	chr7	91660812	91660931	1.467	1.46911	0.093	1.463	119	2.76342e-05	0.0106522	gain	236.998	85.689	220.664	91.303	1.288	1.677	10	ENSG00000127914	AKAP9	mcf7_stage3_vs_stage1
167271	0	ENSG00000127914	chr7	91660812	91660931	1.725	1.70053	0.095	1.736	119	1.17713e-06	0.000516896	gain	219.341	66.431	220.664	65.387	1.555	1.956	9	ENSG00000127914	AKAP9	mcf7_stage3_vs_stage2
167271	0	ENSG00000127914	chr7	91660812	91660931	1.248	1.22636	0.123	1.273	119	0.000127212	0.0467304	gain	194.353	81.118	171.168	91.303	0.883	1.433	9	ENSG00000127914	AKAP9	mcf7_stage5_vs_stage1
167271	0	ENSG00000127914	chr7	91660812	91660931	1.505	1.45898	0.224	1.516	119	5.78116e-06	0.00269385	gain	179.88	62.893	171.168	65.387	1.014	1.907	9	ENSG00000127914	AKAP9	mcf7_stage5_vs_stage2
167271	0	ENSG00000127914	chr7	91660812	91660931	2.835	2.78826	0.119	2.838	119	3.30559e-05	0.0152632	gain	443.42	62.184	417.84	65.387	2.6	3.09	11	ENSG00000127914	AKAP9	mcf7_stage6_vs_stage2
167271	0	ENSG00000127914	chr7	91660812	91660931	1.882	1.81333	0.133	1.856	119	4.90096e-05	0.0265064	gain	430.715	117.114	417.84	120.067	1.619	2.161	11	ENSG00000127914	AKAP9	mcf7_stage6_vs_stage4
167272	0	ENSG00000127914	chr7	91667730	91668089	1.715	1.71293	0.176	1.739	359	3.90043e-06	0.00165604	gain	305.426	91.346	284.51	97.365	1.129	2.009	10	ENSG00000127914	AKAP9	mcf7_stage3_vs_stage1
167272	0	ENSG00000127914	chr7	91667730	91668089	2.057	2.02385	0.205	2.07	359	7.21061e-08	4.00177e-05	gain	282.66	66.817	284.51	65.769	1.484	2.477	10	ENSG00000127914	AKAP9	mcf7_stage3_vs_stage2
167272	0	ENSG00000127914	chr7	91667730	91668089	1.359	1.34799	0.195	1.368	359	2.92405e-06	0.0037353	gain	166.814	64.382	161.543	65.769	0.884	1.75	9	ENSG00000127914	AKAP9	mcf7_stage4_vs_stage2
167272	0	ENSG00000127914	chr7	91667730	91668089	1.371	1.34415	0.133	1.387	359	3.18261e-05	0.0133412	gain	223.892	86.471	197.251	97.365	0.967	1.631	10	ENSG00000127914	AKAP9	mcf7_stage5_vs_stage1
167272	0	ENSG00000127914	chr7	91667730	91668089	1.712	1.6585	0.099	1.71	359	3.57374e-07	0.000225415	gain	207.214	63.258	197.251	65.769	1.434	1.932	9	ENSG00000127914	AKAP9	mcf7_stage5_vs_stage2
167272	0	ENSG00000127914	chr7	91667730	91668089	2.976	2.92525	0.157	3.006	359	4.10837e-05	0.0182441	gain	497.742	62.545	469.086	65.769	2.568	3.355	11	ENSG00000127914	AKAP9	mcf7_stage6_vs_stage2
167273	0	ENSG00000127914	chr7	91669950	91670219	2.265	2.27779	0.209	2.362	269	2.56017e-13	1.73084e-09	gain	157.802	32.449	146.77	34.242	1.867	2.606	8	ENSG00000127914	AKAP9	mcf7_stage3_vs_stage1
167273	0	ENSG00000127914	chr7	91669950	91670219	1.75	1.74273	0.219	1.717	269	1.4128e-08	9.17891e-06	gain	146.057	45.65	146.77	44.777	1.426	2.431	8	ENSG00000127914	AKAP9	mcf7_stage3_vs_stage2
167273	0	ENSG00000127914	chr7	91669950	91670219	-1.266	-1.26186	0.242	-1.255	269	3.63335e-10	7.89292e-06	loss	58.013	141.882	55.401	146.77	-1.719	-0.605	8	ENSG00000127914	AKAP9	mcf7_stage4_vs_stage3
167273	0	ENSG00000127914	chr7	91669950	91670219	1.845	1.85242	0.161	1.873	269	1.76926e-08	1.93759e-05	gain	110.945	30.735	97.52	34.242	1.515	2.134	7	ENSG00000127914	AKAP9	mcf7_stage5_vs_stage1
167273	0	ENSG00000127914	chr7	91669950	91670219	1.331	1.3202	0.264	1.287	269	2.67879e-05	0.0109075	gain	102.699	43.227	97.52	44.777	0.969	2.229	7	ENSG00000127914	AKAP9	mcf7_stage5_vs_stage2
167273	0	ENSG00000127914	chr7	91669950	91670219	2.799	2.78187	0.255	2.913	269	0	0	gain	213.679	30.391	186.093	34.242	2.261	3.212	9	ENSG00000127914	AKAP9	mcf7_stage6_vs_stage1
167273	0	ENSG00000127914	chr7	91669950	91670219	2.284	2.26627	0.254	2.22	269	1.05231e-10	1.50149e-07	gain	197.763	42.742	186.093	44.777	1.987	3.098	9	ENSG00000127914	AKAP9	mcf7_stage6_vs_stage2
167273	0	ENSG00000127914	chr7	91669950	91670219	1.8	1.7672	0.211	1.74	269	1.42109e-14	9.10911e-11	gain	192.104	54.308	186.093	55.401	1.379	2.218	9	ENSG00000127914	AKAP9	mcf7_stage6_vs_stage4
167273	0	ENSG00000127914	chr7	91669950	91670219	0.953	0.955117	0.16	0.957	269	1.02458e-05	0.0102874	gain	188.732	96.912	186.093	97.52	0.471	1.306	9	ENSG00000127914	AKAP9	mcf7_stage6_vs_stage5
167274	0	ENSG00000127914	chr7	91671310	91671549	2.353	2.36055	0.111	2.363	239	5.69989e-13	2.85245e-09	gain	206.08	40.492	191.816	42.862	2.045	2.646	9	ENSG00000127914	AKAP9	mcf7_stage3_vs_stage1
167274	0	ENSG00000127914	chr7	91671310	91671549	2.101	2.08495	0.16	2.104	239	1.18199e-10	1.67947e-07	gain	190.731	44.314	191.816	43.452	1.694	2.506	9	ENSG00000127914	AKAP9	mcf7_stage3_vs_stage2
167274	0	ENSG00000127914	chr7	91671310	91671549	1.417	1.43429	0.119	1.418	239	9.55922e-06	0.0121581	gain	104.228	39.024	93.23	42.862	1.164	1.631	7	ENSG00000127914	AKAP9	mcf7_stage4_vs_stage1
167274	0	ENSG00000127914	chr7	91671310	91671549	-0.936	-0.927597	0.11	-0.951	239	2.28096e-06	0.00335936	loss	97.283	185.275	93.23	191.816	-1.133	-0.674	9	ENSG00000127914	AKAP9	mcf7_stage4_vs_stage3
167274	0	ENSG00000127914	chr7	91671310	91671549	1.977	1.9719	0.196	1.913	239	5.3554e-10	1.25118e-06	gain	150.33	38.346	132.297	42.862	1.634	2.467	8	ENSG00000127914	AKAP9	mcf7_stage5_vs_stage1
167274	0	ENSG00000127914	chr7	91671310	91671549	1.725	1.69926	0.197	1.719	239	3.90008e-08	3.26768e-05	gain	139.144	41.963	132.297	43.452	1.16	2.098	8	ENSG00000127914	AKAP9	mcf7_stage5_vs_stage2
167274	0	ENSG00000127914	chr7	91671310	91671549	3.061	3.0238	0.106	3.04	239	6.33316e-12	9.31873e-09	gain	315.167	37.916	274.686	42.862	2.822	3.289	10	ENSG00000127914	AKAP9	mcf7_stage6_vs_stage1
167274	0	ENSG00000127914	chr7	91671310	91671549	2.809	2.77855	0.143	2.82	239	2.24292e-08	2.32073e-05	gain	291.673	41.492	274.686	43.452	2.347	3.145	10	ENSG00000127914	AKAP9	mcf7_stage6_vs_stage2
167274	0	ENSG00000127914	chr7	91671310	91671549	1.644	1.59242	0.078	1.639	239	3.78519e-06	0.00301889	gain	283.321	91.048	274.686	93.23	1.449	1.88	10	ENSG00000127914	AKAP9	mcf7_stage6_vs_stage4
167274	0	ENSG00000127914	chr7	91671310	91671549	1.084	1.0838	0.117	1.135	239	6.6221e-05	0.0414318	gain	278.344	131.293	274.686	132.297	0.803	1.248	11	ENSG00000127914	AKAP9	mcf7_stage6_vs_stage5
167275	0	ENSG00000127914	chr7	91671974	91672093	1.714	1.70792	0.079	1.715	119	2.20624e-05	0.00865635	gain	370.995	112.952	345.689	120.521	1.559	1.891	11	ENSG00000127914	AKAP9	mcf7_stage3_vs_stage1
167275	0	ENSG00000127914	chr7	91671974	91672093	2.164	2.12289	0.134	2.117	119	1.95474e-08	1.25138e-05	gain	343.334	77.065	345.689	75.933	1.974	2.433	11	ENSG00000127914	AKAP9	mcf7_stage3_vs_stage2
167275	0	ENSG00000127914	chr7	91671974	91672093	-1.211	-1.19613	0.119	-1.211	119	2.99862e-09	3.06543e-05	loss	144.169	333.5	138.395	345.689	-1.415	-0.918	11	ENSG00000127914	AKAP9	mcf7_stage4_vs_stage3
167275	0	ENSG00000127914	chr7	91671974	91672093	1.431	1.39352	0.09	1.427	119	2.51336e-05	0.0108472	gain	289	106.918	254.739	120.521	1.259	1.676	10	ENSG00000127914	AKAP9	mcf7_stage5_vs_stage1
167275	0	ENSG00000127914	chr7	91671974	91672093	1.88	1.81059	0.133	1.833	119	5.72544e-08	4.55611e-05	gain	267.46	72.957	254.739	75.933	1.656	2.165	10	ENSG00000127914	AKAP9	mcf7_stage5_vs_stage2
167275	0	ENSG00000127914	chr7	91671974	91672093	0.928	0.875433	0.12	0.936	119	1.21434e-07	0.00700671	gain	259.803	136.459	254.739	138.395	0.615	1.171	10	ENSG00000127914	AKAP9	mcf7_stage5_vs_stage4
167275	0	ENSG00000127914	chr7	91671974	91672093	2.936	2.88114	0.163	2.877	119	0.000137978	0.0491178	gain	550.304	72.133	518.672	75.933	2.622	3.241	11	ENSG00000127914	AKAP9	mcf7_stage6_vs_stage2
167276	0	ENSG00000127914	chr7	91674305	91674544	1.587	1.58579	0.098	1.572	239	1.36124e-05	0.00547536	gain	285.35	94.976	265.778	101.255	1.413	1.868	10	ENSG00000127914	AKAP9	mcf7_stage3_vs_stage1
167276	0	ENSG00000127914	chr7	91674305	91674544	1.823	1.79112	0.163	1.834	239	1.8333e-06	0.000781469	gain	264.083	75.315	265.778	74.197	1.476	2.203	10	ENSG00000127914	AKAP9	mcf7_stage3_vs_stage2
167276	0	ENSG00000127914	chr7	91674305	91674544	-0.89	-0.877476	0.081	-0.89	239	1.07991e-05	0.00987768	loss	138.264	256.522	132.707	265.778	-1.071	-0.706	10	ENSG00000127914	AKAP9	mcf7_stage4_vs_stage3
167276	0	ENSG00000127914	chr7	91674305	91674544	1.423	1.37201	0.15	1.406	239	2.36856e-05	0.00973528	gain	189.556	71.3	180.402	74.197	1.123	1.759	9	ENSG00000127914	AKAP9	mcf7_stage5_vs_stage2
167276	0	ENSG00000127914	chr7	91674305	91674544	2.474	2.43086	0.156	2.455	239	0.000126959	0.0456623	gain	390.575	70.495	367.987	74.197	2.137	2.848	11	ENSG00000127914	AKAP9	mcf7_stage6_vs_stage2
167277	0	ENSG00000127914	chr7	91682036	91682275	1.697	1.70599	0.135	1.659	239	1.11723e-07	6.54607e-05	gain	175.685	53.898	163.456	57.23	1.385	2.043	9	ENSG00000127914	AKAP9	mcf7_stage3_vs_stage1
167277	0	ENSG00000127914	chr7	91682036	91682275	2.098	2.0887	0.204	2.074	239	1.88103e-11	3.38911e-08	gain	162.606	38.344	163.456	37.531	1.743	2.529	8	ENSG00000127914	AKAP9	mcf7_stage3_vs_stage2
167277	0	ENSG00000127914	chr7	91682036	91682275	-1.02	-1.01379	0.101	-1.027	239	2.70173e-07	0.000722268	loss	78.623	157.956	75.255	163.456	-1.238	-0.76	9	ENSG00000127914	AKAP9	mcf7_stage4_vs_stage3
167277	0	ENSG00000127914	chr7	91682036	91682275	1.287	1.28483	0.153	1.282	239	5.63941e-05	0.022407	gain	125.419	51.033	110.301	57.23	0.924	1.602	8	ENSG00000127914	AKAP9	mcf7_stage5_vs_stage1
167277	0	ENSG00000127914	chr7	91682036	91682275	1.688	1.67419	0.292	1.585	239	9.1506e-08	6.67973e-05	gain	116.093	36.313	110.301	37.531	1.228	2.312	8	ENSG00000127914	AKAP9	mcf7_stage5_vs_stage2
167277	0	ENSG00000127914	chr7	91682036	91682275	2.287	2.25936	0.084	2.289	239	1.96867e-10	2.39384e-07	gain	245.715	50.459	214.059	57.23	2.064	2.494	9	ENSG00000127914	AKAP9	mcf7_stage6_vs_stage1
167277	0	ENSG00000127914	chr7	91682036	91682275	2.687	2.66573	0.221	2.662	239	1.00231e-12	1.81748e-09	gain	227.407	35.906	214.059	37.531	2.319	3.163	9	ENSG00000127914	AKAP9	mcf7_stage6_vs_stage2
167277	0	ENSG00000127914	chr7	91682036	91682275	1.611	1.5702	0.194	1.629	239	1.6611e-08	2.54411e-05	gain	220.898	73.591	214.059	75.255	1.201	2.014	10	ENSG00000127914	AKAP9	mcf7_stage6_vs_stage4
167277	0	ENSG00000127914	chr7	91682036	91682275	1	1.00126	0.151	0.997	239	1.38849e-05	0.0130308	gain	217.019	109.548	214.059	110.301	0.723	1.556	10	ENSG00000127914	AKAP9	mcf7_stage6_vs_stage5
167278	0	ENSG00000127914	chr7	91687426	91687785	1.79	1.80544	0.16	1.761	359	1.22494e-08	9.74277e-06	gain	129.108	37.798	119.997	39.975	1.436	2.371	8	ENSG00000127914	AKAP9	mcf7_stage3_vs_stage1
167278	0	ENSG00000127914	chr7	91687426	91687785	1.881	1.884	0.283	1.892	359	7.11168e-10	7.67219e-07	gain	119.506	31.559	119.997	30.802	0.714	2.463	7	ENSG00000127914	AKAP9	mcf7_stage3_vs_stage2
167278	0	ENSG00000127914	chr7	91687426	91687785	1.628	1.63454	0.167	1.603	359	5.66061e-07	0.000358073	gain	108.762	35.797	95.593	39.975	1.319	2.306	7	ENSG00000127914	AKAP9	mcf7_stage5_vs_stage1
167278	0	ENSG00000127914	chr7	91687426	91687785	1.719	1.71589	0.272	1.719	359	7.01081e-08	5.35875e-05	gain	100.679	29.892	95.593	30.802	0.931	2.358	7	ENSG00000127914	AKAP9	mcf7_stage5_vs_stage2
167278	0	ENSG00000127914	chr7	91687426	91687785	2.833	2.80894	0.238	2.763	359	2.22045e-16	7.47688e-13	gain	241.876	35.396	210.708	39.975	2.46	3.54	9	ENSG00000127914	AKAP9	mcf7_stage6_vs_stage1
167278	0	ENSG00000127914	chr7	91687426	91687785	2.923	2.90323	0.166	2.899	359	4.44089e-16	1.43158e-12	gain	223.855	29.558	210.708	30.802	2.421	3.392	9	ENSG00000127914	AKAP9	mcf7_stage6_vs_stage2
167278	0	ENSG00000127914	chr7	91687426	91687785	1.044	1.05339	0.165	1.01	359	1.74219e-07	0.00131401	gain	225.715	112.768	210.708	119.997	0.791	1.709	10	ENSG00000127914	AKAP9	mcf7_stage6_vs_stage3
167278	0	ENSG00000127914	chr7	91687426	91687785	1.801	1.76145	0.484	1.657	359	7.25189e-11	1.8457e-07	gain	217.448	68.941	210.708	70.468	1.333	3.346	9	ENSG00000127914	AKAP9	mcf7_stage6_vs_stage4
167278	0	ENSG00000127914	chr7	91687426	91687785	1.204	1.20562	0.155	1.156	359	7.89779e-08	0.000203553	gain	213.63	95.007	210.708	95.593	0.926	1.656	10	ENSG00000127914	AKAP9	mcf7_stage6_vs_stage5
167279	0	ENSG00000127914	chr7	91690535	91690774	2.127	2.13563	0.215	2.174	239	3.80995e-11	7.44109e-08	gain	188.802	45.005	175.695	47.699	1.755	2.484	9	ENSG00000127914	AKAP9	mcf7_stage3_vs_stage1
167279	0	ENSG00000127914	chr7	91690535	91690774	1.872	1.85848	0.182	1.838	239	5.6408e-09	4.30494e-06	gain	174.743	46.892	175.695	46.008	1.494	2.208	9	ENSG00000127914	AKAP9	mcf7_stage3_vs_stage2
167279	0	ENSG00000127914	chr7	91690535	91690774	-0.897	-0.88958	0.099	-0.911	239	5.40809e-06	0.00602475	loss	91.15	169.745	87.322	175.695	-1.079	-0.515	9	ENSG00000127914	AKAP9	mcf7_stage4_vs_stage3
167279	0	ENSG00000127914	chr7	91690535	91690774	1.913	1.90619	0.25	1.866	239	1.77747e-09	3.21084e-06	gain	153.605	42.617	135.188	47.699	1.535	2.35	8	ENSG00000127914	AKAP9	mcf7_stage5_vs_stage1
167279	0	ENSG00000127914	chr7	91690535	91690774	1.658	1.6302	0.191	1.618	239	1.44824e-07	9.90281e-05	gain	142.174	44.402	135.188	46.008	1.283	2.12	8	ENSG00000127914	AKAP9	mcf7_stage5_vs_stage2
167279	0	ENSG00000127914	chr7	91690535	91690774	2.836	2.80263	0.29	2.813	239	5.07994e-12	7.53807e-09	gain	286.945	42.138	250.05	47.699	2.337	3.402	10	ENSG00000127914	AKAP9	mcf7_stage6_vs_stage1
167279	0	ENSG00000127914	chr7	91690535	91690774	2.581	2.55343	0.188	2.569	239	2.52279e-08	2.55324e-05	gain	265.559	43.903	250.05	46.008	2.119	3.016	10	ENSG00000127914	AKAP9	mcf7_stage6_vs_stage2
167279	0	ENSG00000127914	chr7	91690535	91690774	1.606	1.55832	0.146	1.592	239	1.22508e-06	0.00113991	gain	257.956	85.31	250.05	87.322	1.27	1.904	10	ENSG00000127914	AKAP9	mcf7_stage6_vs_stage4
167280	0	ENSG00000127914	chr7	91691574	91691813	1.854	1.84067	0.137	1.835	239	2.46847e-06	0.00108746	gain	542.021	150.412	505.264	160.669	1.503	2.128	12	ENSG00000127914	AKAP9	mcf7_stage3_vs_stage1
167280	0	ENSG00000127914	chr7	91691574	91691813	1.905	1.84607	0.062	1.912	239	1.43728e-06	0.000624852	gain	501.59	134.194	505.264	132.59	1.743	2.053	11	ENSG00000127914	AKAP9	mcf7_stage3_vs_stage2
167280	0	ENSG00000127914	chr7	91691574	91691813	1.071	1.08207	0.092	1.054	239	6.40807e-05	0.0462852	gain	302.852	144.909	271.753	160.669	0.912	1.295	11	ENSG00000127914	AKAP9	mcf7_stage4_vs_stage1
167280	0	ENSG00000127914	chr7	91691574	91691813	1.122	1.09311	0.099	1.122	239	3.83586e-05	0.0273287	gain	280.278	129.287	271.753	132.59	0.854	1.437	10	ENSG00000127914	AKAP9	mcf7_stage4_vs_stage2
167280	0	ENSG00000127914	chr7	91691574	91691813	1.458	1.40775	0.19	1.364	239	1.28434e-05	0.00598524	gain	387.929	142.368	342.092	160.669	1.218	1.872	11	ENSG00000127914	AKAP9	mcf7_stage5_vs_stage1
167280	0	ENSG00000127914	chr7	91691574	91691813	1.509	1.41495	0.124	1.513	239	1.03609e-05	0.0045828	gain	359.003	127.02	342.092	132.59	1.296	1.796	11	ENSG00000127914	AKAP9	mcf7_stage5_vs_stage2
167281	0	ENSG00000127914	chr7	91694541	91694780	2.32	2.32423	0.16	2.34	239	9.96225e-12	2.40372e-08	gain	241.61	48.948	224.967	51.925	2.02	2.642	9	ENSG00000127914	AKAP9	mcf7_stage3_vs_stage1
167281	0	ENSG00000127914	chr7	91694541	91694780	2.312	2.29013	0.136	2.298	239	1.84457e-11	3.35804e-08	gain	223.608	45.423	224.967	44.552	2.074	2.635	9	ENSG00000127914	AKAP9	mcf7_stage3_vs_stage2
167281	0	ENSG00000127914	chr7	91694541	91694780	1.435	1.45126	0.148	1.399	239	2.94203e-06	0.00521595	gain	125.781	47.17	112.603	51.925	1.121	1.806	8	ENSG00000127914	AKAP9	mcf7_stage4_vs_stage1
167281	0	ENSG00000127914	chr7	91694541	91694780	1.427	1.42747	0.218	1.497	239	2.7231e-06	0.00354717	gain	116.428	43.774	112.603	44.552	0.984	1.76	8	ENSG00000127914	AKAP9	mcf7_stage4_vs_stage2
167281	0	ENSG00000127914	chr7	91694541	91694780	-0.884	-0.873514	0.119	-0.863	239	9.87833e-06	0.00931169	loss	117.393	217.209	112.603	224.967	-1.183	-0.634	10	ENSG00000127914	AKAP9	mcf7_stage4_vs_stage3
167281	0	ENSG00000127914	chr7	91694541	91694780	2.009	1.99507	0.136	1.98	239	3.18065e-10	8.44424e-07	gain	184.586	46.348	162.544	51.925	1.736	2.411	9	ENSG00000127914	AKAP9	mcf7_stage5_vs_stage1
167281	0	ENSG00000127914	chr7	91694541	91694780	2.001	1.96375	0.207	2.03	239	5.21055e-10	9.97866e-07	gain	170.842	43.013	162.544	44.552	1.621	2.43	9	ENSG00000127914	AKAP9	mcf7_stage5_vs_stage2
167281	0	ENSG00000127914	chr7	91694541	91694780	3.082	3.03396	0.127	3.101	239	4.8438e-08	4.3053e-05	gain	385.237	45.827	335.854	51.925	2.854	3.339	11	ENSG00000127914	AKAP9	mcf7_stage6_vs_stage1
167281	0	ENSG00000127914	chr7	91694541	91694780	3.074	3.0365	0.149	3.089	239	1.33769e-07	0.000118203	gain	356.512	42.53	335.854	44.552	2.8	3.407	10	ENSG00000127914	AKAP9	mcf7_stage6_vs_stage2
167281	0	ENSG00000127914	chr7	91694541	91694780	1.647	1.58655	0.127	1.616	239	6.56473e-05	0.0336139	gain	346.3	109.864	335.854	112.603	1.37	1.906	11	ENSG00000127914	AKAP9	mcf7_stage6_vs_stage4
167282	0	ENSG00000127914	chr7	91695681	91695920	1.892	1.89368	0.106	1.905	239	7.62362e-08	4.63685e-05	gain	259.153	70.432	241.335	74.95	1.629	2.203	10	ENSG00000127914	AKAP9	mcf7_stage3_vs_stage1
167282	0	ENSG00000127914	chr7	91695681	91695920	2.092	2.06586	0.171	2.113	239	6.35699e-09	4.76823e-06	gain	239.841	57.228	241.335	56.259	1.731	2.429	10	ENSG00000127914	AKAP9	mcf7_stage3_vs_stage2
167282	0	ENSG00000127914	chr7	91695681	91695920	-0.923	-0.911747	0.215	-0.878	239	4.21519e-06	0.00508714	loss	123.101	232.976	118.1	241.335	-1.281	-0.629	10	ENSG00000127914	AKAP9	mcf7_stage4_vs_stage3
167282	0	ENSG00000127914	chr7	91695681	91695920	1.484	1.46609	0.096	1.485	239	4.21168e-06	0.00218985	gain	186.278	66.679	164.038	74.95	1.307	1.689	9	ENSG00000127914	AKAP9	mcf7_stage5_vs_stage1
167282	0	ENSG00000127914	chr7	91695681	91695920	1.684	1.64275	0.102	1.664	239	2.53834e-07	0.000164992	gain	172.407	54.184	164.038	56.259	1.478	1.975	9	ENSG00000127914	AKAP9	mcf7_stage5_vs_stage2
167282	0	ENSG00000127914	chr7	91695681	91695920	2.818	2.75903	0.123	2.805	239	9.69774e-05	0.0426649	gain	461.236	65.927	402.197	74.95	2.582	3.04	11	ENSG00000127914	AKAP9	mcf7_stage6_vs_stage1
167282	0	ENSG00000127914	chr7	91695681	91695920	3.018	2.97326	0.164	2.983	239	4.93497e-06	0.00298285	gain	426.837	53.574	402.197	56.259	2.712	3.395	11	ENSG00000127914	AKAP9	mcf7_stage6_vs_stage2
167282	0	ENSG00000127914	chr7	91695681	91695920	1.848	1.78083	0.155	1.844	239	4.71595e-05	0.0257472	gain	414.608	115.203	402.197	118.1	1.573	2.142	11	ENSG00000127914	AKAP9	mcf7_stage6_vs_stage4
167282	0	ENSG00000127914	chr7	91695681	91695920	1.333	1.33069	0.11	1.32	239	7.68111e-05	0.0462157	gain	407.32	162.673	402.197	164.038	1.111	1.577	11	ENSG00000127914	AKAP9	mcf7_stage6_vs_stage5
167283	0	ENSG00000127914	chr7	91699328	91699581	1.534	1.48026	0.093	1.532	253	0.000104685	0.035592	gain	418.803	144.843	421.787	143.15	1.313	1.781	11	ENSG00000127914	AKAP9	mcf7_stage3_vs_stage2
167283	0	ENSG00000127914	chr7	91699328	91699581	-0.841	-0.822676	0.096	-0.868	253	5.97154e-05	0.0355405	loss	225.268	406.804	216.518	421.787	-0.977	-0.546	11	ENSG00000127914	AKAP9	mcf7_stage4_vs_stage3
167284	0	ENSG00000127914	chr7	91700188	91700337	1.497	1.45243	0.124	1.482	149	0.000126875	0.0422355	gain	336.014	119.53	338.309	118.047	1.282	1.801	11	ENSG00000127914	AKAP9	mcf7_stage3_vs_stage2
167284	0	ENSG00000127914	chr7	91700188	91700337	-0.824	-0.808298	0.053	-0.831	149	6.53286e-05	0.037971	loss	184.523	326.391	177.268	338.309	-0.954	-0.669	11	ENSG00000127914	AKAP9	mcf7_stage4_vs_stage3
167285	0	ENSG00000127914	chr7	91706125	91706364	2.169	2.17349	0.189	2.187	239	1.70434e-10	2.62792e-07	gain	234.166	52.739	218.021	55.987	1.627	2.618	9	ENSG00000127914	AKAP9	mcf7_stage3_vs_stage1
167285	0	ENSG00000127914	chr7	91706125	91706364	2.369	2.34873	0.164	2.338	239	2.49112e-12	7.37911e-09	gain	216.72	42.517	218.021	41.669	2.134	3.324	9	ENSG00000127914	AKAP9	mcf7_stage3_vs_stage2
167285	0	ENSG00000127914	chr7	91706125	91706364	1.383	1.39906	0.252	1.336	239	5.54436e-06	0.00810947	gain	128.453	50.821	115.004	55.987	0.957	2.044	8	ENSG00000127914	AKAP9	mcf7_stage4_vs_stage1
167285	0	ENSG00000127914	chr7	91706125	91706364	1.582	1.58253	0.203	1.535	239	2.01452e-07	0.000602079	gain	118.9	40.974	115.004	41.669	1.328	2.708	8	ENSG00000127914	AKAP9	mcf7_stage4_vs_stage2
167285	0	ENSG00000127914	chr7	91706125	91706364	-0.786	-0.77567	0.129	-0.797	239	8.60792e-05	0.0456083	loss	119.886	210.518	115.004	218.021	-1.036	-0.494	10	ENSG00000127914	AKAP9	mcf7_stage4_vs_stage3
167285	0	ENSG00000127914	chr7	91706125	91706364	1.785	1.7725	0.141	1.767	239	2.17639e-08	2.31386e-05	gain	173.569	49.936	152.816	55.987	1.487	2.133	9	ENSG00000127914	AKAP9	mcf7_stage5_vs_stage1
167285	0	ENSG00000127914	chr7	91706125	91706364	1.985	1.95208	0.166	1.988	239	4.64079e-10	9.11771e-07	gain	160.647	40.262	152.816	41.669	1.646	2.582	8	ENSG00000127914	AKAP9	mcf7_stage5_vs_stage2
167285	0	ENSG00000127914	chr7	91706125	91706364	3.251	3.1941	0.185	3.212	239	2.54479e-06	0.00175429	gain	458.006	49.374	399.377	55.987	2.95	3.773	11	ENSG00000127914	AKAP9	mcf7_stage6_vs_stage1
167285	0	ENSG00000127914	chr7	91706125	91706364	3.45	3.40664	0.2	3.412	239	8.7233e-08	7.99219e-05	gain	423.848	39.81	399.377	41.669	3.208	4.626	11	ENSG00000127914	AKAP9	mcf7_stage6_vs_stage2
167285	0	ENSG00000127914	chr7	91706125	91706364	1.868	1.80134	0.12	1.858	239	3.40368e-05	0.0199685	gain	411.705	112.196	399.377	115.004	1.611	2.118	11	ENSG00000127914	AKAP9	mcf7_stage6_vs_stage4
167285	0	ENSG00000127914	chr7	91706125	91706364	1.465	1.46284	0.179	1.4	239	1.03088e-05	0.0102874	gain	404.468	151.579	399.377	152.816	1.2	2.044	11	ENSG00000127914	AKAP9	mcf7_stage6_vs_stage5
167286	0	ENSG00000127914	chr7	91706980	91707219	1.757	1.7539	0.143	1.776	239	3.72346e-06	0.00158473	gain	323.521	94	301.393	100.209	1.356	1.992	10	ENSG00000127914	AKAP9	mcf7_stage3_vs_stage1
167286	0	ENSG00000127914	chr7	91706980	91707219	2.027	1.99061	0.206	1.978	239	1.25995e-07	6.49555e-05	gain	299.404	77.365	301.393	76.23	1.767	2.726	10	ENSG00000127914	AKAP9	mcf7_stage3_vs_stage2
167286	0	ENSG00000127914	chr7	91706980	91707219	-0.895	-0.880994	0.087	-0.897	239	1.1494e-05	0.0100885	loss	154.378	290.83	148.23	301.393	-1.066	-0.621	11	ENSG00000127914	AKAP9	mcf7_stage4_vs_stage3
167286	0	ENSG00000127914	chr7	91706980	91707219	1.422	1.37142	0.228	1.341	239	2.36026e-05	0.00972409	gain	186.079	73.24	177.084	76.23	1.124	2.308	9	ENSG00000127914	AKAP9	mcf7_stage5_vs_stage2
167286	0	ENSG00000127914	chr7	91706980	91707219	2.71	2.66178	0.194	2.667	239	0.000106932	0.0398592	gain	452.757	72.414	426.649	76.23	2.443	3.368	11	ENSG00000127914	AKAP9	mcf7_stage6_vs_stage2
167287	0	ENSG00000127914	chr7	91708390	91709469	1.836	1.83773	0.221	1.829	1079	1.7913e-07	0.00010157	gain	256.848	72.008	239.184	76.639	1.254	2.351	10	ENSG00000127914	AKAP9	mcf7_stage3_vs_stage1
167287	0	ENSG00000127914	chr7	91708390	91709469	1.935	1.90871	0.379	1.89	1079	8.42047e-08	4.52809e-05	gain	237.709	60.347	239.184	59.352	0.926	2.85	10	ENSG00000127914	AKAP9	mcf7_stage3_vs_stage2
167287	0	ENSG00000127914	chr7	91708390	91709469	-0.927	-0.915798	0.163	-0.889	1079	3.79967e-06	0.00468324	loss	123.711	230.905	118.689	239.184	-1.308	-0.655	10	ENSG00000127914	AKAP9	mcf7_stage4_vs_stage3
167287	0	ENSG00000127914	chr7	91708390	91709469	1.429	1.41114	0.318	1.448	1079	9.49012e-06	0.00454338	gain	184.496	68.171	162.464	76.639	0.841	2.253	9	ENSG00000127914	AKAP9	mcf7_stage5_vs_stage1
167287	0	ENSG00000127914	chr7	91708390	91709469	1.528	1.48636	0.437	1.344	1079	3.15693e-06	0.00156298	gain	170.758	57.135	162.464	59.352	0.863	2.654	9	ENSG00000127914	AKAP9	mcf7_stage5_vs_stage2
167287	0	ENSG00000127914	chr7	91708390	91709469	2.626	2.57171	0.27	2.618	1079	6.29651e-05	0.0303722	gain	416.177	67.402	362.863	76.639	2.123	3.28	11	ENSG00000127914	AKAP9	mcf7_stage6_vs_stage1
167287	0	ENSG00000127914	chr7	91708390	91709469	2.725	2.68354	0.401	2.602	1079	1.35964e-05	0.00732758	gain	385.142	56.491	362.863	59.352	1.844	3.804	11	ENSG00000127914	AKAP9	mcf7_stage6_vs_stage2
167287	0	ENSG00000127914	chr7	91708390	91709469	1.716	1.65235	0.157	1.687	1079	7.30366e-05	0.0367453	gain	374.11	115.775	362.863	118.689	1.441	2.221	11	ENSG00000127914	AKAP9	mcf7_stage6_vs_stage4
167288	0	ENSG00000127914	chr7	91711756	91712025	1.914	1.90947	0.174	1.858	269	1.00165e-06	0.000493183	gain	353.204	95.039	329.089	101.323	1.648	2.303	11	ENSG00000127914	AKAP9	mcf7_stage3_vs_stage1
167288	0	ENSG00000127914	chr7	91711756	91712025	2.101	2.06144	0.212	2.097	269	4.76929e-08	2.76917e-05	gain	326.871	78.655	329.089	77.509	1.74	2.646	10	ENSG00000127914	AKAP9	mcf7_stage3_vs_stage2
167288	0	ENSG00000127914	chr7	91711756	91712025	1.189	1.17624	0.185	1.15	269	4.0259e-05	0.027997	gain	168.731	75.786	163.405	77.509	0.874	1.704	9	ENSG00000127914	AKAP9	mcf7_stage4_vs_stage2
167288	0	ENSG00000127914	chr7	91711756	91712025	-0.912	-0.896873	0.093	-0.915	269	8.90102e-06	0.0087395	loss	170.132	317.509	163.405	329.089	-1.121	-0.701	11	ENSG00000127914	AKAP9	mcf7_stage4_vs_stage3
167288	0	ENSG00000127914	chr7	91711756	91712025	1.449	1.41884	0.103	1.432	269	1.30562e-05	0.00606826	gain	244.861	89.966	215.766	101.323	1.155	1.797	10	ENSG00000127914	AKAP9	mcf7_stage5_vs_stage1
167288	0	ENSG00000127914	chr7	91711756	91712025	1.636	1.57509	0.321	1.499	269	1.74455e-06	0.000926913	gain	226.617	74.461	215.766	77.509	1.182	2.413	10	ENSG00000127914	AKAP9	mcf7_stage5_vs_stage2
167289	0	ENSG00000127914	chr7	91712427	91713026	1.796	1.80374	0.225	1.792	599	3.3731e-08	2.20413e-05	gain	189.681	54.564	176.514	57.943	0.194	2.239	9	ENSG00000127914	AKAP9	mcf7_stage3_vs_stage1
167289	0	ENSG00000127914	chr7	91712427	91713026	1.719	1.70401	0.242	1.7	599	1.17673e-07	6.10251e-05	gain	175.556	53.78	176.514	52.84	0.377	2.34	9	ENSG00000127914	AKAP9	mcf7_stage3_vs_stage2
167289	0	ENSG00000127914	chr7	91712427	91713026	1.587	1.57791	0.214	1.585	599	5.79627e-07	0.000362727	gain	155.053	51.663	136.467	57.943	0.59	2.103	8	ENSG00000127914	AKAP9	mcf7_stage5_vs_stage1
167289	0	ENSG00000127914	chr7	91712427	91713026	1.509	1.47834	0.217	1.478	599	2.12788e-06	0.0010939	gain	143.514	50.921	136.467	52.84	0.772	2.07	8	ENSG00000127914	AKAP9	mcf7_stage5_vs_stage2
167289	0	ENSG00000127914	chr7	91712427	91713026	2.713	2.67094	0.246	2.671	599	3.26781e-08	2.96472e-05	gain	335.062	51.081	292.053	57.943	0.892	3.281	10	ENSG00000127914	AKAP9	mcf7_stage6_vs_stage1
167289	0	ENSG00000127914	chr7	91712427	91713026	2.635	2.60148	0.262	2.566	599	1.13627e-06	0.000838125	gain	310.083	50.348	292.053	52.84	1.074	3.484	10	ENSG00000127914	AKAP9	mcf7_stage6_vs_stage2
167289	0	ENSG00000127914	chr7	91712427	91713026	1.64	1.58573	0.151	1.644	599	1.091e-05	0.00746316	gain	301.203	96.27	292.053	98.606	1.113	1.982	10	ENSG00000127914	AKAP9	mcf7_stage6_vs_stage4
167289	0	ENSG00000127914	chr7	91712427	91713026	1.126	1.12547	0.126	1.114	599	6.49901e-05	0.0408095	gain	295.911	135.416	292.053	136.467	0.301	1.416	11	ENSG00000127914	AKAP9	mcf7_stage6_vs_stage5
167290	0	ENSG00000127914	chr7	91713926	91714313	1.871	1.86314	0.198	1.929	387	7.48525e-06	0.00307413	gain	414.744	113.538	386.509	121.15	1.456	2.318	11	ENSG00000127914	AKAP9	mcf7_stage3_vs_stage1
167290	0	ENSG00000127914	chr7	91713926	91714313	1.934	1.88683	0.099	1.948	387	6.7266e-07	0.000302209	gain	383.816	100.056	386.509	98.734	1.698	2.169	11	ENSG00000127914	AKAP9	mcf7_stage3_vs_stage2
167290	0	ENSG00000127914	chr7	91713926	91714313	-0.909	-0.891984	0.148	-0.94	387	1.19309e-05	0.0103157	loss	195.599	372.822	187.938	386.509	-1.14	-0.422	11	ENSG00000127914	AKAP9	mcf7_stage4_vs_stage3
167290	0	ENSG00000127914	chr7	91713926	91714313	1.464	1.42611	0.242	1.473	387	1.64454e-05	0.00735103	gain	292.134	107.473	257.506	121.15	1.027	2.101	10	ENSG00000127914	AKAP9	mcf7_stage5_vs_stage1
167290	0	ENSG00000127914	chr7	91713926	91714313	1.527	1.45275	0.207	1.487	387	1.25223e-05	0.0054286	gain	270.36	94.714	257.506	98.734	1.232	2.17	10	ENSG00000127914	AKAP9	mcf7_stage5_vs_stage2
167291	0	ENSG00000127914	chr7	91714785	91715019	2.068	2.07816	0.137	2.059	234	5.25746e-11	9.72774e-08	gain	174.555	42.172	162.402	44.662	1.816	2.411	8	ENSG00000127914	AKAP9	mcf7_stage3_vs_stage1
167291	0	ENSG00000127914	chr7	91714785	91715019	2.101	2.09196	0.254	2.108	234	1.63134e-11	3.06566e-08	gain	161.56	38.209	162.402	37.397	1.626	2.541	8	ENSG00000127914	AKAP9	mcf7_stage3_vs_stage2
167291	0	ENSG00000127914	chr7	91714785	91715019	-0.92	-0.913582	0.122	-0.92	234	3.40999e-06	0.00434399	loss	83.584	156.94	80.034	162.402	-1.141	-0.63	9	ENSG00000127914	AKAP9	mcf7_stage4_vs_stage3
167291	0	ENSG00000127914	chr7	91714785	91715019	1.984	1.97735	0.211	1.991	234	4.37408e-10	1.07949e-06	gain	155.574	39.936	136.927	44.662	1.523	2.421	8	ENSG00000127914	AKAP9	mcf7_stage5_vs_stage1
167291	0	ENSG00000127914	chr7	91714785	91715019	2.017	1.99161	0.299	1.884	234	1.20881e-10	3.34385e-07	gain	143.996	36.185	136.927	37.397	1.547	2.561	8	ENSG00000127914	AKAP9	mcf7_stage5_vs_stage2
167291	0	ENSG00000127914	chr7	91714785	91715019	2.857	2.82473	0.161	2.879	234	1.00142e-12	1.65422e-09	gain	282.976	39.488	246.585	44.662	2.481	3.196	10	ENSG00000127914	AKAP9	mcf7_stage6_vs_stage1
167291	0	ENSG00000127914	chr7	91714785	91715019	2.89	2.86395	0.21	2.84	234	6.18761e-11	9.28546e-08	gain	261.886	35.78	246.585	37.397	2.51	3.342	10	ENSG00000127914	AKAP9	mcf7_stage6_vs_stage2
167291	0	ENSG00000127914	chr7	91714785	91715019	1.709	1.66273	0.148	1.73	234	1.03153e-07	0.000125722	gain	254.389	78.232	246.585	80.034	1.452	1.999	10	ENSG00000127914	AKAP9	mcf7_stage6_vs_stage4
167292	0	ENSG00000127914	chr7	91715486	91715755	1.911	1.89649	0.218	1.81	269	8.54798e-07	0.000429059	gain	574.349	159.954	535.428	170.896	1.652	2.383	12	ENSG00000127914	AKAP9	mcf7_stage3_vs_stage1
167292	0	ENSG00000127914	chr7	91715486	91715755	2.022	1.96106	0.158	1.994	269	3.17959e-07	0.000150593	gain	531.505	134.552	535.428	132.944	1.784	2.506	11	ENSG00000127914	AKAP9	mcf7_stage3_vs_stage2
167292	0	ENSG00000127914	chr7	91715486	91715755	1.107	1.07885	0.17	1.047	269	5.23898e-05	0.0349034	gain	270.352	129.631	262.112	132.944	0.87	1.658	10	ENSG00000127914	AKAP9	mcf7_stage4_vs_stage2
167292	0	ENSG00000127914	chr7	91715486	91715755	-0.915	-0.893945	0.068	-0.918	269	1.55597e-05	0.012519	loss	272.599	516.274	262.112	535.428	-1.08	-0.764	11	ENSG00000127914	AKAP9	mcf7_stage4_vs_stage3
167292	0	ENSG00000127914	chr7	91715486	91715755	1.595	1.54074	0.299	1.425	269	1.46502e-06	0.000828077	gain	429.859	151.397	379.115	170.896	1.273	2.178	11	ENSG00000127914	AKAP9	mcf7_stage5_vs_stage1
167292	0	ENSG00000127914	chr7	91715486	91715755	1.705	1.60559	0.22	1.641	269	4.34026e-07	0.000266335	gain	397.803	127.358	379.115	132.944	1.427	2.278	11	ENSG00000127914	AKAP9	mcf7_stage5_vs_stage2
167293	0	ENSG00000127914	chr7	91718651	91718890	2.068	2.06906	0.25	2.071	239	5.55693e-09	5.03492e-06	gain	275.583	64.396	256.665	68.481	1.613	2.546	10	ENSG00000127914	AKAP9	mcf7_stage3_vs_stage1
167293	0	ENSG00000127914	chr7	91718651	91718890	2.231	2.20314	0.114	2.252	239	1.12282e-09	1.15269e-06	gain	255.045	54.093	256.665	53.151	1.862	2.467	10	ENSG00000127914	AKAP9	mcf7_stage3_vs_stage2
167293	0	ENSG00000127914	chr7	91718651	91718890	1.24	1.23745	0.115	1.243	239	3.32942e-05	0.0242264	gain	124.289	52.126	120.238	53.151	0.811	1.506	8	ENSG00000127914	AKAP9	mcf7_stage4_vs_stage2
167293	0	ENSG00000127914	chr7	91718651	91718890	-0.99	-0.978173	0.107	-0.98	239	8.5666e-07	0.00164801	loss	125.32	247.744	120.238	256.665	-1.199	-0.81	10	ENSG00000127914	AKAP9	mcf7_stage4_vs_stage3
167293	0	ENSG00000127914	chr7	91718651	91718890	1.435	1.42099	0.327	1.505	239	7.48389e-06	0.00368355	gain	170.384	60.967	150.004	68.481	0.81	1.958	9	ENSG00000127914	AKAP9	mcf7_stage5_vs_stage1
167293	0	ENSG00000127914	chr7	91718651	91718890	1.597	1.56137	0.206	1.646	239	7.19503e-07	0.000415199	gain	157.7	51.218	150.004	53.151	0.986	1.958	9	ENSG00000127914	AKAP9	mcf7_stage5_vs_stage2
167293	0	ENSG00000127914	chr7	91718651	91718890	2.813	2.75762	0.232	2.875	239	2.76577e-05	0.014901	gain	433.101	60.28	377.636	68.481	2.325	3.167	11	ENSG00000127914	AKAP9	mcf7_stage6_vs_stage1
167293	0	ENSG00000127914	chr7	91718651	91718890	2.976	2.93368	0.127	2.978	239	2.75676e-06	0.00181775	gain	400.802	50.641	377.636	53.151	2.57	3.195	11	ENSG00000127914	AKAP9	mcf7_stage6_vs_stage2
167293	0	ENSG00000127914	chr7	91718651	91718890	1.736	1.67084	0.089	1.702	239	8.64597e-05	0.0423895	gain	389.32	117.28	377.636	120.238	1.549	1.948	11	ENSG00000127914	AKAP9	mcf7_stage6_vs_stage4
167293	0	ENSG00000127914	chr7	91718651	91718890	1.378	1.37614	0.125	1.369	239	2.00617e-05	0.0173215	gain	382.477	148.799	377.636	150.004	1.152	1.668	11	ENSG00000127914	AKAP9	mcf7_stage6_vs_stage5
167294	0	ENSG00000127914	chr7	91722371	91722640	1.822	1.82904	0.119	1.819	269	2.8798e-08	1.94692e-05	gain	197.05	55.817	183.39	59.286	1.475	2.178	9	ENSG00000127914	AKAP9	mcf7_stage3_vs_stage1
167294	0	ENSG00000127914	chr7	91722371	91722640	1.879	1.86357	0.243	1.819	269	7.53397e-09	5.50919e-06	gain	182.375	49.278	183.39	48.375	1.472	2.331	9	ENSG00000127914	AKAP9	mcf7_stage3_vs_stage2
167294	0	ENSG00000127914	chr7	91722371	91722640	1.601	1.59103	0.199	1.549	269	4.67495e-07	0.000303461	gain	158.09	52.849	139.149	59.286	1.291	2.064	8	ENSG00000127914	AKAP9	mcf7_stage5_vs_stage1
167294	0	ENSG00000127914	chr7	91722371	91722640	1.658	1.62786	0.171	1.641	269	1.73227e-07	0.000115666	gain	146.324	46.661	139.149	48.375	1.326	2.009	8	ENSG00000127914	AKAP9	mcf7_stage5_vs_stage2
167294	0	ENSG00000127914	chr7	91722371	91722640	2.708	2.66525	0.126	2.688	269	5.17707e-08	4.57828e-05	gain	338.85	52.254	295.361	59.286	2.467	3.094	10	ENSG00000127914	AKAP9	mcf7_stage6_vs_stage1
167294	0	ENSG00000127914	chr7	91722371	91722640	2.765	2.73155	0.242	2.689	269	3.09829e-07	0.000258056	gain	313.589	46.136	295.361	48.375	2.384	3.234	10	ENSG00000127914	AKAP9	mcf7_stage6_vs_stage2
167294	0	ENSG00000127914	chr7	91722371	91722640	1.625	1.57013	0.097	1.614	269	1.61799e-05	0.0106879	gain	304.608	98.234	295.361	100.628	1.434	1.842	10	ENSG00000127914	AKAP9	mcf7_stage6_vs_stage4
167295	0	ENSG00000127914	chr7	91724262	91724531	2.266	2.27165	0.147	2.238	269	1.26805e-11	2.82143e-08	gain	223.916	46.927	208.457	49.758	1.969	2.723	9	ENSG00000127914	AKAP9	mcf7_stage3_vs_stage1
167295	0	ENSG00000127914	chr7	91724262	91724531	2.272	2.25332	0.205	2.283	269	8.38241e-12	1.9276e-08	gain	207.235	42.61	208.457	41.762	1.863	2.623	9	ENSG00000127914	AKAP9	mcf7_stage3_vs_stage2
167295	0	ENSG00000127914	chr7	91724262	91724531	-1.15	-1.14112	0.181	-1.228	269	6.41717e-09	5.86961e-05	loss	92.313	201.305	88.442	208.457	-1.453	-0.748	10	ENSG00000127914	AKAP9	mcf7_stage4_vs_stage3
167295	0	ENSG00000127914	chr7	91724262	91724531	1.962	1.95064	0.113	1.968	269	6.90797e-10	1.47613e-06	gain	173.289	44.436	152.569	49.758	1.706	2.251	8	ENSG00000127914	AKAP9	mcf7_stage5_vs_stage1
167295	0	ENSG00000127914	chr7	91724262	91724531	1.968	1.93513	0.223	1.997	269	6.51365e-10	1.20761e-06	gain	160.388	40.35	152.569	41.762	1.328	2.383	8	ENSG00000127914	AKAP9	mcf7_stage5_vs_stage2
167295	0	ENSG00000127914	chr7	91724262	91724531	0.846	0.811925	0.172	0.85	269	8.30629e-06	0.04357	gain	155.802	87.386	152.569	88.442	0.485	1.223	9	ENSG00000127914	AKAP9	mcf7_stage5_vs_stage4
167295	0	ENSG00000127914	chr7	91724262	91724531	3.009	2.96671	0.168	2.977	269	9.8148e-10	1.08086e-06	gain	343.854	43.936	299.729	49.758	2.676	3.399	10	ENSG00000127914	AKAP9	mcf7_stage6_vs_stage1
167295	0	ENSG00000127914	chr7	91724262	91724531	3.015	2.98173	0.284	3.111	269	2.08112e-08	2.1693e-05	gain	318.219	39.897	299.729	41.762	2.458	3.582	10	ENSG00000127914	AKAP9	mcf7_stage6_vs_stage2
167295	0	ENSG00000127914	chr7	91724262	91724531	1.893	1.83896	0.305	1.888	269	3.06218e-07	0.000341916	gain	309.106	86.398	299.729	88.442	1.432	2.601	10	ENSG00000127914	AKAP9	mcf7_stage6_vs_stage4
167296	0	ENSG00000127914	chr7	91725947	91726696	1.604	1.61177	0.207	1.6	749	8.01003e-07	0.000404589	gain	183.22	60.675	170.486	64.493	1.125	2.245	9	ENSG00000127914	AKAP9	mcf7_stage3_vs_stage1
167296	0	ENSG00000127914	chr7	91725947	91726696	1.661	1.64734	0.222	1.726	749	2.45886e-07	0.000119039	gain	169.578	52.782	170.486	51.85	1.141	2.03	9	ENSG00000127914	AKAP9	mcf7_stage3_vs_stage2
167296	0	ENSG00000127914	chr7	91725947	91726696	1.365	1.35666	0.205	1.337	749	1.76893e-05	0.00786688	gain	145.751	57.446	128.254	64.493	0.945	1.997	8	ENSG00000127914	AKAP9	mcf7_stage5_vs_stage1
167296	0	ENSG00000127914	chr7	91725947	91726696	1.422	1.39483	0.256	1.41	749	6.61697e-06	0.00307509	gain	134.906	49.977	128.254	51.85	0.876	1.975	8	ENSG00000127914	AKAP9	mcf7_stage5_vs_stage2
167296	0	ENSG00000127914	chr7	91725947	91726696	2.62	2.57625	0.204	2.628	749	2.34536e-07	0.000190125	gain	341.544	56.798	297.712	64.493	2.183	3.276	10	ENSG00000127914	AKAP9	mcf7_stage6_vs_stage1
167296	0	ENSG00000127914	chr7	91725947	91726696	2.677	2.64293	0.232	2.636	749	9.96839e-07	0.000744746	gain	316.081	49.415	297.712	51.85	2.078	3.217	10	ENSG00000127914	AKAP9	mcf7_stage6_vs_stage2
167296	0	ENSG00000127914	chr7	91725947	91726696	1.016	1.02843	0.174	1.013	749	1.93317e-05	0.0313412	gain	318.709	160.004	297.712	170.486	0.657	1.697	11	ENSG00000127914	AKAP9	mcf7_stage6_vs_stage3
167296	0	ENSG00000127914	chr7	91725947	91726696	1.696	1.64094	0.18	1.721	749	7.03641e-06	0.00511674	gain	307.029	97.504	297.712	99.877	1.275	2.11	11	ENSG00000127914	AKAP9	mcf7_stage6_vs_stage4
167296	0	ENSG00000127914	chr7	91725947	91726696	1.254	1.25351	0.118	1.24	749	7.98396e-06	0.00861679	gain	301.634	127.296	297.712	128.254	1.02	1.628	11	ENSG00000127914	AKAP9	mcf7_stage6_vs_stage5
167297	0	ENSG00000127914	chr7	91726884	91727123	1.812	1.80879	0.073	1.815	239	1.933e-06	0.000884832	gain	326.902	92.875	304.548	99.004	1.582	2.105	10	ENSG00000127914	AKAP9	mcf7_stage3_vs_stage1
167297	0	ENSG00000127914	chr7	91726884	91727123	1.739	1.7008	0.131	1.753	239	6.51021e-06	0.00260958	gain	302.532	90.418	304.548	89.176	1.435	2.191	10	ENSG00000127914	AKAP9	mcf7_stage3_vs_stage2
167297	0	ENSG00000127914	chr7	91726884	91727123	-0.839	-0.824675	0.087	-0.856	239	4.12633e-05	0.0268579	loss	163.018	293.869	156.552	304.548	-0.982	-0.643	11	ENSG00000127914	AKAP9	mcf7_stage4_vs_stage3
167297	0	ENSG00000127914	chr7	91726884	91727123	1.627	1.5939	0.089	1.624	239	1.14089e-06	0.000657593	gain	270.184	87.919	238.126	99.004	1.435	1.949	10	ENSG00000127914	AKAP9	mcf7_stage5_vs_stage1
167297	0	ENSG00000127914	chr7	91726884	91727123	1.553	1.48457	0.108	1.544	239	8.33737e-06	0.0037838	gain	250.049	85.593	238.126	89.176	1.319	1.94	10	ENSG00000127914	AKAP9	mcf7_stage5_vs_stage2
167298	0	ENSG00000127914	chr7	91727416	91727535	1.891	1.90609	0.153	1.893	119	1.65948e-09	1.81178e-06	gain	133.596	36.269	124.185	38.336	1.638	2.249	8	ENSG00000127914	AKAP9	mcf7_stage3_vs_stage1
167298	0	ENSG00000127914	chr7	91727416	91727535	1.829	1.82984	0.165	1.786	119	1.84535e-09	1.74329e-06	gain	123.659	35.148	124.185	34.361	1.597	2.271	8	ENSG00000127914	AKAP9	mcf7_stage3_vs_stage2
167298	0	ENSG00000127914	chr7	91727416	91727535	-0.951	-0.947985	0.136	-0.953	119	3.26572e-06	0.00423539	loss	62.359	120.126	59.588	124.185	-1.174	-0.725	8	ENSG00000127914	AKAP9	mcf7_stage4_vs_stage3
167298	0	ENSG00000127914	chr7	91727416	91727535	1.629	1.63689	0.118	1.618	119	7.02113e-07	0.000427173	gain	105.806	34.35	92.983	38.336	1.44	1.97	7	ENSG00000127914	AKAP9	mcf7_stage5_vs_stage1
167298	0	ENSG00000127914	chr7	91727416	91727535	1.566	1.56254	0.175	1.57	119	8.81208e-07	0.000489079	gain	97.944	33.288	92.983	34.361	1.231	1.972	7	ENSG00000127914	AKAP9	mcf7_stage5_vs_stage2
167298	0	ENSG00000127914	chr7	91727416	91727535	2.834	2.8101	0.19	2.8	119	2.22045e-16	7.47688e-13	gain	242.471	33.965	211.227	38.336	2.489	3.272	9	ENSG00000127914	AKAP9	mcf7_stage6_vs_stage1
167298	0	ENSG00000127914	chr7	91727416	91727535	2.771	2.75063	0.222	2.83	119	2.90878e-14	6.66249e-11	gain	224.405	32.916	211.227	34.361	2.339	3.113	9	ENSG00000127914	AKAP9	mcf7_stage6_vs_stage2
167298	0	ENSG00000127914	chr7	91727416	91727535	0.943	0.952505	0.136	0.984	119	2.34594e-06	0.00753619	gain	226.27	116.685	211.227	124.185	0.643	1.149	10	ENSG00000127914	AKAP9	mcf7_stage6_vs_stage3
167298	0	ENSG00000127914	chr7	91727416	91727535	1.893	1.85505	0.232	1.942	119	1.03229e-12	3.50307e-09	gain	217.983	58.374	211.227	59.588	1.455	2.235	9	ENSG00000127914	AKAP9	mcf7_stage6_vs_stage4
167298	0	ENSG00000127914	chr7	91727416	91727535	1.205	1.20666	0.113	1.217	119	7.01549e-08	0.000186377	gain	214.155	92.426	211.227	92.983	0.858	1.415	10	ENSG00000127914	AKAP9	mcf7_stage6_vs_stage5
167299	0	ENSG00000127914	chr7	91728942	91729211	2.11	2.10706	0.131	2.093	269	2.46434e-08	1.7054e-05	gain	335.566	78.744	312.632	83.859	1.844	2.488	10	ENSG00000127914	AKAP9	mcf7_stage3_vs_stage1
167299	0	ENSG00000127914	chr7	91728942	91729211	2.28	2.24368	0.205	2.293	269	2.57437e-09	2.26089e-06	gain	310.55	65.682	312.632	64.643	1.917	2.775	10	ENSG00000127914	AKAP9	mcf7_stage3_vs_stage2
167299	0	ENSG00000127914	chr7	91728942	91729211	1.202	1.21628	0.196	1.244	269	2.4787e-05	0.0243048	gain	172.527	75.872	154.617	83.859	0.784	1.615	9	ENSG00000127914	AKAP9	mcf7_stage4_vs_stage1
167299	0	ENSG00000127914	chr7	91728942	91729211	1.373	1.36313	0.268	1.407	269	2.48301e-06	0.00330848	gain	159.683	63.289	154.617	64.643	0.81	1.929	9	ENSG00000127914	AKAP9	mcf7_stage4_vs_stage2
167299	0	ENSG00000127914	chr7	91728942	91729211	-0.907	-0.89252	0.106	-0.877	269	9.23516e-06	0.00891645	loss	161.009	301.656	154.617	312.632	-1.22	-0.69	11	ENSG00000127914	AKAP9	mcf7_stage4_vs_stage3
167299	0	ENSG00000127914	chr7	91728942	91729211	1.837	1.80594	0.142	1.804	269	3.06773e-08	3.10713e-05	gain	267.247	74.545	235.532	83.859	1.553	2.124	10	ENSG00000127914	AKAP9	mcf7_stage5_vs_stage1
167299	0	ENSG00000127914	chr7	91728942	91729211	2.007	1.94417	0.183	1.971	269	3.99174e-09	4.76474e-06	gain	247.331	62.184	235.532	64.643	1.654	2.463	10	ENSG00000127914	AKAP9	mcf7_stage5_vs_stage2
167299	0	ENSG00000127914	chr7	91728942	91729211	3.086	3.01198	0.124	3.074	269	7.79012e-05	0.0356147	gain	621.618	73.704	542.201	83.859	2.843	3.331	12	ENSG00000127914	AKAP9	mcf7_stage6_vs_stage1
167299	0	ENSG00000127914	chr7	91728942	91729211	3.256	3.20026	0.194	3.275	269	2.87596e-05	0.0134942	gain	575.245	61.483	542.201	64.643	2.861	3.69	11	ENSG00000127914	AKAP9	mcf7_stage6_vs_stage2
167300	0	ENSG00000127914	chr7	91730120	91730389	1.937	1.93764	0.139	1.949	269	5.55406e-08	3.46195e-05	gain	274.54	72.428	255.691	77.089	1.617	2.222	10	ENSG00000127914	AKAP9	mcf7_stage3_vs_stage1
167300	0	ENSG00000127914	chr7	91730120	91730389	2.096	2.06747	0.147	2.069	269	1.35382e-08	8.88512e-06	gain	254.079	59.92	255.691	58.929	1.814	2.455	10	ENSG00000127914	AKAP9	mcf7_stage3_vs_stage2
167300	0	ENSG00000127914	chr7	91730120	91730389	1.265	1.25929	0.101	1.261	269	1.80921e-05	0.0154804	gain	137.42	57.739	132.993	58.929	1.058	1.52	8	ENSG00000127914	AKAP9	mcf7_stage4_vs_stage2
167300	0	ENSG00000127914	chr7	91730120	91730389	-0.831	-0.818773	0.095	-0.837	269	3.92238e-05	0.0258206	loss	138.56	246.806	132.993	255.691	-0.995	-0.578	10	ENSG00000127914	AKAP9	mcf7_stage4_vs_stage3
167300	0	ENSG00000127914	chr7	91730120	91730389	1.601	1.57938	0.073	1.59	269	8.0189e-07	0.000479552	gain	206.789	68.568	182.149	77.089	1.464	1.834	9	ENSG00000127914	AKAP9	mcf7_stage5_vs_stage1
167300	0	ENSG00000127914	chr7	91730120	91730389	1.76	1.71247	0.166	1.741	269	1.12078e-07	7.97229e-05	gain	191.387	56.732	182.149	58.929	1.516	2.186	9	ENSG00000127914	AKAP9	mcf7_stage5_vs_stage2
167300	0	ENSG00000127914	chr7	91730120	91730389	2.972	2.92578	0.145	2.975	269	1.12474e-05	0.00623536	gain	442.758	56.093	417.216	58.929	2.631	3.278	11	ENSG00000127914	AKAP9	mcf7_stage6_vs_stage2
167301	0	ENSG00000127914	chr7	91731874	91732143	2.267	2.26397	0.187	2.242	269	2.23757e-09	2.28669e-06	gain	343.092	73.111	319.654	77.822	1.928	2.827	10	ENSG00000127914	AKAP9	mcf7_stage3_vs_stage1
167301	0	ENSG00000127914	chr7	91731874	91732143	2.013	1.97437	0.1	1.986	269	1.67074e-07	8.51288e-05	gain	317.514	79.42	319.654	78.268	1.805	2.291	10	ENSG00000127914	AKAP9	mcf7_stage3_vs_stage2
167301	0	ENSG00000127914	chr7	91731874	91732143	1.448	1.46212	0.279	1.424	269	3.47248e-07	0.00110815	gain	185.386	70.446	166.175	77.822	1.014	2.08	9	ENSG00000127914	AKAP9	mcf7_stage4_vs_stage1
167301	0	ENSG00000127914	chr7	91731874	91732143	1.195	1.18179	0.198	1.223	269	3.59448e-05	0.0258198	gain	171.582	76.523	166.175	78.268	0.865	1.641	9	ENSG00000127914	AKAP9	mcf7_stage4_vs_stage2
167301	0	ENSG00000127914	chr7	91731874	91732143	-0.818	-0.803031	0.119	-0.802	269	6.87831e-05	0.0392917	loss	173.007	308.421	166.175	319.654	-1.097	-0.573	11	ENSG00000127914	AKAP9	mcf7_stage4_vs_stage3
167301	0	ENSG00000127914	chr7	91731874	91732143	1.904	1.87616	0.235	1.839	269	6.88566e-09	9.28092e-06	gain	248.314	69.215	218.814	77.822	1.54	2.44	10	ENSG00000127914	AKAP9	mcf7_stage5_vs_stage1
167301	0	ENSG00000127914	chr7	91731874	91732143	1.65	1.58819	0.161	1.663	269	1.4769e-06	0.000794396	gain	229.811	75.185	218.814	78.268	1.369	2.068	10	ENSG00000127914	AKAP9	mcf7_stage5_vs_stage2
167301	0	ENSG00000127914	chr7	91731874	91732143	3.127	3.05696	0.205	3.041	269	4.78263e-05	0.0240642	gain	577.729	68.434	503.888	77.822	2.839	3.709	12	ENSG00000127914	AKAP9	mcf7_stage6_vs_stage1
167302	0	ENSG00000127914	chr7	91734975	91735094	2.025	2.02838	0.099	2.008	119	4.14511e-09	3.8981e-06	gain	243.105	59.964	226.361	63.731	1.828	2.239	9	ENSG00000127914	AKAP9	mcf7_stage3_vs_stage1
167302	0	ENSG00000127914	chr7	91734975	91735094	1.78	1.75487	0.125	1.793	119	6.2807e-07	0.000282904	gain	224.992	65.152	226.361	64.118	1.478	1.985	9	ENSG00000127914	AKAP9	mcf7_stage3_vs_stage2
167302	0	ENSG00000127914	chr7	91734975	91735094	-0.978	-0.967705	0.049	-0.976	119	9.60481e-07	0.00179484	loss	110.914	218.552	106.361	226.361	-1.093	-0.88	10	ENSG00000127914	AKAP9	mcf7_stage4_vs_stage3
167302	0	ENSG00000127914	chr7	91734975	91735094	1.692	1.67671	0.156	1.693	119	1.30829e-07	9.88106e-05	gain	181.448	56.773	159.773	63.731	1.451	2.102	9	ENSG00000127914	AKAP9	mcf7_stage5_vs_stage1
167302	0	ENSG00000127914	chr7	91734975	91735094	1.447	1.40483	0.081	1.443	119	1.08219e-05	0.00476255	gain	167.938	61.683	159.773	64.118	1.308	1.619	9	ENSG00000127914	AKAP9	mcf7_stage5_vs_stage2
167302	0	ENSG00000127914	chr7	91734975	91735094	2.807	2.75733	0.141	2.78	119	1.88632e-06	0.00132648	gain	388.071	56.134	338.328	63.731	2.534	3.143	11	ENSG00000127914	AKAP9	mcf7_stage6_vs_stage1
167302	0	ENSG00000127914	chr7	91734975	91735094	2.562	2.52249	0.097	2.583	119	2.35973e-05	0.0114104	gain	359.135	60.987	338.328	64.118	2.31	2.715	11	ENSG00000127914	AKAP9	mcf7_stage6_vs_stage2
167302	0	ENSG00000127914	chr7	91734975	91735094	1.76	1.6999	0.122	1.732	119	1.71465e-05	0.0111982	gain	348.848	103.802	338.328	106.361	1.569	2.023	11	ENSG00000127914	AKAP9	mcf7_stage6_vs_stage4
167303	0	ENSG00000127914	chr7	91736552	91736791	1.913	1.91361	0.074	1.917	239	8.18609e-08	4.94474e-05	gain	274.247	73.321	255.418	78.046	1.762	2.146	10	ENSG00000127914	AKAP9	mcf7_stage3_vs_stage1
167303	0	ENSG00000127914	chr7	91736552	91736791	1.854	1.82429	0.226	1.845	239	7.22479e-07	0.00032376	gain	253.809	68.923	255.418	67.858	1.365	2.247	10	ENSG00000127914	AKAP9	mcf7_stage3_vs_stage2
167303	0	ENSG00000127914	chr7	91736552	91736791	1.153	1.16773	0.109	1.142	239	6.60429e-05	0.046553	gain	158.205	70.648	141.745	78.046	0.935	1.362	9	ENSG00000127914	AKAP9	mcf7_stage4_vs_stage1
167303	0	ENSG00000127914	chr7	91736552	91736791	1.725	1.7001	0.137	1.711	239	1.26162e-07	9.65075e-05	gain	227.437	69.413	200.381	78.046	1.462	2.16	9	ENSG00000127914	AKAP9	mcf7_stage5_vs_stage1
167303	0	ENSG00000127914	chr7	91736552	91736791	1.666	1.61117	0.257	1.634	239	8.00863e-07	0.000455141	gain	210.494	65.251	200.381	67.858	1.175	2.073	9	ENSG00000127914	AKAP9	mcf7_stage5_vs_stage2
167303	0	ENSG00000127914	chr7	91736552	91736791	2.809	2.76089	0.244	2.729	239	5.69115e-05	0.0238336	gain	459.174	64.515	432.703	67.858	2.434	3.184	11	ENSG00000127914	AKAP9	mcf7_stage6_vs_stage2
167304	0	ENSG00000127914	chr7	91737758	91737997	2.022	2.02758	0.106	2.003	239	1.54973e-09	1.72409e-06	gain	217.744	54.082	202.699	57.427	1.84	2.518	9	ENSG00000127914	AKAP9	mcf7_stage3_vs_stage1
167304	0	ENSG00000127914	chr7	91737758	91737997	2.115	2.09672	0.186	2.137	239	1.72351e-10	2.35323e-07	gain	201.524	45.997	202.699	45.121	1.776	2.441	9	ENSG00000127914	AKAP9	mcf7_stage3_vs_stage2
167304	0	ENSG00000127914	chr7	91737758	91737997	-1.043	-1.03432	0.238	-1.103	239	1.39617e-07	0.000485274	loss	93.122	195.758	89.222	202.699	-1.617	-0.65	9	ENSG00000127914	AKAP9	mcf7_stage4_vs_stage3
167304	0	ENSG00000127914	chr7	91737758	91737997	1.795	1.78298	0.241	1.732	239	1.76471e-08	1.93759e-05	gain	169.858	51.207	149.54	57.427	1.439	2.584	9	ENSG00000127914	AKAP9	mcf7_stage5_vs_stage1
167304	0	ENSG00000127914	chr7	91737758	91737997	1.888	1.85512	0.206	1.836	239	3.18206e-09	4.01845e-06	gain	157.214	43.556	149.54	45.121	1.595	2.487	8	ENSG00000127914	AKAP9	mcf7_stage5_vs_stage2
167304	0	ENSG00000127914	chr7	91737758	91737997	3.07	3.01749	0.147	3.044	239	1.04684e-06	0.000773423	gain	417.375	50.63	363.908	57.427	2.795	3.631	11	ENSG00000127914	AKAP9	mcf7_stage6_vs_stage1
167304	0	ENSG00000127914	chr7	91737758	91737997	3.163	3.12265	0.182	3.199	239	2.49732e-07	0.000210011	gain	386.25	43.066	363.908	45.121	2.834	3.556	11	ENSG00000127914	AKAP9	mcf7_stage6_vs_stage2
167304	0	ENSG00000127914	chr7	91737758	91737997	2.092	2.03095	0.234	2.127	239	4.11402e-07	0.000450639	gain	375.186	87.155	363.908	89.222	1.651	2.709	11	ENSG00000127914	AKAP9	mcf7_stage6_vs_stage4
167304	0	ENSG00000127914	chr7	91737758	91737997	1.275	1.27331	0.131	1.28	239	6.01046e-05	0.038655	gain	368.592	148.34	363.908	149.54	1.002	1.479	11	ENSG00000127914	AKAP9	mcf7_stage6_vs_stage5
167305	0	ENSG00000127914	chr7	91739395	91739514	1.927	1.9444	0.115	1.949	119	1.40056e-09	1.60905e-06	gain	120.006	31.479	111.504	33.202	1.646	2.142	7	ENSG00000127914	AKAP9	mcf7_stage3_vs_stage1
167305	0	ENSG00000127914	chr7	91739395	91739514	2.264	2.27215	0.175	2.263	119	1.8141e-13	7.92619e-10	gain	111.083	22.963	111.504	22.277	1.934	2.632	7	ENSG00000127914	AKAP9	mcf7_stage3_vs_stage2
167305	0	ENSG00000127914	chr7	91739395	91739514	-1.121	-1.1198	0.296	-1.224	119	2.59507e-07	0.000704674	loss	49.544	107.911	47.244	111.504	-1.521	-0.482	8	ENSG00000127914	AKAP9	mcf7_stage4_vs_stage3
167305	0	ENSG00000127914	chr7	91739395	91739514	1.687	1.69953	0.172	1.734	119	6.23641e-07	0.000383423	gain	96.223	29.816	84.521	33.202	1.342	2.052	7	ENSG00000127914	AKAP9	mcf7_stage5_vs_stage1
167305	0	ENSG00000127914	chr7	91739395	91739514	2.024	2.03223	0.18	1.968	119	1.13562e-09	1.8496e-06	gain	89.076	21.758	84.521	22.277	1.74	2.4	7	ENSG00000127914	AKAP9	mcf7_stage5_vs_stage2
167305	0	ENSG00000127914	chr7	91739395	91739514	2.545	2.53841	0.123	2.522	119	2.66454e-15	7.40567e-12	gain	171.553	29.483	149.319	33.202	2.311	2.814	8	ENSG00000127914	AKAP9	mcf7_stage6_vs_stage1
167305	0	ENSG00000127914	chr7	91739395	91739514	2.881	2.87452	0.129	2.841	119	0	0	gain	158.782	21.516	149.319	22.277	2.657	3.225	8	ENSG00000127914	AKAP9	mcf7_stage6_vs_stage2
167305	0	ENSG00000127914	chr7	91739395	91739514	1.74	1.71642	0.238	1.831	119	7.86038e-14	3.77886e-10	gain	154.242	46.385	149.319	47.244	1.196	2.027	8	ENSG00000127914	AKAP9	mcf7_stage6_vs_stage4
167305	0	ENSG00000127914	chr7	91739395	91739514	0.857	0.860353	0.112	0.863	119	2.32151e-05	0.0193664	gain	151.536	84.06	149.319	84.521	0.667	1.049	9	ENSG00000127914	AKAP9	mcf7_stage6_vs_stage5
29741	0	ENSG00000166452	chr11	8936365	8936484	-2.272	-2.2324	0.415	-2.216	119	1.02909e-06	0.000503868	loss	8.633	41.907	7.588	44.378	-3.065	-1.651	4	ENSG00000166452	AKIP1	mcf7_stage3_vs_stage1
5100	0	ENSG00000174574	chr1	39468995	39469114	-1.057	-1.04858	0.33	-1.19	119	7.26239e-05	0.0441579	loss	35.205	71.707	34.311	72.025	-1.577	-0.369	6	ENSG00000174574	AKIRIN1	mcf7_stage6_vs_stage5
96121	0	ENSG00000105221	chr19	40745925	40746044	-1.192	-1.20504	0.103	-1.197	119	0.000151289	0.0495139	loss	67.097	152.08	67.151	150.328	-1.373	-0.982	9	ENSG00000105221	AKT2	mcf7_stage3_vs_stage2
96124	0	ENSG00000105221	chr19	40761061	40761180	1.215	1.2252	0.146	1.188	119	4.41259e-05	0.0298813	gain	56.506	24.526	55.37	24.303	0.997	1.674	6	ENSG00000105221	AKT2	mcf7_stage6_vs_stage5
50895	0	ENSG00000120697	chr13	37569089	37569208	-1.382	-1.35819	0.196	-1.442	119	6.00149e-05	0.0211466	loss	25.619	67.575	25.328	66.521	-1.669	-0.749	6	ENSG00000120697	ALG5	mcf7_stage3_vs_stage2
138437	0	ENSG00000053900	chr4	25407158	25407277	-1.02	-1.02321	0.395	-0.964	119	5.73836e-05	0.034627	loss	36.258	73.888	34.445	76.185	-1.652	-0.367	7	ENSG00000053900	ANAPC4	mcf7_stage4_vs_stage3
36481	0	ENSG00000187151	chr11	101777786	101778025	1.388	1.40057	0.498	1.482	239	7.94868e-05	0.0474946	gain	40.545	15.425	39.59	15.096	0.542	2.195	4	ENSG00000187151	ANGPTL5	mcf7_stage6_vs_stage5
158965	0	ENSG00000135299_ENSG00000083099	chr6	90327652	90327771	-1.354	-1.34821	0.227	-1.422	119	4.49973e-05	0.0177016	loss	32.776	82.034	30.798	85.445	-1.678	-0.911	7	ENSG00000135299	ANKRD6	mcf7_stage5_vs_stage2
140645	0	ENSG00000163297	chr4	80828542	80828661	-1.03	-1.03162	0.124	-1.027	119	1.68171e-05	0.0132245	loss	41.012	84.274	39.025	86.966	-1.28	-0.603	7	ENSG00000163297	ANTXR2	mcf7_stage4_vs_stage3
140615	0	ENSG00000138772	chr4	79522633	79522752	-1.155	-1.16032	0.117	-1.137	119	2.34478e-05	0.0176404	loss	28.799	63.98	27.261	65.899	-1.459	-0.882	6	ENSG00000138772	ANXA3	mcf7_stage4_vs_stage3
140617	0	ENSG00000138772	chr4	79531180	79531299	-1.118	-1.12245	0.292	-1.166	119	2.41093e-05	0.0177538	loss	31.608	67.931	29.966	70	-1.883	-0.638	6	ENSG00000138772	ANXA3	mcf7_stage4_vs_stage3
140617	0	ENSG00000138772	chr4	79531180	79531299	1.109	1.11954	0.205	1.122	119	0.000101266	0.0479668	gain	64.232	29.604	61.899	29.966	0.661	1.469	6	ENSG00000138772	ANXA3	mcf7_stage6_vs_stage4
142397	0	ENSG00000164111	chr4	122605819	122605938	1.067	1.07237	0.204	1.074	119	9.66586e-05	0.0462116	gain	71.362	33.922	68.824	34.412	0.556	1.501	6	ENSG00000164111	ANXA5	mcf7_stage6_vs_stage4
120400	0	ENSG00000242553_ENSG00000157538	chr21	38605643	38605762	1.611	1.63182	0.317	1.569	119	2.67681e-05	0.0259573	gain	56.392	18.672	50.235	20.218	1.191	2.263	5	ENSG00000242553	AP001432.14	mcf7_stage4_vs_stage1
65607	0	ENSG00000259462_ENSG00000103723	chr15	83332282	83332401	1.198	1.21778	0.249	1.215	119	0.000107194	0.049604	gain	53.166	23.198	51.151	23.37	0.758	1.716	5	ENSG00000103723	AP3B2	mcf7_stage6_vs_stage4
168036	0	ENSG00000166508_ENSG00000221838	chr7	99699307	99699426	-1.842	-1.81952	0.146	-1.805	119	3.28674e-05	0.0295837	loss	12.075	43.257	10.403	47.571	-2.179	-1.499	4	ENSG00000221838	AP4M1	mcf7_stage4_vs_stage1
60209	0	ENSG00000034053	chr15	29390676	29390795	1.493	1.50618	0.328	1.581	119	4.74739e-05	0.0316521	gain	37.704	13.186	36.782	12.832	0.902	1.958	4	ENSG00000034053	APBA2	mcf7_stage6_vs_stage5
190978	0	ENSG00000155008	chrX	84329279	84329398	-1.344	-1.33307	0.208	-1.387	119	2.34858e-05	0.019498	loss	20.356	51.975	19.63	52.067	-1.718	-0.791	5	ENSG00000155008	APOOL	mcf7_stage6_vs_stage5
108166	0	ENSG00000075884	chr2	143986134	143986253	-0.997	-0.989491	0.255	-1.076	119	6.16422e-05	0.0392786	loss	41.019	82.224	40.059	82.664	-1.374	-0.448	7	ENSG00000075884	ARHGAP15	mcf7_stage6_vs_stage5
66877	0	ENSG00000242173	chr16	332245	332394	-1.346	-1.33572	0.331	-1.341	149	8.75927e-05	0.0341531	loss	33.133	84.252	30.785	88.779	-2.076	-0.687	7	ENSG00000242173	ARHGDIG	mcf7_stage6_vs_stage2
172317	0	ENSG00000104728	chr8	1871128	1871247	1.544	1.58181	0.205	1.572	119	0.000110053	0.0412559	gain	52.577	18.093	45.983	19.924	0.883	1.905	5	ENSG00000104728	ARHGEF10	mcf7_stage5_vs_stage1
38085	0	ENSG00000196914	chr11	120276779	120276898	1.362	1.37329	0.301	1.409	119	4.82526e-05	0.0188545	gain	76.615	29.423	72.63	30.311	0.694	1.902	6	ENSG00000196914	ARHGEF12	mcf7_stage5_vs_stage2
38085	0	ENSG00000196914	chr11	120276779	120276898	1.68	1.68868	0.096	1.682	119	5.1791e-07	0.000413558	gain	93.194	29.095	87.445	30.311	1.459	1.869	7	ENSG00000196914	ARHGEF12	mcf7_stage6_vs_stage2
128956	0	ENSG00000177479	chr3	48965165	48965284	-1.63	-1.61778	0.222	-1.622	119	2.95601e-06	0.00389656	loss	14.465	44.648	13.807	44.655	-2.083	-1.242	5	ENSG00000177479	ARIH2	mcf7_stage6_vs_stage5
167862	0	ENSG00000130429	chr7	98987492	98987641	-1.496	-1.47215	0.269	-1.382	149	3.90664e-05	0.0202381	loss	30.008	84.795	25.758	96.564	-2.077	-1.088	7	ENSG00000130429	ARPC1B	mcf7_stage6_vs_stage1
126107	0	ENSG00000241553_ENSG00000250151	chr3	9843333	9843452	1.747	1.81067	0.194	1.757	119	4.28064e-05	0.0169546	gain	38.324	11.421	36.092	11.445	1.06	2.245	4	ENSG00000241553	ARPC4	mcf7_stage5_vs_stage2
126107	0	ENSG00000241553_ENSG00000250151	chr3	9843333	9843452	1.747	1.81067	0.194	1.757	119	4.28064e-05	0.0169546	gain	38.324	11.421	36.092	11.445	1.06	2.245	4	ENSG00000250151	ARPC4-TTLL3	mcf7_stage5_vs_stage2
175294	0	ENSG00000198363	chr8	62578152	62578271	1.399	1.40002	0.167	1.447	119	1.5973e-05	0.00830005	gain	107.669	41.137	101.101	43.076	1.051	1.667	7	ENSG00000198363	ASPH	mcf7_stage6_vs_stage2
175300	0	ENSG00000198363	chr8	62602180	62602299	1.722	1.76468	0.19	1.746	119	9.99529e-05	0.0379928	gain	39.177	12.019	36.487	12.21	1.4	2.556	4	ENSG00000198363	ASPH	mcf7_stage6_vs_stage2
101161	0	ENSG00000143970	chr2	25994299	25994418	-1.817	-1.78003	0.202	-1.825	119	4.01782e-05	0.0150263	loss	12.686	44.871	11.37	47.555	-2.195	-1.351	5	ENSG00000143970	ASXL2	mcf7_stage3_vs_stage1
55787	0	ENSG00000126775	chr14	55857610	55857729	1.638	1.68813	0.304	1.678	119	4.1894e-05	0.016631	gain	45.695	14.797	43.126	14.983	1.156	2.069	5	ENSG00000126775	ATG14	mcf7_stage5_vs_stage2
159402	0	ENSG00000057663	chr6	106763970	106764089	0.98	0.974223	0.08	0.985	119	9.08084e-05	0.0438998	gain	89.558	45.397	86.496	46.227	0.827	1.17	7	ENSG00000057663	ATG5	mcf7_stage6_vs_stage4
167881	0	ENSG00000106246_ENSG00000248919	chr7	99026687	99026836	-1.959	-1.92436	0.363	-2.038	149	3.57381e-06	0.00152844	loss	13.289	51.285	11.933	54.43	-2.642	-1.05	5	ENSG00000248919	ATP5J2-PTCD1	mcf7_stage3_vs_stage1
167881	0	ENSG00000106246_ENSG00000248919	chr7	99026687	99026836	-1.82	-1.77349	0.279	-1.789	149	1.89221e-05	0.00714249	loss	12.334	42.708	11.933	41.859	-2.431	-1.234	4	ENSG00000248919	ATP5J2-PTCD1	mcf7_stage3_vs_stage2
167881	0	ENSG00000106246_ENSG00000248919	chr7	99026687	99026836	-1.744	-1.72236	0.344	-1.73	149	3.03231e-05	0.0283098	loss	15.158	49.421	13.174	54.43	-2.383	-1.108	5	ENSG00000248919	ATP5J2-PTCD1	mcf7_stage4_vs_stage1
96441	0	ENSG00000105341	chr19	41942247	41942396	-1.214	-1.21277	0.135	-1.193	149	7.34218e-05	0.045608	loss	47.285	109.04	45.443	111.745	-1.539	-0.945	8	ENSG00000105341	ATP5SL	mcf7_stage4_vs_stage2
96441	0	ENSG00000105341	chr19	41942247	41942396	-1.257	-1.27075	0.177	-1.264	149	5.01164e-05	0.019452	loss	45.155	107.13	42.611	111.745	-1.55	-0.859	8	ENSG00000105341	ATP5SL	mcf7_stage5_vs_stage2
170617	0	ENSG00000105929	chr7	138391356	138391475	1.106	1.10849	0.167	1.132	119	3.51775e-05	0.0204988	gain	76.96	35.301	74.261	35.832	0.689	1.433	7	ENSG00000105929	ATP6V0A4	mcf7_stage6_vs_stage4
152161	0	ENSG00000113732_ENSG00000212402	chr5	172447681	172447950	0.934	0.940006	0.145	0.943	269	5.19805e-06	0.0128817	gain	150.95	79.148	140.758	84.063	0.623	1.256	9	ENSG00000113732	ATP6V0E1	mcf7_stage6_vs_stage3
152161	0	ENSG00000113732_ENSG00000212402	chr5	172447681	172447950	0.922	0.925841	0.158	0.883	269	7.80793e-06	0.00847981	gain	142.877	75.452	140.758	75.814	0.569	1.264	9	ENSG00000113732	ATP6V0E1	mcf7_stage6_vs_stage5
56541	0	ENSG00000100554	chr14	67812477	67812596	1.311	1.32947	0.104	1.32	119	3.93136e-05	0.0147343	gain	102.524	41.186	95.193	43.605	1.058	1.517	7	ENSG00000100554	ATP6V1D	mcf7_stage3_vs_stage1
56541	0	ENSG00000100554	chr14	67812477	67812596	1.286	1.30356	0.102	1.313	119	7.04977e-05	0.0483344	gain	96.511	39.692	86.294	43.605	1.079	1.501	7	ENSG00000100554	ATP6V1D	mcf7_stage4_vs_stage1
56541	0	ENSG00000100554	chr14	67812477	67812596	1.377	1.39059	0.154	1.397	119	4.61013e-05	0.023398	gain	100.115	38.565	86.958	43.605	1.103	1.714	7	ENSG00000100554	ATP6V1D	mcf7_stage6_vs_stage1
27189	0	ENSG00000107518	chr10	117154156	117154275	-2.415	-2.39331	0.232	-2.356	119	7.7239e-09	9.03789e-05	loss	10.289	53.68	8.798	59.168	-2.934	-2.044	5	ENSG00000107518	ATRNL1	mcf7_stage4_vs_stage1
27189	0	ENSG00000107518	chr10	117154156	117154275	-2.122	-2.08538	0.321	-2.002	119	1.64424e-06	0.00243223	loss	9.558	40.871	8.798	41.563	-2.904	-1.549	4	ENSG00000107518	ATRNL1	mcf7_stage4_vs_stage2
27196	0	ENSG00000107518	chr10	117486722	117486871	-1.622	-1.58939	0.238	-1.591	149	0.000108027	0.0400957	loss	16.464	49.79	15.06	52.248	-2.235	-1.148	5	ENSG00000107518	ATRNL1	mcf7_stage6_vs_stage2
190789	0	ENSG00000085224	chrX	76912027	76912146	-1.596	-1.56071	0.267	-1.616	119	9.38525e-05	0.0359062	loss	18.706	56.172	16.076	63.05	-2.079	-1.026	5	ENSG00000085224	ATRX	mcf7_stage5_vs_stage1
165857	0	ENSG00000158321	chr7	69364228	69364497	1.235	1.19982	0.204	1.232	269	7.83611e-07	0.000785503	gain	183.067	76.718	177.316	78.476	0.787	1.76	9	ENSG00000158321	AUTS2	mcf7_stage6_vs_stage4
165857	0	ENSG00000158321	chr7	69364228	69364497	1.023	1.02553	0.157	1.064	269	1.01169e-06	0.00163271	gain	179.854	87.864	177.316	88.368	0.702	1.303	9	ENSG00000158321	AUTS2	mcf7_stage6_vs_stage5
165858	0	ENSG00000158321	chr7	69583079	69583228	1.41	1.40532	0.638	1.25	149	2.25935e-05	0.0346844	gain	49	19.03	45.376	19.805	0.565	3.097	5	ENSG00000158321	AUTS2	mcf7_stage6_vs_stage3
165858	0	ENSG00000158321	chr7	69583079	69583228	1.523	1.53488	0.361	1.572	149	5.46389e-06	0.0063751	gain	46.398	15.92	45.376	15.597	0.847	2.44	5	ENSG00000158321	AUTS2	mcf7_stage6_vs_stage5
165859	0	ENSG00000158321	chr7	69599480	69599599	0.914	0.919298	0.139	0.935	119	2.70179e-05	0.0211713	gain	113.822	60.142	112.034	60.328	0.576	1.187	8	ENSG00000158321	AUTS2	mcf7_stage6_vs_stage5
165860	0	ENSG00000158321	chr7	69900693	69900812	-1.202	-1.20613	0.121	-1.21	119	4.44391e-06	0.00522186	loss	30.823	71.379	29.21	73.58	-1.512	-0.878	6	ENSG00000158321	AUTS2	mcf7_stage4_vs_stage3
165861	0	ENSG00000158321	chr7	70163521	70163640	-1.019	-1.02133	0.124	-1.016	119	3.37249e-05	0.0226293	loss	39.015	79.207	37.101	81.706	-1.221	-0.715	7	ENSG00000158321	AUTS2	mcf7_stage4_vs_stage3
33690	0	ENSG00000168062	chr11	64764307	64764426	-2.995	-2.94285	0.61	-2.927	119	3.57764e-10	9.08524e-07	loss	6.21	44.693	5.042	50.05	-4.041	-2.118	4	ENSG00000168062	BATF2	mcf7_stage5_vs_stage1
33690	0	ENSG00000168062	chr11	64764307	64764426	-2.887	-2.81581	0.591	-2.796	119	1.77944e-09	2.54187e-06	loss	5.784	38.837	5.042	40.176	-4.065	-2.064	4	ENSG00000168062	BATF2	mcf7_stage5_vs_stage2
37829	0	ENSG00000186174	chr11	118780576	118780695	-1.917	-1.88785	0.206	-1.881	119	7.69057e-07	0.000463078	loss	18.164	67.992	15.597	76.437	-2.475	-1.552	6	ENSG00000186174	BCL9L	mcf7_stage5_vs_stage1
37829	0	ENSG00000186174	chr11	118780576	118780695	-1.743	-1.70533	0.189	-1.72	119	9.65073e-06	0.00430144	loss	16.845	55.588	15.597	57.731	-2.191	-1.452	5	ENSG00000186174	BCL9L	mcf7_stage5_vs_stage2
37829	0	ENSG00000186174	chr11	118780576	118780695	1.68	1.69144	0.256	1.575	119	2.20031e-07	0.000480955	gain	50.879	15.919	49.807	15.597	1.343	2.303	5	ENSG00000186174	BCL9L	mcf7_stage6_vs_stage5
36524	0	ENSG00000110330	chr11	102248698	102248937	1.204	1.20221	0.377	1.222	239	2.55131e-05	0.0371917	gain	64.573	30.051	59.946	31.586	0.602	1.93	6	ENSG00000110330	BIRC2	mcf7_stage6_vs_stage3
22187	0	ENSG00000165733	chr10	43312024	43312143	1.495	1.48512	0.221	1.5	119	5.15873e-06	0.00585964	gain	47.145	16.965	44.933	17.092	0.886	1.994	5	ENSG00000165733	BMS1	mcf7_stage4_vs_stage3
111371	0	ENSG00000222017_ENSG00000152430	chr2	198593231	198593350	-1.485	-1.45746	0.288	-1.51	119	6.41575e-05	0.0308624	loss	28.465	78.815	24.412	89.714	-2.01	-0.95	6	ENSG00000152430	BOLL	mcf7_stage6_vs_stage1
154122	0	ENSG00000124557	chr6	26501494	26501613	-1.815	-1.77778	0.936	-1.701	119	1.24204e-05	0.00581956	loss	16.917	54.718	14.496	61.403	-3.631	-0.596	5	ENSG00000124557	BTN1A1	mcf7_stage5_vs_stage1
152983	0	ENSG00000168903	chr5	180429669	180429788	-1.432	-1.4207	0.179	-1.404	119	1.08984e-05	0.010754	loss	18.494	49.782	17.79	49.849	-1.769	-0.985	5	ENSG00000168903	BTNL3	mcf7_stage6_vs_stage5
167874	0	ENSG00000106245	chr7	99008703	99008822	-1.659	-1.62183	0.313	-1.657	119	1.80611e-05	0.00684708	loss	16.676	51.688	16.311	50.765	-2.475	-0.977	5	ENSG00000106245	BUD31	mcf7_stage3_vs_stage2
167874	0	ENSG00000106245	chr7	99008703	99008822	-1.943	-1.895	0.499	-1.83	119	3.29381e-06	0.00162613	loss	13.446	48.941	12.353	50.765	-2.99	-1.197	5	ENSG00000106245	BUD31	mcf7_stage5_vs_stage2
167876	0	ENSG00000106245_ENSG00000106246	chr7	99014985	99015254	-1.741	-1.71925	0.236	-1.687	269	3.61337e-05	0.0316062	loss	14.902	48.39	12.944	53.283	-2.426	-1.395	5	ENSG00000106245	BUD31	mcf7_stage4_vs_stage1
83085	0	ENSG00000005379_ENSG00000265148	chr17	56404038	56404157	1.35	1.35947	0.099	1.348	119	1.11362e-05	0.00433462	gain	93.299	36.69	93.571	35.891	1.136	1.606	7	ENSG00000005379	BZRAP1	mcf7_stage3_vs_stage2
83085	0	ENSG00000005379_ENSG00000265148	chr17	56404038	56404157	1.35	1.35947	0.099	1.348	119	1.11362e-05	0.00433462	gain	93.299	36.69	93.571	35.891	1.136	1.606	7	ENSG00000265148	BZRAP1-AS1	mcf7_stage3_vs_stage2
33683	0	ENSG00000168070	chr11	64715210	64715329	-1.414	-1.39375	0.226	-1.326	119	2.53456e-05	0.0094247	loss	27.935	73.295	27.664	72.193	-2.047	-1.161	6	ENSG00000168070	C11orf85	mcf7_stage3_vs_stage2
55942	0	ENSG00000139971_ENSG00000100567_ENSG00000257621	chr14	58738531	58738650	1.37	1.39236	0.085	1.349	119	9.01312e-05	0.0325206	gain	65.131	25.238	61.672	25.924	1.149	1.552	6	ENSG00000139971	C14orf37	mcf7_stage5_vs_stage2
62230	0	ENSG00000166920_ENSG00000259342	chr15	45724240	45724359	-1.597	-1.58364	0.623	-1.628	119	2.38071e-05	0.0196701	loss	12.774	36.722	12.134	36.639	-2.569	-0.54	4	ENSG00000166920	C15orf48	mcf7_stage6_vs_stage5
93501	0	ENSG00000268790_ENSG00000214046	chr19	16758005	16758124	-1.962	-1.94077	0.328	-1.904	119	1.28869e-06	0.00282735	loss	14.375	55.206	12.471	60.866	-2.715	-1.524	5	ENSG00000268790	C19ORF42	mcf7_stage4_vs_stage1
93501	0	ENSG00000268790_ENSG00000214046	chr19	16758005	16758124	-1.866	-1.82735	0.171	-1.867	119	9.27186e-06	0.00446328	loss	15.08	54.243	12.874	60.866	-2.322	-1.493	5	ENSG00000268790	C19ORF42	mcf7_stage5_vs_stage1
93501	0	ENSG00000268790_ENSG00000214046	chr19	16758005	16758124	-2.024	-1.97088	0.402	-2.028	119	3.79804e-06	0.0025383	loss	13.361	53.632	11.227	60.866	-2.834	-1.171	5	ENSG00000268790	C19ORF42	mcf7_stage6_vs_stage1
92897	0	ENSG00000132016	chr19	14015630	14015749	-1.508	-1.48419	0.332	-1.52	119	5.63004e-05	0.022407	loss	25.33	72.044	21.924	81.025	-2.009	-0.69	6	ENSG00000132016	C19orf57	mcf7_stage5_vs_stage1
92897	0	ENSG00000132016	chr19	14015630	14015749	-1.578	-1.55873	0.436	-1.661	119	8.23346e-06	0.0037464	loss	23.476	71.016	21.924	73.899	-2.209	-0.627	6	ENSG00000132016	C19orf57	mcf7_stage5_vs_stage2
91910	0	ENSG00000130813	chr19	10202713	10202832	-1.743	-1.71179	0.215	-1.739	119	2.31596e-05	0.0112612	loss	15.759	52.925	14.395	55.571	-2.117	-1.335	5	ENSG00000130813	C19orf66	mcf7_stage6_vs_stage2
16173	0	ENSG00000157181	chr1	186358678	186358797	1.031	1.03574	0.153	1.078	119	1.66706e-06	0.00590181	gain	134.142	64.937	125.034	68.874	0.645	1.219	8	ENSG00000157181	C1orf27	mcf7_stage6_vs_stage3
16173	0	ENSG00000157181	chr1	186358678	186358797	0.926	0.903283	0.104	0.959	119	8.40486e-05	0.0415606	gain	129.237	67.589	125.034	69.076	0.708	1.078	8	ENSG00000157181	C1orf27	mcf7_stage6_vs_stage4
115144	0	ENSG00000088854	chr20	3259487	3259636	-1.269	-1.26191	0.199	-1.334	149	7.41521e-05	0.0458983	loss	37.791	91.823	36.221	94.02	-1.556	-0.774	7	ENSG00000088854	C20orf194	mcf7_stage4_vs_stage2
115156	0	ENSG00000088854	chr20	3298902	3299051	-1.354	-1.34749	0.359	-1.401	149	2.10313e-05	0.0173983	loss	38.074	94.001	36.497	96.262	-2.05	-0.818	7	ENSG00000088854	C20orf194	mcf7_stage4_vs_stage2
105984	0	ENSG00000241962_ENSG00000185674	chr2	99870642	99870761	-1.013	-1.00593	0.15	-1.029	119	2.66451e-05	0.0210174	loss	43.85	88.032	42.857	88.538	-1.319	-0.647	7	ENSG00000241962	C2orf15	mcf7_stage6_vs_stage5
155070	0	ENSG00000244731	chr6	31965452	31965571	-2.171	-2.14781	0.542	-2.05	119	4.19597e-06	0.00651742	loss	9.354	39.239	7.958	43.101	-3.137	-1.24	4	ENSG00000244731	C4A	mcf7_stage4_vs_stage1
167036	0	ENSG00000135185	chr7	86825893	86826132	2.46	2.46325	0.112	2.443	239	1.02518e-12	4.29052e-09	gain	257.673	47.363	239.954	50.226	2.258	2.804	9	ENSG00000135185	C7orf23	mcf7_stage3_vs_stage1
167036	0	ENSG00000135185	chr7	86825893	86826132	2.444	2.41987	0.17	2.404	239	3.95262e-12	1.06276e-08	gain	238.472	45.018	239.954	44.151	2.133	2.945	9	ENSG00000135185	C7orf23	mcf7_stage3_vs_stage2
167036	0	ENSG00000135185	chr7	86825893	86826132	1.589	1.60498	0.114	1.578	239	1.69379e-07	0.000660645	gain	136.465	45.643	122.205	50.226	1.312	2.005	8	ENSG00000135185	C7orf23	mcf7_stage4_vs_stage1
167036	0	ENSG00000135185	chr7	86825893	86826132	1.573	1.57167	0.183	1.608	239	1.72036e-07	0.000551884	gain	126.314	43.384	122.205	44.151	1.192	1.992	8	ENSG00000135185	C7orf23	mcf7_stage4_vs_stage2
167036	0	ENSG00000135185	chr7	86825893	86826132	-0.871	-0.859646	0.103	-0.871	239	1.45446e-05	0.0120232	loss	127.362	231.646	122.205	239.954	-1.111	-0.656	10	ENSG00000135185	C7orf23	mcf7_stage4_vs_stage3
167036	0	ENSG00000135185	chr7	86825893	86826132	2.078	2.06357	0.099	2.085	239	7.93372e-11	3.65832e-07	gain	188.751	44.848	166.222	50.226	1.855	2.376	9	ENSG00000135185	C7orf23	mcf7_stage5_vs_stage1
167036	0	ENSG00000135185	chr7	86825893	86826132	2.062	2.02364	0.123	2.047	239	1.68598e-10	4.32089e-07	gain	174.696	42.63	166.222	44.151	1.767	2.403	9	ENSG00000135185	C7orf23	mcf7_stage5_vs_stage2
167036	0	ENSG00000135185	chr7	86825893	86826132	3.256	3.20391	0.111	3.242	239	1.67066e-07	0.000137338	gain	420.126	44.344	366.31	50.226	3.002	3.625	11	ENSG00000135185	C7orf23	mcf7_stage6_vs_stage1
167036	0	ENSG00000135185	chr7	86825893	86826132	3.239	3.1985	0.156	3.211	239	1.36554e-07	0.000120055	gain	388.796	42.151	366.31	44.151	2.963	3.712	11	ENSG00000135185	C7orf23	mcf7_stage6_vs_stage2
167037	0	ENSG00000135185	chr7	86827249	86827368	1.955	1.95564	0.068	1.957	119	4.18178e-08	2.64409e-05	gain	275.753	71.231	256.824	75.807	1.821	2.09	10	ENSG00000135185	C7orf23	mcf7_stage3_vs_stage1
167037	0	ENSG00000135185	chr7	86827249	86827368	2.023	1.99397	0.168	2.077	119	5.00523e-08	2.87748e-05	gain	255.202	62.474	256.824	61.462	1.62	2.234	10	ENSG00000135185	C7orf23	mcf7_stage3_vs_stage2
167037	0	ENSG00000135185	chr7	86827249	86827368	-0.942	-0.930043	0.245	-0.866	119	2.91249e-06	0.00401711	loss	129.112	247.896	123.891	256.824	-1.346	-0.431	10	ENSG00000135185	C7orf23	mcf7_stage4_vs_stage3
167037	0	ENSG00000135185	chr7	86827249	86827368	1.553	1.53298	0.111	1.566	119	1.59617e-06	0.000887889	gain	198.027	67.436	174.412	75.807	1.307	1.745	9	ENSG00000135185	C7orf23	mcf7_stage5_vs_stage1
167037	0	ENSG00000135185	chr7	86827249	86827368	1.622	1.57608	0.12	1.636	119	9.62627e-07	0.000529211	gain	183.279	59.149	174.412	61.462	1.36	1.845	9	ENSG00000135185	C7orf23	mcf7_stage5_vs_stage2
167037	0	ENSG00000135185	chr7	86827249	86827368	2.781	2.72242	0.106	2.752	119	0.000106068	0.0460856	gain	456.679	66.675	398.218	75.807	2.612	3.054	11	ENSG00000135185	C7orf23	mcf7_stage6_vs_stage1
167037	0	ENSG00000135185	chr7	86827249	86827368	2.849	2.8042	0.087	2.849	119	1.67757e-05	0.00863008	gain	422.62	58.482	398.218	61.462	2.644	3.011	11	ENSG00000135185	C7orf23	mcf7_stage6_vs_stage2
167037	0	ENSG00000135185	chr7	86827249	86827368	1.768	1.7007	0.133	1.733	119	0.000104745	0.048995	gain	410.512	120.827	398.218	123.891	1.456	2.044	11	ENSG00000135185	C7orf23	mcf7_stage6_vs_stage4
167038	0	ENSG00000135185	chr7	86828288	86828407	2.001	1.99436	0.08	1.994	119	9.53252e-07	0.000471997	gain	397.843	99.693	370.739	106.311	1.859	2.219	11	ENSG00000135185	C7orf23	mcf7_stage3_vs_stage1
167038	0	ENSG00000135185	chr7	86828288	86828407	1.75	1.70339	0.118	1.772	119	7.19446e-06	0.00287726	gain	368.177	109.45	370.739	108.05	1.481	1.902	11	ENSG00000135185	C7orf23	mcf7_stage3_vs_stage2
167038	0	ENSG00000135185	chr7	86828288	86828407	1.297	1.30972	0.076	1.286	119	2.63644e-06	0.00477055	gain	235.118	96.052	210.874	106.311	1.168	1.516	10	ENSG00000135185	C7orf23	mcf7_stage4_vs_stage1
167038	0	ENSG00000135185	chr7	86828288	86828407	1.947	1.90321	0.049	1.947	119	5.94507e-09	8.20242e-06	gain	362.986	94.37	320.067	106.311	1.862	2.104	11	ENSG00000135185	C7orf23	mcf7_stage5_vs_stage1
167038	0	ENSG00000135185	chr7	86828288	86828407	1.696	1.60891	0.155	1.752	119	7.39781e-07	0.000425491	gain	335.922	103.604	320.067	108.05	1.388	1.928	11	ENSG00000135185	C7orf23	mcf7_stage5_vs_stage2
167039	0	ENSG00000135185	chr7	86848691	86848840	1.478	1.5037	0.284	1.583	149	2.4805e-05	0.00968918	gain	74.135	26.369	68.705	27.725	0.903	1.877	6	ENSG00000135185	C7orf23	mcf7_stage3_vs_stage1
167039	0	ENSG00000135185	chr7	86848691	86848840	2.386	2.41534	0.366	2.32	149	1.00997e-11	2.15257e-08	gain	68.637	13.344	68.705	12.738	1.562	3.1	6	ENSG00000135185	C7orf23	mcf7_stage3_vs_stage2
167039	0	ENSG00000135185	chr7	86848691	86848840	1.721	1.75529	0.381	1.667	149	3.28109e-05	0.0241653	gain	41.453	12.873	39.779	12.738	0.961	2.369	4	ENSG00000135185	C7orf23	mcf7_stage4_vs_stage2
167039	0	ENSG00000135185	chr7	86848691	86848840	1.442	1.4679	0.238	1.452	149	8.57949e-05	0.0330399	gain	67.844	24.98	59.463	27.725	0.931	1.846	6	ENSG00000135185	C7orf23	mcf7_stage5_vs_stage1
167039	0	ENSG00000135185	chr7	86848691	86848840	2.348	2.38282	0.33	2.268	149	3.54442e-10	7.53289e-07	gain	62.816	12.655	59.463	12.738	1.686	2.913	5	ENSG00000135185	C7orf23	mcf7_stage5_vs_stage2
167039	0	ENSG00000135185	chr7	86848691	86848840	2.648	2.64798	0.232	2.606	149	4.44089e-16	1.38856e-12	gain	153.435	24.702	133.503	27.725	2.289	3.192	8	ENSG00000135185	C7orf23	mcf7_stage6_vs_stage1
167039	0	ENSG00000135185	chr7	86848691	86848840	3.553	3.55254	0.333	3.438	149	0	0	gain	142.016	12.517	133.503	12.738	2.972	4.18	8	ENSG00000135185	C7orf23	mcf7_stage6_vs_stage2
167039	0	ENSG00000135185	chr7	86848691	86848840	1.171	1.17612	0.193	1.131	149	3.47179e-08	0.000376412	gain	143.195	64.779	133.503	68.705	0.714	1.616	9	ENSG00000135185	C7orf23	mcf7_stage6_vs_stage3
167039	0	ENSG00000135185	chr7	86848691	86848840	1.833	1.81503	0.145	1.807	149	3.77476e-15	2.72206e-11	gain	137.957	39.134	133.503	39.779	1.534	2.141	8	ENSG00000135185	C7orf23	mcf7_stage6_vs_stage4
167039	0	ENSG00000135185	chr7	86848691	86848840	1.205	1.20957	0.115	1.215	149	1.3086e-08	4.91243e-05	gain	135.538	59.287	133.503	59.463	0.912	1.426	8	ENSG00000135185	C7orf23	mcf7_stage6_vs_stage5
167192	0	ENSG00000182348_ENSG00000164645	chr7	88423456	88424295	2.143	2.14225	0.282	2.184	839	3.46522e-09	3.36521e-06	gain	303.601	68.225	282.807	72.585	1.487	2.706	10	ENSG00000164645	C7orf62	mcf7_stage3_vs_stage1
167192	0	ENSG00000182348_ENSG00000164645	chr7	88423456	88424295	2.18	2.14775	0.237	2.18	839	1.06906e-08	7.29836e-06	gain	280.971	61.307	282.807	60.305	1.692	2.791	10	ENSG00000164645	C7orf62	mcf7_stage3_vs_stage2
167192	0	ENSG00000182348_ENSG00000164645	chr7	88423456	88424295	1.189	1.18343	0.212	1.175	839	5.64778e-05	0.0369223	gain	135.259	59.075	130.894	60.305	0.695	1.771	8	ENSG00000164645	C7orf62	mcf7_stage4_vs_stage2
167192	0	ENSG00000182348_ENSG00000164645	chr7	88423456	88424295	-0.991	-0.97803	0.187	-0.995	839	9.86355e-07	0.00182358	loss	136.382	272.926	130.894	282.807	-1.326	-0.566	11	ENSG00000164645	C7orf62	mcf7_stage4_vs_stage3
167192	0	ENSG00000182348_ENSG00000164645	chr7	88423456	88424295	1.764	1.74095	0.231	1.755	839	5.61233e-08	4.84436e-05	gain	219.945	64.591	193.765	72.585	1.187	2.293	9	ENSG00000164645	C7orf62	mcf7_stage5_vs_stage1
167192	0	ENSG00000182348_ENSG00000164645	chr7	88423456	88424295	1.8	1.74881	0.244	1.806	839	7.19504e-08	5.47555e-05	gain	203.561	58.045	193.765	60.305	1.315	2.5	9	ENSG00000164645	C7orf62	mcf7_stage5_vs_stage2
167192	0	ENSG00000182348_ENSG00000164645	chr7	88423456	88424295	2.777	2.72088	0.235	2.829	839	4.66172e-05	0.0235234	gain	436.339	63.863	380.462	72.585	2.265	3.342	11	ENSG00000164645	C7orf62	mcf7_stage6_vs_stage1
167192	0	ENSG00000182348_ENSG00000164645	chr7	88423456	88424295	2.813	2.76985	0.207	2.814	839	1.26547e-05	0.00692728	gain	403.798	57.39	380.462	60.305	2.395	3.413	11	ENSG00000164645	C7orf62	mcf7_stage6_vs_stage2
167205	0	ENSG00000105792	chr7	89874679	89874918	1.632	1.64665	0.203	1.639	239	1.76171e-07	0.000100541	gain	131.927	41.656	122.628	44.109	1.142	2.012	8	ENSG00000105792	C7orf63	mcf7_stage3_vs_stage1
167205	0	ENSG00000105792	chr7	89874679	89874918	1.52	1.51913	0.17	1.535	239	5.54423e-07	0.000252991	gain	122.115	43.124	122.628	42.272	1.131	1.868	8	ENSG00000105792	C7orf63	mcf7_stage3_vs_stage2
167205	0	ENSG00000105792	chr7	89874679	89874918	1.309	1.318	0.155	1.281	239	7.41538e-05	0.0289385	gain	97.187	39.447	85.372	44.109	1.017	1.673	7	ENSG00000105792	C7orf63	mcf7_stage5_vs_stage1
167205	0	ENSG00000105792	chr7	89874679	89874918	2.451	2.43261	0.226	2.491	239	3.00648e-13	5.42714e-10	gain	210.773	39.004	183.556	44.109	2.07	2.858	9	ENSG00000105792	C7orf63	mcf7_stage6_vs_stage1
167205	0	ENSG00000105792	chr7	89874679	89874918	2.339	2.3221	0.224	2.239	239	2.61817e-11	4.03328e-08	gain	195.074	40.378	183.556	42.272	2.017	3.01	9	ENSG00000105792	C7orf63	mcf7_stage6_vs_stage2
167205	0	ENSG00000105792	chr7	89874679	89874918	0.819	0.827673	0.171	0.766	239	3.72165e-05	0.0481597	gain	196.694	115.228	183.556	122.628	0.528	1.362	10	ENSG00000105792	C7orf63	mcf7_stage6_vs_stage3
167205	0	ENSG00000105792	chr7	89874679	89874918	1.608	1.57424	0.152	1.602	239	1.74667e-11	4.87572e-08	gain	189.493	62.253	183.556	63.582	1.287	1.932	9	ENSG00000105792	C7orf63	mcf7_stage6_vs_stage4
167205	0	ENSG00000105792	chr7	89874679	89874918	1.141	1.14345	0.137	1.172	239	6.02195e-08	0.000163823	gain	186.167	84.902	183.556	85.372	0.835	1.494	9	ENSG00000105792	C7orf63	mcf7_stage6_vs_stage5
167206	0	ENSG00000105792	chr7	89884707	89884826	1.896	1.88116	0.096	1.883	119	9.49523e-07	0.000471479	gain	588.058	158.232	548.218	169.05	1.741	2.1	12	ENSG00000105792	C7orf63	mcf7_stage3_vs_stage1
167206	0	ENSG00000105792	chr7	89884707	89884826	2.001	1.9391	0.152	1.97	119	4.3801e-07	0.000203051	gain	544.19	136.938	548.218	135.311	1.737	2.261	11	ENSG00000105792	C7orf63	mcf7_stage3_vs_stage2
167206	0	ENSG00000105792	chr7	89884707	89884826	1.064	1.07479	0.135	1.066	119	6.01425e-05	0.0445405	gain	319.236	152.442	286.479	169.05	0.766	1.3	11	ENSG00000105792	C7orf63	mcf7_stage4_vs_stage1
167206	0	ENSG00000105792	chr7	89884707	89884826	1.168	1.13778	0.121	1.172	119	1.55054e-05	0.0136004	gain	295.439	131.93	286.479	135.311	0.896	1.376	11	ENSG00000105792	C7orf63	mcf7_stage4_vs_stage2
167206	0	ENSG00000105792	chr7	89884707	89884826	-0.832	-0.810371	0.057	-0.82	119	8.97762e-05	0.0472789	loss	297.895	528.595	286.479	548.218	-0.986	-0.745	11	ENSG00000105792	C7orf63	mcf7_stage4_vs_stage3
167206	0	ENSG00000105792	chr7	89884707	89884826	1.448	1.39554	0.052	1.447	119	1.39077e-05	0.00637941	gain	408.011	149.768	359.824	169.05	1.347	1.594	11	ENSG00000105792	C7orf63	mcf7_stage5_vs_stage1
167206	0	ENSG00000105792	chr7	89884707	89884826	1.552	1.455	0.214	1.508	119	5.13868e-06	0.00242036	gain	377.586	129.617	359.824	135.311	1.256	1.879	11	ENSG00000105792	C7orf63	mcf7_stage5_vs_stage2
167207	0	ENSG00000105792	chr7	89887355	89887504	1.698	1.71305	0.209	1.715	149	5.99471e-08	3.67152e-05	gain	130.564	39.625	121.356	41.933	1.229	2.018	8	ENSG00000105792	C7orf63	mcf7_stage3_vs_stage1
167207	0	ENSG00000105792	chr7	89887355	89887504	2.085	2.08853	0.299	2.06	149	8.73945e-12	1.98361e-08	gain	120.853	28.361	121.356	27.631	1.577	2.686	7	ENSG00000105792	C7orf63	mcf7_stage3_vs_stage2
167207	0	ENSG00000105792	chr7	89887355	89887504	-0.911	-0.90824	0.174	-0.987	149	1.00259e-05	0.00933109	loss	61.344	117.401	58.611	121.356	-1.189	-0.512	8	ENSG00000105792	C7orf63	mcf7_stage4_vs_stage3
167207	0	ENSG00000105792	chr7	89887355	89887504	1.383	1.39219	0.162	1.417	149	2.91644e-05	0.0123127	gain	98.513	37.526	86.544	41.933	1.029	1.744	7	ENSG00000105792	C7orf63	mcf7_stage5_vs_stage1
167207	0	ENSG00000105792	chr7	89887355	89887504	1.769	1.77286	0.118	1.784	149	6.35625e-08	4.94519e-05	gain	91.195	26.866	86.544	27.631	1.434	1.992	7	ENSG00000105792	C7orf63	mcf7_stage5_vs_stage2
167207	0	ENSG00000105792	chr7	89887355	89887504	2.663	2.63968	0.114	2.686	149	1.02141e-14	2.51897e-11	gain	236.437	37.105	205.96	41.933	2.393	2.923	9	ENSG00000105792	C7orf63	mcf7_stage6_vs_stage1
167207	0	ENSG00000105792	chr7	89887355	89887504	3.048	3.02949	0.107	3.021	149	0	0	gain	218.822	26.566	205.96	27.631	2.847	3.335	9	ENSG00000105792	C7orf63	mcf7_stage6_vs_stage2
167207	0	ENSG00000105792	chr7	89887355	89887504	0.965	0.974291	0.233	1.059	149	1.32722e-06	0.00489863	gain	220.64	114.039	205.96	121.356	0.585	1.307	10	ENSG00000105792	C7orf63	mcf7_stage6_vs_stage3
167207	0	ENSG00000105792	chr7	89887355	89887504	1.876	1.8391	0.184	1.889	149	4.23883e-13	1.63025e-09	gain	212.56	57.425	205.96	58.611	1.418	2.197	9	ENSG00000105792	C7orf63	mcf7_stage6_vs_stage4
167207	0	ENSG00000105792	chr7	89887355	89887504	1.28	1.28191	0.096	1.276	149	5.46764e-09	2.36041e-05	gain	208.828	86.06	205.96	86.544	1.083	1.49	10	ENSG00000105792	C7orf63	mcf7_stage6_vs_stage5
167208	0	ENSG00000105792	chr7	89891256	89891375	1.821	1.82459	0.076	1.83	119	1.14766e-07	6.70201e-05	gain	233.837	66.048	217.714	70.252	1.615	1.972	9	ENSG00000105792	C7orf63	mcf7_stage3_vs_stage1
167208	0	ENSG00000105792	chr7	89891256	89891375	2.29	2.26951	0.111	2.305	119	1.45528e-11	2.81866e-08	gain	216.416	44.138	217.714	43.277	1.999	2.489	9	ENSG00000105792	C7orf63	mcf7_stage3_vs_stage2
167208	0	ENSG00000105792	chr7	89891256	89891375	1.42	1.42131	0.128	1.375	119	3.41114e-06	0.00419308	gain	113.411	42.536	109.672	43.277	1.227	1.754	8	ENSG00000105792	C7orf63	mcf7_stage4_vs_stage2
167208	0	ENSG00000105792	chr7	89891256	89891375	-0.87	-0.859889	0.14	-0.883	119	1.32215e-05	0.0111541	loss	114.351	210.223	109.672	217.714	-1.111	-0.518	10	ENSG00000105792	C7orf63	mcf7_stage4_vs_stage3
167208	0	ENSG00000105792	chr7	89891256	89891375	1.8	1.77759	0.05	1.805	119	2.87076e-08	2.94164e-05	gain	217.86	62.531	191.924	70.252	1.646	1.916	9	ENSG00000105792	C7orf63	mcf7_stage5_vs_stage1
167208	0	ENSG00000105792	chr7	89891256	89891375	2.27	2.22379	0.096	2.279	119	4.89631e-12	2.84431e-08	gain	201.632	41.796	191.924	43.277	2.032	2.5	9	ENSG00000105792	C7orf63	mcf7_stage5_vs_stage2
167208	0	ENSG00000105792	chr7	89891256	89891375	0.85	0.807459	0.111	0.852	119	3.25495e-06	0.0251477	gain	195.863	108.242	191.924	109.672	0.634	1.048	10	ENSG00000105792	C7orf63	mcf7_stage5_vs_stage4
167208	0	ENSG00000105792	chr7	89891256	89891375	2.746	2.69241	0.055	2.744	119	2.10727e-05	0.011751	gain	415.593	61.826	362.353	70.252	2.61	2.884	11	ENSG00000105792	C7orf63	mcf7_stage6_vs_stage1
167208	0	ENSG00000105792	chr7	89891256	89891375	3.216	3.17596	0.11	3.242	119	1.33552e-07	0.000118203	gain	384.602	41.327	362.353	43.277	2.919	3.398	11	ENSG00000105792	C7orf63	mcf7_stage6_vs_stage2
167208	0	ENSG00000105792	chr7	89891256	89891375	1.795	1.73221	0.126	1.832	119	2.55699e-05	0.0154733	gain	373.585	107.018	362.353	109.672	1.529	1.993	11	ENSG00000105792	C7orf63	mcf7_stage6_vs_stage4
167209	0	ENSG00000105792	chr7	89894593	89894712	1.899	1.88477	0.075	1.88	119	1.08546e-06	0.000529992	gain	570.387	153.684	531.731	164.176	1.767	2.12	12	ENSG00000105792	C7orf63	mcf7_stage3_vs_stage1
167209	0	ENSG00000105792	chr7	89894593	89894712	2.02	1.95955	0.09	1.994	119	3.21539e-07	0.000151468	gain	527.839	130.718	531.731	129.143	1.895	2.254	11	ENSG00000105792	C7orf63	mcf7_stage3_vs_stage2
167209	0	ENSG00000105792	chr7	89894593	89894712	1.203	1.2136	0.08	1.191	119	5.08899e-06	0.00763427	gain	339.487	148.061	304.681	164.176	1.058	1.426	11	ENSG00000105792	C7orf63	mcf7_stage4_vs_stage1
167209	0	ENSG00000105792	chr7	89894593	89894712	1.325	1.29386	0.091	1.298	119	7.69831e-07	0.00142952	gain	314.178	125.939	304.681	129.143	1.202	1.572	11	ENSG00000105792	C7orf63	mcf7_stage4_vs_stage2
167209	0	ENSG00000105792	chr7	89894593	89894712	1.619	1.56412	0.083	1.599	119	9.80613e-07	0.000570847	gain	444.014	145.464	391.613	164.176	1.487	1.791	11	ENSG00000105792	C7orf63	mcf7_stage5_vs_stage1
167209	0	ENSG00000105792	chr7	89894593	89894712	1.74	1.63935	0.15	1.7	119	2.32178e-07	0.000152688	gain	410.901	123.731	391.613	129.143	1.534	2.046	11	ENSG00000105792	C7orf63	mcf7_stage5_vs_stage2
167210	0	ENSG00000105792_ENSG00000234459	chr7	89897589	89897708	1.833	1.84421	0.115	1.817	119	3.5034e-09	3.38359e-06	gain	160.417	45.372	149.21	48.092	1.615	2.25	8	ENSG00000105792	C7orf63	mcf7_stage3_vs_stage1
167210	0	ENSG00000105792_ENSG00000234459	chr7	89897589	89897708	2.331	2.32693	0.119	2.343	119	1.19904e-14	7.76126e-11	gain	148.478	29.496	149.21	28.756	2.056	2.539	8	ENSG00000105792	C7orf63	mcf7_stage3_vs_stage2
167210	0	ENSG00000105792_ENSG00000234459	chr7	89897589	89897708	1.691	1.70055	0.153	1.685	119	1.73896e-07	0.000551884	gain	91.384	28.431	88.277	28.756	1.45	2.11	7	ENSG00000105792	C7orf63	mcf7_stage4_vs_stage2
167210	0	ENSG00000105792_ENSG00000234459	chr7	89897589	89897708	1.386	1.38972	0.128	1.35	119	1.57383e-05	0.00707103	gain	111.221	42.965	97.765	48.092	1.179	1.737	7	ENSG00000105792	C7orf63	mcf7_stage5_vs_stage1
167210	0	ENSG00000105792_ENSG00000234459	chr7	89897589	89897708	1.884	1.88072	0.172	1.899	119	3.3576e-09	4.17956e-06	gain	102.955	27.94	97.765	28.756	1.614	2.265	7	ENSG00000105792	C7orf63	mcf7_stage5_vs_stage2
167210	0	ENSG00000105792_ENSG00000234459	chr7	89897589	89897708	2.639	2.60964	0.109	2.607	119	1.8141e-12	2.86169e-09	gain	263.168	42.482	229.294	48.092	2.478	3.046	10	ENSG00000105792	C7orf63	mcf7_stage6_vs_stage1
167210	0	ENSG00000105792_ENSG00000234459	chr7	89897589	89897708	3.136	3.11358	0.145	3.097	119	1.33227e-15	4.0687e-12	gain	243.557	27.628	229.294	28.756	2.907	3.501	9	ENSG00000105792	C7orf63	mcf7_stage6_vs_stage2
167210	0	ENSG00000105792_ENSG00000234459	chr7	89897589	89897708	1.446	1.40107	0.138	1.468	119	4.06889e-06	0.00320782	gain	236.585	86.238	229.294	88.277	1.106	1.69	10	ENSG00000105792	C7orf63	mcf7_stage6_vs_stage4
167210	0	ENSG00000105792_ENSG00000234459	chr7	89897589	89897708	1.252	1.2532	0.117	1.277	119	6.07168e-08	0.000163823	gain	232.43	97.154	229.294	97.765	0.95	1.434	10	ENSG00000105792	C7orf63	mcf7_stage6_vs_stage5
167211	0	ENSG00000105792	chr7	89900795	89901034	1.93	1.92323	0.163	1.878	239	2.42502e-06	0.001071	gain	396.19	104.583	369.197	111.552	1.721	2.387	11	ENSG00000105792	C7orf63	mcf7_stage3_vs_stage1
167211	0	ENSG00000105792	chr7	89900795	89901034	1.995	1.95019	0.233	1.993	239	2.67594e-07	0.000128128	gain	366.647	91.431	369.197	90.18	1.616	2.371	11	ENSG00000105792	C7orf63	mcf7_stage3_vs_stage2
167211	0	ENSG00000105792	chr7	89900795	89901034	-0.941	-0.92457	0.104	-0.932	239	5.32977e-06	0.0059758	loss	185.843	356.145	178.54	369.197	-1.112	-0.714	11	ENSG00000105792	C7orf63	mcf7_stage4_vs_stage3
167211	0	ENSG00000105792	chr7	89900795	89901034	1.502	1.46666	0.108	1.485	239	8.37428e-06	0.004076	gain	277.979	98.998	245.008	111.552	1.277	1.812	10	ENSG00000105792	C7orf63	mcf7_stage5_vs_stage1
167211	0	ENSG00000105792	chr7	89900795	89901034	1.567	1.4969	0.138	1.575	239	7.38153e-06	0.00337638	gain	257.262	86.552	245.008	90.18	1.279	1.841	10	ENSG00000105792	C7orf63	mcf7_stage5_vs_stage2
167212	0	ENSG00000105792	chr7	89901184	89901303	1.999	2.01804	0.172	1.974	119	5.88448e-10	7.60552e-07	gain	111.495	28.225	103.563	29.714	1.732	2.322	7	ENSG00000105792	C7orf63	mcf7_stage3_vs_stage1
167212	0	ENSG00000105792	chr7	89901184	89901303	1.838	1.84672	0.265	1.807	119	2.27172e-09	2.05712e-06	gain	103.208	29.089	103.563	28.353	1.47	2.407	7	ENSG00000105792	C7orf63	mcf7_stage3_vs_stage2
167212	0	ENSG00000105792	chr7	89901184	89901303	-0.933	-0.932155	0.124	-0.901	119	2.27535e-05	0.0172676	loss	52.763	100.262	50.345	103.563	-1.245	-0.712	8	ENSG00000105792	C7orf63	mcf7_stage4_vs_stage3
167212	0	ENSG00000105792	chr7	89901184	89901303	1.706	1.72319	0.156	1.698	119	9.88711e-07	0.000573655	gain	86.553	26.737	75.983	29.714	1.418	2.038	7	ENSG00000105792	C7orf63	mcf7_stage5_vs_stage1
167212	0	ENSG00000105792	chr7	89901184	89901303	1.546	1.55623	0.142	1.569	119	3.74316e-06	0.00182216	gain	80.128	27.555	75.983	28.353	1.243	1.805	7	ENSG00000105792	C7orf63	mcf7_stage5_vs_stage2
167212	0	ENSG00000105792	chr7	89901184	89901303	2.679	2.67435	0.24	2.561	119	2.22045e-16	7.47688e-13	gain	167.539	26.439	145.815	29.714	2.373	3.4	8	ENSG00000105792	C7orf63	mcf7_stage6_vs_stage1
167212	0	ENSG00000105792	chr7	89901184	89901303	2.518	2.51109	0.126	2.5	119	4.88498e-15	1.32868e-11	gain	155.067	27.248	145.815	28.353	2.275	2.88	8	ENSG00000105792	C7orf63	mcf7_stage6_vs_stage2
167212	0	ENSG00000105792	chr7	89901184	89901303	1.612	1.58856	0.185	1.553	119	4.64606e-12	1.49098e-08	gain	150.634	49.396	145.815	50.345	1.322	2.199	8	ENSG00000105792	C7orf63	mcf7_stage6_vs_stage4
167212	0	ENSG00000105792	chr7	89901184	89901303	0.972	0.975687	0.162	0.973	119	2.15567e-06	0.00297796	gain	147.991	75.62	145.815	75.983	0.668	1.362	9	ENSG00000105792	C7orf63	mcf7_stage6_vs_stage5
167213	0	ENSG00000105792	chr7	89903268	89903482	1.98	1.98667	0.096	1.978	214	1.98841e-09	2.08506e-06	gain	205.276	52.249	191.065	55.463	1.732	2.203	9	ENSG00000105792	C7orf63	mcf7_stage3_vs_stage1
167213	0	ENSG00000105792	chr7	89903268	89903482	2.03	2.01346	0.193	1.98	214	5.53112e-10	6.27703e-07	gain	189.987	47.741	191.065	46.85	1.694	2.568	9	ENSG00000105792	C7orf63	mcf7_stage3_vs_stage2
167213	0	ENSG00000105792	chr7	89903268	89903482	1.304	1.3202	0.21	1.306	214	2.02135e-05	0.0209931	gain	124.404	50.35	111.364	55.463	0.88	1.623	8	ENSG00000105792	C7orf63	mcf7_stage4_vs_stage1
167213	0	ENSG00000105792	chr7	89903268	89903482	1.354	1.35428	0.263	1.408	214	8.36129e-06	0.00824561	gain	115.153	46.007	111.364	46.85	0.921	1.839	8	ENSG00000105792	C7orf63	mcf7_stage4_vs_stage2
167213	0	ENSG00000105792	chr7	89903268	89903482	1.8	1.78802	0.165	1.81	214	1.60612e-08	1.78118e-05	gain	171.38	49.472	150.883	55.463	1.485	2.166	9	ENSG00000105792	C7orf63	mcf7_stage5_vs_stage1
167213	0	ENSG00000105792	chr7	89903268	89903482	1.849	1.81508	0.229	1.857	214	7.39963e-09	8.05973e-06	gain	158.622	45.206	150.883	46.85	1.498	2.527	8	ENSG00000105792	C7orf63	mcf7_stage5_vs_stage2
167213	0	ENSG00000105792	chr7	89903268	89903482	2.661	2.62315	0.156	2.692	214	4.0201e-09	3.97693e-06	gain	308.455	48.916	268.827	55.463	2.316	2.937	10	ENSG00000105792	C7orf63	mcf7_stage6_vs_stage1
167213	0	ENSG00000105792	chr7	89903268	89903482	2.711	2.6809	0.228	2.794	214	5.10759e-08	4.88521e-05	gain	285.463	44.698	268.827	46.85	2.341	3.237	10	ENSG00000105792	C7orf63	mcf7_stage6_vs_stage2
167214	0	ENSG00000105792	chr7	89906351	89906707	2.297	2.30726	0.212	2.291	356	2.94431e-13	1.91681e-09	gain	178.379	37.245	165.969	39.382	1.885	2.896	8	ENSG00000105792	C7orf63	mcf7_stage3_vs_stage1
167214	0	ENSG00000105792	chr7	89906351	89906707	2.058	2.04824	0.318	2.032	356	5.15064e-11	8.57301e-08	gain	165.098	38.035	165.969	37.225	1.604	2.81	8	ENSG00000105792	C7orf63	mcf7_stage3_vs_stage2
167214	0	ENSG00000105792	chr7	89906351	89906707	1.722	1.73915	0.308	1.685	356	6.61011e-08	0.000311739	gain	111.063	35.896	99.374	39.382	1.167	2.4	7	ENSG00000105792	C7orf63	mcf7_stage4_vs_stage1
167214	0	ENSG00000105792	chr7	89906351	89906707	1.484	1.4888	0.188	1.427	356	1.98634e-06	0.00281884	gain	102.808	36.657	99.374	37.225	1.216	1.997	7	ENSG00000105792	C7orf63	mcf7_stage4_vs_stage2
167214	0	ENSG00000105792	chr7	89906351	89906707	2.099	2.09557	0.28	2.032	356	4.6684e-11	2.49031e-07	gain	146.326	35.273	128.761	39.382	1.718	2.914	8	ENSG00000105792	C7orf63	mcf7_stage5_vs_stage1
167214	0	ENSG00000105792	chr7	89906351	89906707	1.86	1.83804	0.275	1.848	356	3.23824e-09	4.05999e-06	gain	135.438	36.021	128.761	37.225	1.233	2.51	8	ENSG00000105792	C7orf63	mcf7_stage5_vs_stage2
167214	0	ENSG00000105792	chr7	89906351	89906707	3.265	3.22814	0.244	3.256	356	1.51212e-13	3.00877e-10	gain	316.048	34.878	275.455	39.382	2.865	3.763	10	ENSG00000105792	C7orf63	mcf7_stage6_vs_stage1
167214	0	ENSG00000105792	chr7	89906351	89906707	3.026	2.99614	0.205	3.003	356	8.85674e-10	1.10125e-06	gain	292.488	35.617	275.455	37.225	2.661	3.547	10	ENSG00000105792	C7orf63	mcf7_stage6_vs_stage2
167214	0	ENSG00000105792	chr7	89906351	89906707	0.969	0.980901	0.192	0.969	356	2.54872e-05	0.0371917	gain	294.92	155.778	275.455	165.969	0.615	1.297	11	ENSG00000105792	C7orf63	mcf7_stage6_vs_stage3
167214	0	ENSG00000105792	chr7	89906351	89906707	1.542	1.48962	0.11	1.548	356	1.99929e-05	0.0127681	gain	284.113	97.015	275.455	99.374	1.267	1.758	10	ENSG00000105792	C7orf63	mcf7_stage6_vs_stage4
167214	0	ENSG00000105792	chr7	89906351	89906707	1.166	1.16585	0.187	1.131	356	1.61632e-05	0.0145369	gain	279.122	127.798	275.455	128.761	0.796	1.605	11	ENSG00000105792	C7orf63	mcf7_stage6_vs_stage5
167215	0	ENSG00000105792	chr7	89908949	89909218	1.972	1.97047	0.124	1.967	269	7.81618e-08	4.73758e-05	gain	307.222	79.212	286.186	84.361	1.688	2.297	10	ENSG00000105792	C7orf63	mcf7_stage3_vs_stage1
167215	0	ENSG00000105792	chr7	89908949	89909218	2.199	2.1662	0.104	2.18	269	8.11157e-09	5.82177e-06	gain	284.322	62.383	286.186	61.372	1.936	2.516	10	ENSG00000105792	C7orf63	mcf7_stage3_vs_stage2
167215	0	ENSG00000105792	chr7	89908949	89909218	1.313	1.30536	0.142	1.306	269	7.6642e-06	0.00776243	gain	147.478	60.111	142.762	61.372	0.987	1.756	8	ENSG00000105792	C7orf63	mcf7_stage4_vs_stage2
167215	0	ENSG00000105792	chr7	89908949	89909218	-0.886	-0.87257	0.096	-0.895	269	1.31868e-05	0.0111541	loss	148.702	276.181	142.762	286.186	-1.098	-0.663	11	ENSG00000105792	C7orf63	mcf7_stage4_vs_stage3
167215	0	ENSG00000105792	chr7	89908949	89909218	1.433	1.41171	0.156	1.391	269	1.02108e-05	0.00486185	gain	198.322	74.989	174.673	84.361	1.164	1.954	9	ENSG00000105792	C7orf63	mcf7_stage5_vs_stage1
167215	0	ENSG00000105792	chr7	89908949	89909218	1.66	1.61402	0.162	1.655	269	5.2609e-07	0.000310791	gain	183.553	59.062	174.673	61.372	1.329	2.141	9	ENSG00000105792	C7orf63	mcf7_stage5_vs_stage2
167215	0	ENSG00000105792	chr7	89908949	89909218	2.829	2.78511	0.099	2.831	269	1.44239e-05	0.00767944	gain	411.658	58.397	387.877	61.372	2.547	3.135	11	ENSG00000105792	C7orf63	mcf7_stage6_vs_stage2
167216	0	ENSG00000105792	chr7	89912168	89912407	2.14	2.15307	0.164	2.17	239	5.11835e-12	1.49947e-08	gain	153.08	34.597	142.364	36.544	1.772	2.475	8	ENSG00000105792	C7orf63	mcf7_stage3_vs_stage1
167216	0	ENSG00000105792	chr7	89912168	89912407	2.034	2.03038	0.167	2.028	239	1.73686e-11	3.22922e-08	gain	141.688	34.471	142.364	33.69	1.732	2.438	8	ENSG00000105792	C7orf63	mcf7_stage3_vs_stage2
167216	0	ENSG00000105792	chr7	89912168	89912407	-0.902	-0.89715	0.21	-0.935	239	7.15514e-06	0.00757238	loss	74.153	137.638	70.95	142.364	-1.268	-0.235	9	ENSG00000105792	C7orf63	mcf7_stage4_vs_stage3
167216	0	ENSG00000105792	chr7	89912168	89912407	1.713	1.72044	0.205	1.73	239	1.68519e-07	0.000124592	gain	108.849	32.768	95.669	36.544	1.275	2.089	7	ENSG00000105792	C7orf63	mcf7_stage5_vs_stage1
167216	0	ENSG00000105792	chr7	89912168	89912407	1.608	1.60341	0.282	1.675	239	4.07643e-07	0.000251919	gain	100.759	32.648	95.669	33.69	0.903	2.008	7	ENSG00000105792	C7orf63	mcf7_stage5_vs_stage2
167216	0	ENSG00000105792	chr7	89912168	89912407	2.802	2.78192	0.199	2.799	239	2.22045e-16	7.47688e-13	gain	225.277	32.401	196.218	36.544	2.423	3.232	9	ENSG00000105792	C7orf63	mcf7_stage6_vs_stage1
167216	0	ENSG00000105792	chr7	89912168	89912407	2.696	2.67823	0.148	2.684	239	2.33147e-14	5.55963e-11	gain	208.495	32.283	196.218	33.69	2.405	3.105	9	ENSG00000105792	C7orf63	mcf7_stage6_vs_stage2
167216	0	ENSG00000105792	chr7	89912168	89912407	1.565	1.52777	0.143	1.559	239	2.3289e-09	4.47845e-06	gain	202.529	69.409	196.218	70.95	1.211	1.888	9	ENSG00000105792	C7orf63	mcf7_stage6_vs_stage4
167216	0	ENSG00000105792	chr7	89912168	89912407	1.089	1.09093	0.181	1.066	239	6.69455e-07	0.00119071	gain	198.973	95.082	196.218	95.669	0.772	1.519	10	ENSG00000105792	C7orf63	mcf7_stage6_vs_stage5
167217	0	ENSG00000105792	chr7	89915534	89915773	1.854	1.85691	0.182	1.784	239	8.77967e-08	5.26708e-05	gain	242.708	67.515	225.992	71.824	1.607	2.268	10	ENSG00000105792	C7orf63	mcf7_stage3_vs_stage1
167217	0	ENSG00000105792	chr7	89915534	89915773	1.913	1.88868	0.27	2.009	239	6.46394e-08	3.60923e-05	gain	224.625	60.118	225.992	59.126	1.383	2.354	9	ENSG00000105792	C7orf63	mcf7_stage3_vs_stage2
167217	0	ENSG00000105792	chr7	89915534	89915773	1.241	1.25602	0.17	1.209	239	2.1104e-05	0.0216616	gain	152.19	65.055	136.339	71.824	0.936	1.601	8	ENSG00000105792	C7orf63	mcf7_stage4_vs_stage1
167217	0	ENSG00000105792	chr7	89915534	89915773	1.3	1.29372	0.224	1.389	239	1.01785e-05	0.0095009	gain	140.865	57.93	136.339	59.126	0.846	1.655	8	ENSG00000105792	C7orf63	mcf7_stage4_vs_stage2
167217	0	ENSG00000105792	chr7	89915534	89915773	1.672	1.65183	0.152	1.623	239	2.34166e-07	0.000165447	gain	202.46	63.919	178.326	71.824	1.452	2.049	9	ENSG00000105792	C7orf63	mcf7_stage5_vs_stage1
167217	0	ENSG00000105792	chr7	89915534	89915773	1.731	1.68455	0.206	1.806	239	1.68876e-07	0.000113631	gain	187.381	56.919	178.326	59.126	1.351	2.053	9	ENSG00000105792	C7orf63	mcf7_stage5_vs_stage2
167217	0	ENSG00000105792	chr7	89915534	89915773	2.594	2.54464	0.214	2.531	239	9.39051e-06	0.00574919	gain	378.469	63.199	329.946	71.824	2.318	2.996	11	ENSG00000105792	C7orf63	mcf7_stage6_vs_stage1
167217	0	ENSG00000105792	chr7	89915534	89915773	2.654	2.61578	0.282	2.708	239	7.31546e-06	0.00418897	gain	350.249	56.278	329.946	59.126	2.134	3.062	11	ENSG00000105792	C7orf63	mcf7_stage6_vs_stage2
167218	0	ENSG00000105792	chr7	89917487	89917702	2.083	2.08577	0.105	2.075	215	1.97954e-09	2.08506e-06	gain	252.418	59.959	235.051	63.726	1.845	2.408	10	ENSG00000105792	C7orf63	mcf7_stage3_vs_stage1
167218	0	ENSG00000105792	chr7	89917487	89917702	1.875	1.84864	0.13	1.851	215	2.15553e-07	0.000106418	gain	233.61	64.972	235.051	63.94	1.667	2.236	10	ENSG00000105792	C7orf63	mcf7_stage3_vs_stage2
167218	0	ENSG00000105792	chr7	89917487	89917702	-1.004	-0.993332	0.072	-1.005	215	5.08721e-07	0.00111911	loss	112.644	226.923	108.028	235.051	-1.138	-0.817	10	ENSG00000105792	C7orf63	mcf7_stage4_vs_stage3
167218	0	ENSG00000105792	chr7	89917487	89917702	1.685	1.66984	0.107	1.685	215	1.46557e-07	0.000109276	gain	180.757	56.768	159.163	63.726	1.499	1.941	9	ENSG00000105792	C7orf63	mcf7_stage5_vs_stage1
167218	0	ENSG00000105792	chr7	89917487	89917702	1.477	1.43508	0.148	1.475	215	6.89124e-06	0.00319404	gain	167.298	61.513	159.163	63.94	1.216	1.806	9	ENSG00000105792	C7orf63	mcf7_stage5_vs_stage2
167218	0	ENSG00000105792	chr7	89917487	89917702	2.709	2.66278	0.142	2.678	215	5.24115e-07	0.000409697	gain	360.741	56.129	314.47	63.726	2.495	3.202	10	ENSG00000105792	C7orf63	mcf7_stage6_vs_stage1
167218	0	ENSG00000105792	chr7	89917487	89917702	2.5	2.46293	0.183	2.473	215	1.62577e-05	0.00839783	gain	333.845	60.819	314.47	63.94	2.203	3.031	10	ENSG00000105792	C7orf63	mcf7_stage6_vs_stage2
167218	0	ENSG00000105792	chr7	89917487	89917702	1.63	1.57223	0.103	1.611	215	3.76021e-05	0.0214778	gain	324.283	105.421	314.47	108.028	1.471	1.881	11	ENSG00000105792	C7orf63	mcf7_stage6_vs_stage4
167219	0	ENSG00000105792	chr7	89927044	89927163	2.201	2.19052	0.106	2.172	119	5.82025e-08	3.60232e-05	gain	493.383	108.192	459.882	115.42	2.017	2.463	12	ENSG00000105792	C7orf63	mcf7_stage3_vs_stage1
167219	0	ENSG00000105792	chr7	89927044	89927163	2.316	2.26341	0.067	2.305	119	2.9026e-09	2.45063e-06	gain	456.584	92.165	459.882	90.908	2.181	2.483	11	ENSG00000105792	C7orf63	mcf7_stage3_vs_stage2
167219	0	ENSG00000105792	chr7	89927044	89927163	1.372	1.38409	0.114	1.336	119	6.04141e-07	0.00170501	gain	266.981	104.239	239.513	115.42	1.19	1.646	10	ENSG00000105792	C7orf63	mcf7_stage4_vs_stage1
167219	0	ENSG00000105792	chr7	89927044	89927163	1.487	1.46431	0.092	1.48	119	1.0189e-07	0.000395221	gain	247.086	88.8	239.513	90.908	1.285	1.648	10	ENSG00000105792	C7orf63	mcf7_stage4_vs_stage2
167219	0	ENSG00000105792	chr7	89927044	89927163	-0.829	-0.809548	0.05	-0.833	119	8.5234e-05	0.045492	loss	249.139	443.502	239.513	459.882	-0.91	-0.705	11	ENSG00000105792	C7orf63	mcf7_stage4_vs_stage3
167219	0	ENSG00000105792	chr7	89927044	89927163	2.098	2.047	0.078	2.103	119	2.09863e-10	6.34012e-07	gain	437.009	102.414	385.429	115.42	1.958	2.274	11	ENSG00000105792	C7orf63	mcf7_stage5_vs_stage1
167219	0	ENSG00000105792	chr7	89927044	89927163	2.213	2.11815	0.062	2.215	119	3.82665e-11	1.45874e-07	gain	404.419	87.246	385.429	90.908	2.065	2.344	11	ENSG00000105792	C7orf63	mcf7_stage5_vs_stage2
167220	0	ENSG00000105792	chr7	89929157	89929396	1.959	1.97	0.115	1.94	239	3.14965e-10	4.42907e-07	gain	165.502	42.44	153.954	44.95	1.747	2.219	8	ENSG00000105792	C7orf63	mcf7_stage3_vs_stage1
167220	0	ENSG00000105792	chr7	89929157	89929396	1.843	1.83472	0.121	1.835	239	2.94155e-09	2.47158e-06	gain	153.182	43.065	153.954	42.213	1.588	2.13	8	ENSG00000105792	C7orf63	mcf7_stage3_vs_stage2
167220	0	ENSG00000105792	chr7	89929157	89929396	-0.776	-0.769735	0.209	-0.723	239	9.34244e-05	0.0489038	loss	88.761	148.803	85.021	153.954	-1.33	-0.484	9	ENSG00000105792	C7orf63	mcf7_stage4_vs_stage3
167220	0	ENSG00000105792	chr7	89929157	89929396	1.483	1.4871	0.081	1.49	239	3.87307e-06	0.00204412	gain	112.677	40.19	99.05	44.95	1.259	1.668	7	ENSG00000105792	C7orf63	mcf7_stage5_vs_stage1
167220	0	ENSG00000105792	chr7	89929157	89929396	1.366	1.3556	0.139	1.34	239	1.63342e-05	0.00694297	gain	104.302	40.781	99.05	42.213	1.113	1.78	7	ENSG00000105792	C7orf63	mcf7_stage5_vs_stage2
167220	0	ENSG00000105792	chr7	89929157	89929396	2.523	2.50048	0.133	2.554	239	1.91402e-13	3.6037e-10	gain	229.768	39.739	200.138	44.95	2.182	2.75	9	ENSG00000105792	C7orf63	mcf7_stage6_vs_stage1
167220	0	ENSG00000105792	chr7	89929157	89929396	2.407	2.3873	0.125	2.371	239	2.24709e-11	3.49254e-08	gain	212.651	40.323	200.138	42.213	2.23	2.74	9	ENSG00000105792	C7orf63	mcf7_stage6_vs_stage2
167220	0	ENSG00000105792	chr7	89929157	89929396	1.341	1.30094	0.159	1.351	239	1.97365e-06	0.00172514	gain	206.565	83.075	200.138	85.021	1.01	1.732	9	ENSG00000105792	C7orf63	mcf7_stage6_vs_stage4
167220	0	ENSG00000105792	chr7	89929157	89929396	1.04	1.04177	0.099	1.023	239	2.71171e-06	0.00362994	gain	202.939	98.424	200.138	99.05	0.856	1.287	10	ENSG00000105792	C7orf63	mcf7_stage6_vs_stage5
167221	0	ENSG00000105792	chr7	89934036	89934155	1.871	1.87227	0.087	1.863	119	1.23018e-07	7.16011e-05	gain	263.864	72.462	245.731	77.126	1.641	2.081	10	ENSG00000105792	C7orf63	mcf7_stage3_vs_stage1
167221	0	ENSG00000105792	chr7	89934036	89934155	1.906	1.87813	0.183	1.957	119	2.07985e-07	0.000103265	gain	244.201	64.982	245.731	63.95	1.52	2.193	10	ENSG00000105792	C7orf63	mcf7_stage3_vs_stage2
167221	0	ENSG00000105792	chr7	89934036	89934155	-0.904	-0.892481	0.113	-0.895	119	6.87602e-06	0.00737635	loss	126.634	237.211	121.504	245.731	-1.163	-0.693	10	ENSG00000105792	C7orf63	mcf7_stage4_vs_stage3
167221	0	ENSG00000105792	chr7	89934036	89934155	1.666	1.64289	0.125	1.624	119	2.98394e-07	0.000202656	gain	216.347	68.601	190.588	77.126	1.341	1.904	9	ENSG00000105792	C7orf63	mcf7_stage5_vs_stage1
167221	0	ENSG00000105792	chr7	89934036	89934155	1.701	1.64977	0.139	1.749	119	3.75653e-07	0.000234646	gain	200.231	61.522	190.588	63.95	1.441	1.935	9	ENSG00000105792	C7orf63	mcf7_stage5_vs_stage2
167221	0	ENSG00000105792	chr7	89934036	89934155	2.606	2.55219	0.088	2.594	119	6.01239e-05	0.0292434	gain	411.531	67.827	358.807	77.126	2.398	2.804	11	ENSG00000105792	C7orf63	mcf7_stage6_vs_stage1
167221	0	ENSG00000105792	chr7	89934036	89934155	2.641	2.59954	0.188	2.668	119	2.51046e-05	0.0119442	gain	380.843	60.829	358.807	63.95	2.259	2.974	11	ENSG00000105792	C7orf63	mcf7_stage6_vs_stage2
167222	0	ENSG00000105792	chr7	89936194	89936423	2.308	2.31228	0.178	2.314	229	1.23128e-11	2.77474e-08	gain	240.845	48.957	224.253	51.934	2.043	2.787	9	ENSG00000105792	C7orf63	mcf7_stage3_vs_stage1
167222	0	ENSG00000105792	chr7	89936194	89936423	2.044	2.0207	0.18	2.017	229	5.14571e-09	4.03276e-06	gain	222.901	55.201	224.253	54.249	1.724	2.521	9	ENSG00000105792	C7orf63	mcf7_stage3_vs_stage2
167222	0	ENSG00000105792	chr7	89936194	89936423	1.493	1.50903	0.31	1.574	229	9.20079e-07	0.00224203	gain	133.38	47.179	119.432	51.934	0.864	2.076	8	ENSG00000105792	C7orf63	mcf7_stage4_vs_stage1
167222	0	ENSG00000105792	chr7	89936194	89936423	1.229	1.22641	0.131	1.188	229	3.89155e-05	0.0276128	gain	123.459	53.193	119.432	54.249	1.037	1.64	8	ENSG00000105792	C7orf63	mcf7_stage4_vs_stage2
167222	0	ENSG00000105792	chr7	89936194	89936423	-0.815	-0.80428	0.156	-0.763	229	4.77661e-05	0.0302963	loss	124.483	216.522	119.432	224.253	-1.204	-0.615	10	ENSG00000105792	C7orf63	mcf7_stage4_vs_stage3
167222	0	ENSG00000105792	chr7	89936194	89936423	1.883	1.87159	0.245	1.973	229	3.26254e-09	5.25391e-06	gain	171.646	46.357	151.118	51.934	1.337	2.348	8	ENSG00000105792	C7orf63	mcf7_stage5_vs_stage1
167222	0	ENSG00000105792	chr7	89936194	89936423	1.62	1.58364	0.126	1.593	229	5.1891e-07	0.000308641	gain	158.868	52.266	151.118	54.249	1.325	1.945	9	ENSG00000105792	C7orf63	mcf7_stage5_vs_stage2
167222	0	ENSG00000105792	chr7	89936194	89936423	2.923	2.87968	0.177	2.987	229	5.76451e-09	5.59793e-06	gain	349.352	45.836	304.528	51.934	2.538	3.249	10	ENSG00000105792	C7orf63	mcf7_stage6_vs_stage1
167222	0	ENSG00000105792	chr7	89936194	89936423	2.659	2.62393	0.141	2.648	229	1.88363e-06	0.00128586	gain	323.307	51.677	304.528	54.249	2.413	3.061	10	ENSG00000105792	C7orf63	mcf7_stage6_vs_stage2
167223	0	ENSG00000105792	chr7	89937035	89937184	1.834	1.84918	0.122	1.835	149	5.08044e-09	4.7001e-06	gain	131.744	37.358	122.456	39.503	1.535	2.189	8	ENSG00000105792	C7orf63	mcf7_stage3_vs_stage1
167223	0	ENSG00000105792	chr7	89937035	89937184	1.968	1.97054	0.158	1.982	149	1.10193e-10	1.59158e-07	gain	121.945	30.723	122.456	29.973	1.561	2.2	7	ENSG00000105792	C7orf63	mcf7_stage3_vs_stage2
167223	0	ENSG00000105792	chr7	89937035	89937184	-1.012	-1.00935	0.206	-1.003	149	1.01115e-06	0.00184975	loss	58.766	118.461	56.128	122.456	-1.501	-0.613	8	ENSG00000105792	C7orf63	mcf7_stage4_vs_stage3
167223	0	ENSG00000105792	chr7	89937035	89937184	2.272	2.2654	0.151	2.237	149	1.76703e-12	2.81278e-09	gain	166.082	34.984	144.544	39.503	1.991	2.722	8	ENSG00000105792	C7orf63	mcf7_stage6_vs_stage1
167223	0	ENSG00000105792	chr7	89937035	89937184	2.405	2.39805	0.109	2.428	149	7.4829e-14	1.55531e-10	gain	153.719	28.776	144.544	29.973	2.173	2.583	8	ENSG00000105792	C7orf63	mcf7_stage6_vs_stage2
167223	0	ENSG00000105792	chr7	89937035	89937184	1.449	1.4246	0.134	1.431	149	5.56835e-10	1.18976e-06	gain	149.325	55.013	144.544	56.128	1.157	1.873	8	ENSG00000105792	C7orf63	mcf7_stage6_vs_stage4
167223	0	ENSG00000105792	chr7	89937035	89937184	1.213	1.217	0.341	1.102	149	5.17235e-09	2.33077e-05	gain	146.705	66.287	144.544	66.544	0.774	2.065	9	ENSG00000105792	C7orf63	mcf7_stage6_vs_stage5
167224	0	ENSG00000105792	chr7	89938569	89938688	2.279	2.27168	0.053	2.272	119	3.58084e-08	2.3226e-05	gain	426.511	88.034	397.487	93.815	2.168	2.427	11	ENSG00000105792	C7orf63	mcf7_stage3_vs_stage1
167224	0	ENSG00000105792	chr7	89938569	89938688	2.921	2.87724	0.132	2.919	119	3.04201e-14	1.71499e-10	gain	394.704	52.332	397.487	51.403	2.644	3.245	11	ENSG00000105792	C7orf63	mcf7_stage3_vs_stage2
167224	0	ENSG00000105792	chr7	89938569	89938688	1.193	1.20667	0.085	1.184	119	1.96135e-05	0.020814	gain	193.241	84.821	173.235	93.815	1.041	1.406	9	ENSG00000105792	C7orf63	mcf7_stage4_vs_stage1
167224	0	ENSG00000105792	chr7	89938569	89938688	1.835	1.82425	0.17	1.809	119	2.57673e-10	5.62214e-06	gain	178.851	50.429	173.235	51.403	1.528	2.316	9	ENSG00000105792	C7orf63	mcf7_stage4_vs_stage2
167224	0	ENSG00000105792	chr7	89938569	89938688	-1.085	-1.06809	0.076	-1.101	119	1.55549e-07	0.000491501	loss	180.336	383.397	173.235	397.487	-1.208	-0.911	11	ENSG00000105792	C7orf63	mcf7_stage4_vs_stage3
167224	0	ENSG00000105792	chr7	89938569	89938688	1.54	1.51111	0.079	1.513	119	3.23023e-06	0.00172541	gain	241.91	83.337	213.16	93.815	1.384	1.776	10	ENSG00000105792	C7orf63	mcf7_stage5_vs_stage1
167224	0	ENSG00000105792	chr7	89938569	89938688	2.182	2.12775	0.184	2.18	119	6.88247e-11	2.2187e-07	gain	223.886	49.55	213.16	51.403	1.838	2.666	9	ENSG00000105792	C7orf63	mcf7_stage5_vs_stage2
167224	0	ENSG00000105792	chr7	89938569	89938688	-0.738	-0.719385	0.067	-0.744	119	4.28081e-07	0.0148649	loss	225.746	376.658	213.16	397.487	-0.887	-0.574	11	ENSG00000105792	C7orf63	mcf7_stage5_vs_stage3
167224	0	ENSG00000105792	chr7	89938569	89938688	3.256	3.2085	0.198	3.251	119	2.33763e-06	0.00157114	gain	466.509	48.993	439.622	51.403	2.901	3.743	11	ENSG00000105792	C7orf63	mcf7_stage6_vs_stage2
167225	0	ENSG00000105792	chr7	89939347	89939586	2.409	2.41032	0.169	2.44	239	9.61142e-12	2.37952e-08	gain	282.485	53.16	263.105	56.439	1.942	2.695	10	ENSG00000105792	C7orf63	mcf7_stage3_vs_stage1
167225	0	ENSG00000105792	chr7	89939347	89939586	2.24	2.21084	0.19	2.182	239	1.57025e-09	1.52461e-06	gain	261.431	57.152	263.105	56.184	1.921	2.761	10	ENSG00000105792	C7orf63	mcf7_stage3_vs_stage2
167225	0	ENSG00000105792	chr7	89939347	89939586	-1.323	-1.31181	0.137	-1.309	239	3.56608e-11	2.80728e-06	loss	100.358	253.947	96.192	263.105	-1.568	-1.027	10	ENSG00000105792	C7orf63	mcf7_stage4_vs_stage3
167225	0	ENSG00000105792	chr7	89939347	89939586	1.889	1.87478	0.22	1.85	239	3.453e-09	5.36213e-06	gain	182.141	50.335	160.385	56.439	1.501	2.413	9	ENSG00000105792	C7orf63	mcf7_stage5_vs_stage1
167225	0	ENSG00000105792	chr7	89939347	89939586	1.721	1.68095	0.356	1.579	239	1.23918e-07	8.6382e-05	gain	168.579	54.112	160.385	56.184	1.19	2.546	9	ENSG00000105792	C7orf63	mcf7_stage5_vs_stage2
167225	0	ENSG00000105792	chr7	89939347	89939586	2.873	2.82682	0.136	2.89	239	9.75755e-08	8.29387e-05	gain	366.836	49.768	319.791	56.439	2.594	3.114	10	ENSG00000105792	C7orf63	mcf7_stage6_vs_stage1
167225	0	ENSG00000105792	chr7	89939347	89939586	2.705	2.6681	0.151	2.667	239	2.81113e-06	0.00183966	gain	339.485	53.503	319.791	56.184	2.408	3.101	10	ENSG00000105792	C7orf63	mcf7_stage6_vs_stage2
167225	0	ENSG00000105792	chr7	89939347	89939586	1.788	1.73087	0.167	1.724	239	4.58237e-06	0.00354048	gain	329.762	93.926	319.791	96.192	1.524	2.124	11	ENSG00000105792	C7orf63	mcf7_stage6_vs_stage4
92840	0	ENSG00000141837	chr19	13418880	13419119	-1.846	-1.80946	0.554	-1.772	239	2.58986e-05	0.0100493	loss	13.868	44.915	12.473	47.603	-3.864	-0.83	5	ENSG00000141837	CACNA1A	mcf7_stage3_vs_stage1
166876	0	ENSG00000153956	chr7	81579646	81579885	1.361	1.38559	0.175	1.342	239	7.84903e-05	0.0285056	gain	76.326	29.823	70.749	31.427	0.997	1.82	6	ENSG00000153956	CACNA2D1	mcf7_stage3_vs_stage1
166876	0	ENSG00000153956	chr7	81579646	81579885	1.773	1.7966	0.519	1.608	239	1.04851e-07	5.50432e-05	gain	70.665	22.995	70.749	22.31	1.073	3.36	6	ENSG00000153956	CACNA2D1	mcf7_stage3_vs_stage2
166876	0	ENSG00000153956	chr7	81579646	81579885	-1.025	-1.02904	0.295	-0.999	239	8.55979e-05	0.045492	loss	34.31	68.652	32.569	70.749	-1.577	-0.519	6	ENSG00000153956	CACNA2D1	mcf7_stage4_vs_stage3
166876	0	ENSG00000153956	chr7	81579646	81579885	2.373	2.37432	0.137	2.382	239	4.11227e-13	7.20054e-10	gain	145.875	27.934	126.904	31.427	2.045	2.673	8	ENSG00000153956	CACNA2D1	mcf7_stage6_vs_stage1
166876	0	ENSG00000153956	chr7	81579646	81579885	2.783	2.78203	0.412	2.708	239	0	0	gain	135.021	21.546	126.904	22.31	2.223	4.062	8	ENSG00000153956	CACNA2D1	mcf7_stage6_vs_stage2
166876	0	ENSG00000153956	chr7	81579646	81579885	1.012	1.0169	0.193	1.003	239	2.23407e-06	0.00731225	gain	136.141	66.692	126.904	70.749	0.579	1.43	8	ENSG00000153956	CACNA2D1	mcf7_stage6_vs_stage3
166876	0	ENSG00000153956	chr7	81579646	81579885	2.036	2.02167	0.196	2.005	239	0	0	gain	131.162	32.132	126.904	32.569	1.703	2.611	8	ENSG00000153956	CACNA2D1	mcf7_stage6_vs_stage4
166876	0	ENSG00000153956	chr7	81579646	81579885	1.488	1.49326	0.088	1.495	239	8.37508e-12	1.13625e-07	gain	128.863	46.176	126.904	46.201	1.275	1.709	8	ENSG00000153956	CACNA2D1	mcf7_stage6_vs_stage5
166877	0	ENSG00000153956	chr7	81588542	81588691	1.811	1.82037	0.171	1.784	149	1.26931e-08	1.00051e-05	gain	174.686	50.659	162.523	53.758	1.503	2.43	9	ENSG00000153956	CACNA2D1	mcf7_stage3_vs_stage1
166877	0	ENSG00000153956	chr7	81588542	81588691	1.857	1.84656	0.116	1.858	149	3.71856e-09	3.03685e-06	gain	161.681	44.643	162.523	43.779	1.59	2.084	8	ENSG00000153956	CACNA2D1	mcf7_stage3_vs_stage2
166877	0	ENSG00000153956	chr7	81588542	81588691	-0.931	-0.92461	0.131	-0.947	149	2.61211e-06	0.00372093	loss	82.928	157.058	79.403	162.523	-1.185	-0.741	9	ENSG00000153956	CACNA2D1	mcf7_stage4_vs_stage3
166877	0	ENSG00000153956	chr7	81588542	81588691	2.678	2.64207	0.187	2.689	149	7.20014e-10	8.18661e-07	gain	297.551	47.428	259.309	53.758	2.413	3.226	10	ENSG00000153956	CACNA2D1	mcf7_stage6_vs_stage1
166877	0	ENSG00000153956	chr7	81588542	81588691	2.724	2.69547	0.119	2.732	149	1.05891e-08	1.15932e-05	gain	275.373	41.8	259.309	43.779	2.46	2.974	10	ENSG00000153956	CACNA2D1	mcf7_stage6_vs_stage2
166877	0	ENSG00000153956	chr7	81588542	81588691	1.799	1.75108	0.151	1.763	149	5.71805e-08	7.3852e-05	gain	267.489	77.619	259.309	79.403	1.593	2.15	10	ENSG00000153956	CACNA2D1	mcf7_stage6_vs_stage4
166877	0	ENSG00000153956	chr7	81588542	81588691	1.54	1.54074	0.166	1.467	149	2.33087e-10	1.75e-06	gain	262.79	91.388	259.309	91.933	1.292	1.881	10	ENSG00000153956	CACNA2D1	mcf7_stage6_vs_stage5
166878	0	ENSG00000153956	chr7	81589031	81589150	1.566	1.586	0.227	1.542	119	1.55678e-06	0.00072778	gain	99.174	34.074	92.067	35.983	1.238	2.318	7	ENSG00000153956	CACNA2D1	mcf7_stage3_vs_stage1
166878	0	ENSG00000153956	chr7	81589031	81589150	1.62	1.63227	0.11	1.597	119	2.18373e-07	0.000107204	gain	91.807	30.03	92.067	29.286	1.445	1.937	7	ENSG00000153956	CACNA2D1	mcf7_stage3_vs_stage2
166878	0	ENSG00000153956	chr7	81589031	81589150	2.352	2.34795	0.275	2.308	119	3.76144e-13	6.65276e-10	gain	159.943	31.911	139.185	35.983	1.996	3.204	8	ENSG00000153956	CACNA2D1	mcf7_stage6_vs_stage1
166878	0	ENSG00000153956	chr7	81589031	81589150	2.406	2.40043	0.151	2.374	119	7.9714e-14	1.63251e-10	gain	148.039	28.127	139.185	29.286	2.192	2.791	8	ENSG00000153956	CACNA2D1	mcf7_stage6_vs_stage2
166878	0	ENSG00000153956	chr7	81589031	81589150	1.612	1.5906	0.109	1.599	119	4.36362e-12	1.45232e-08	gain	143.807	47.315	139.185	48.202	1.428	1.851	8	ENSG00000153956	CACNA2D1	mcf7_stage6_vs_stage4
166878	0	ENSG00000153956	chr7	81589031	81589150	1.402	1.40656	0.132	1.431	119	3.77087e-11	4.06976e-07	gain	141.285	53.795	139.185	53.908	1.174	1.732	8	ENSG00000153956	CACNA2D1	mcf7_stage6_vs_stage5
166879	0	ENSG00000153956	chr7	81591155	81591394	2.094	2.1087	0.101	2.109	239	2.28921e-11	4.67894e-08	gain	140.38	32.797	130.515	34.615	1.783	2.286	8	ENSG00000153956	CACNA2D1	mcf7_stage3_vs_stage1
166879	0	ENSG00000153956	chr7	81591155	81591394	2.156	2.15668	0.19	2.126	239	1.37335e-12	4.52862e-09	gain	129.937	29.48	130.515	28.741	1.825	2.674	8	ENSG00000153956	CACNA2D1	mcf7_stage3_vs_stage2
166879	0	ENSG00000153956	chr7	81591155	81591394	-1.224	-1.22112	0.129	-1.223	239	2.45539e-09	2.84478e-05	loss	54.277	126.224	51.803	130.515	-1.555	-0.867	8	ENSG00000153956	CACNA2D1	mcf7_stage4_vs_stage3
166879	0	ENSG00000153956	chr7	81591155	81591394	1.423	1.43936	0.148	1.438	239	3.94113e-05	0.0163643	gain	84.402	31.064	74.084	34.615	1.041	1.709	7	ENSG00000153956	CACNA2D1	mcf7_stage5_vs_stage1
166879	0	ENSG00000153956	chr7	81591155	81591394	1.486	1.49728	0.185	1.475	239	9.37427e-06	0.0041997	gain	78.138	27.925	74.084	28.741	1.058	2.086	6	ENSG00000153956	CACNA2D1	mcf7_stage5_vs_stage2
166879	0	ENSG00000153956	chr7	81591155	81591394	2.909	2.88775	0.124	2.917	239	0	0	gain	232.553	30.717	202.569	34.615	2.59	3.14	9	ENSG00000153956	CACNA2D1	mcf7_stage6_vs_stage1
166879	0	ENSG00000153956	chr7	81591155	81591394	2.971	2.9529	0.23	2.991	239	0	0	gain	215.228	27.613	202.569	28.741	2.648	3.563	9	ENSG00000153956	CACNA2D1	mcf7_stage6_vs_stage2
166879	0	ENSG00000153956	chr7	81591155	81591394	2.039	2.00381	0.149	2.034	239	2.22045e-16	2.26053e-12	gain	209.068	50.813	202.569	51.803	1.647	2.354	9	ENSG00000153956	CACNA2D1	mcf7_stage6_vs_stage4
166879	0	ENSG00000153956	chr7	81591155	81591394	1.486	1.48826	0.103	1.496	239	3.61311e-12	7.79094e-08	gain	205.398	73.742	202.569	74.084	1.265	1.746	9	ENSG00000153956	CACNA2D1	mcf7_stage6_vs_stage5
166880	0	ENSG00000153956	chr7	81591724	81591843	1.936	1.97376	0.202	1.916	119	7.14096e-06	0.00294515	gain	43.713	11.65	40.319	11.95	1.669	2.512	4	ENSG00000153956	CACNA2D1	mcf7_stage3_vs_stage1
166880	0	ENSG00000153956	chr7	81591724	81591843	1.953	2.00251	0.349	2.023	119	2.65019e-06	0.00111876	gain	40.486	10.846	40.319	10.261	1.362	2.83	4	ENSG00000153956	CACNA2D1	mcf7_stage3_vs_stage2
166880	0	ENSG00000153956	chr7	81591724	81591843	2.912	2.94764	0.187	2.892	119	1.33227e-14	3.1956e-11	gain	81.497	10.931	70.706	11.95	2.498	3.525	6	ENSG00000153956	CACNA2D1	mcf7_stage6_vs_stage1
166880	0	ENSG00000153956	chr7	81591724	81591843	2.928	2.9506	0.251	2.989	119	3.9968e-15	1.12217e-11	gain	75.45	10.18	70.706	10.261	2.467	3.496	6	ENSG00000153956	CACNA2D1	mcf7_stage6_vs_stage2
166880	0	ENSG00000153956	chr7	81591724	81591843	1.726	1.73577	0.246	1.691	119	1.27059e-09	2.55697e-06	gain	73.3	22.153	70.706	22.294	1.286	2.164	6	ENSG00000153956	CACNA2D1	mcf7_stage6_vs_stage4
166880	0	ENSG00000153956	chr7	81591724	81591843	1.283	1.29172	0.136	1.284	119	1.72095e-06	0.00247648	gain	72.019	29.976	70.706	29.815	0.973	1.572	6	ENSG00000153956	CACNA2D1	mcf7_stage6_vs_stage5
166881	0	ENSG00000153956	chr7	81593338	81593457	1.987	2.00511	0.104	2.014	119	5.11981e-10	6.71597e-07	gain	116.673	29.581	108.395	31.168	1.73	2.15	7	ENSG00000153956	CACNA2D1	mcf7_stage3_vs_stage1
166881	0	ENSG00000153956	chr7	81593338	81593457	1.939	1.94633	0.138	1.949	119	2.68637e-10	3.47772e-07	gain	108	28.632	108.395	27.899	1.618	2.191	7	ENSG00000153956	CACNA2D1	mcf7_stage3_vs_stage2
166881	0	ENSG00000153956	chr7	81593338	81593457	-1.16	-1.15926	0.162	-1.185	119	1.52844e-07	0.000491501	loss	46.805	104.916	44.605	108.395	-1.456	-0.622	8	ENSG00000153956	CACNA2D1	mcf7_stage4_vs_stage3
166881	0	ENSG00000153956	chr7	81593338	81593457	1.367	1.38776	0.3	1.385	119	0.000120111	0.0444951	gain	76.379	28.021	67	31.168	0.931	1.845	6	ENSG00000153956	CACNA2D1	mcf7_stage5_vs_stage1
166881	0	ENSG00000153956	chr7	81593338	81593457	1.319	1.33586	0.222	1.262	119	0.000110498	0.0389026	gain	70.714	27.122	67	27.899	0.987	1.695	6	ENSG00000153956	CACNA2D1	mcf7_stage5_vs_stage2
166881	0	ENSG00000153956	chr7	81593338	81593457	2.82	2.80786	0.07	2.829	119	0	0	gain	194.964	27.708	169.756	31.168	2.662	2.965	9	ENSG00000153956	CACNA2D1	mcf7_stage6_vs_stage1
166881	0	ENSG00000153956	chr7	81593338	81593457	2.772	2.76008	0.11	2.773	119	2.22045e-16	7.57895e-13	gain	180.445	26.819	169.756	27.899	2.581	3.028	8	ENSG00000153956	CACNA2D1	mcf7_stage6_vs_stage2
166881	0	ENSG00000153956	chr7	81593338	81593457	0.834	0.841847	0.067	0.819	119	2.47607e-05	0.0367334	gain	181.944	101.913	169.756	108.395	0.68	0.992	9	ENSG00000153956	CACNA2D1	mcf7_stage6_vs_stage3
166881	0	ENSG00000153956	chr7	81593338	81593457	1.993	1.96547	0.127	2.016	119	0	0	gain	175.284	43.822	169.756	44.605	1.601	2.255	9	ENSG00000153956	CACNA2D1	mcf7_stage6_vs_stage4
166881	0	ENSG00000153956	chr7	81593338	81593457	1.453	1.45626	0.314	1.517	119	6.61471e-13	2.28448e-08	gain	172.208	66.738	169.756	67	0.911	1.932	9	ENSG00000153956	CACNA2D1	mcf7_stage6_vs_stage5
166882	0	ENSG00000153956	chr7	81593479	81593718	1.698	1.70949	0.183	1.749	239	3.90341e-08	2.47699e-05	gain	156.116	46.848	145.197	49.674	1.259	2.035	8	ENSG00000153956	CACNA2D1	mcf7_stage3_vs_stage1
166882	0	ENSG00000153956	chr7	81593479	81593718	1.77	1.76389	0.091	1.781	239	7.40055e-09	5.43436e-06	gain	144.497	42.107	145.197	41.264	1.473	1.937	8	ENSG00000153956	CACNA2D1	mcf7_stage3_vs_stage2
166882	0	ENSG00000153956	chr7	81593479	81593718	-0.911	-0.906046	0.141	-0.92	239	5.67155e-06	0.00627801	loss	73.219	140.367	70.05	145.197	-1.244	-0.601	9	ENSG00000153956	CACNA2D1	mcf7_stage4_vs_stage3
166882	0	ENSG00000153956	chr7	81593479	81593718	1.562	1.55933	0.174	1.593	239	1.00056e-06	0.000578616	gain	134.129	44.361	117.992	49.674	1.06	1.876	8	ENSG00000153956	CACNA2D1	mcf7_stage5_vs_stage1
166882	0	ENSG00000153956	chr7	81593479	81593718	1.634	1.61511	0.094	1.646	239	2.17873e-07	0.000143824	gain	124.152	39.875	117.992	41.264	1.323	1.926	8	ENSG00000153956	CACNA2D1	mcf7_stage5_vs_stage2
166882	0	ENSG00000153956	chr7	81593479	81593718	2.621	2.5899	0.131	2.653	239	1.90155e-11	2.5742e-08	gain	271.756	43.862	236.791	49.674	2.317	2.879	10	ENSG00000153956	CACNA2D1	mcf7_stage6_vs_stage1
166882	0	ENSG00000153956	chr7	81593479	81593718	2.693	2.66784	0.141	2.666	239	3.78937e-10	4.95969e-07	gain	251.503	39.427	236.791	41.264	2.458	3.11	10	ENSG00000153956	CACNA2D1	mcf7_stage6_vs_stage2
166882	0	ENSG00000153956	chr7	81593479	81593718	0.924	0.934631	0.139	0.875	239	1.30216e-05	0.0250987	gain	253.594	136.344	236.791	145.197	0.696	1.279	10	ENSG00000153956	CACNA2D1	mcf7_stage6_vs_stage3
166882	0	ENSG00000153956	chr7	81593479	81593718	1.835	1.79148	0.112	1.832	239	1.29273e-09	2.57163e-06	gain	244.304	68.535	236.791	70.05	1.558	2.134	10	ENSG00000153956	CACNA2D1	mcf7_stage6_vs_stage4
166882	0	ENSG00000153956	chr7	81593479	81593718	1.059	1.05968	0.141	1.024	239	1.49363e-05	0.0137193	gain	240.013	117.151	236.791	117.992	0.828	1.491	10	ENSG00000153956	CACNA2D1	mcf7_stage6_vs_stage5
166883	0	ENSG00000153956	chr7	81594886	81595005	1.687	1.6868	0.096	1.705	119	2.84131e-06	0.00123317	gain	276.14	85.713	257.185	91.328	1.416	1.875	10	ENSG00000153956	CACNA2D1	mcf7_stage3_vs_stage1
166883	0	ENSG00000153956	chr7	81594886	81595005	1.813	1.78239	0.231	1.736	119	1.57988e-06	0.000681757	gain	255.56	73.947	257.185	72.84	1.398	2.291	10	ENSG00000153956	CACNA2D1	mcf7_stage3_vs_stage2
166883	0	ENSG00000153956	chr7	81594886	81595005	-1.087	-1.07543	0.062	-1.088	119	6.01969e-08	0.000301223	loss	116.995	248.244	112.218	257.185	-1.264	-0.953	10	ENSG00000153956	CACNA2D1	mcf7_stage4_vs_stage3
166883	0	ENSG00000153956	chr7	81594886	81595005	1.48	1.45321	0.263	1.471	119	6.85633e-06	0.00340334	gain	228.805	81.14	201.588	91.328	0.997	1.936	10	ENSG00000153956	CACNA2D1	mcf7_stage5_vs_stage1
166883	0	ENSG00000153956	chr7	81594886	81595005	1.606	1.54967	0.083	1.609	119	2.17801e-06	0.00111638	gain	211.759	70.006	201.588	72.84	1.397	1.839	9	ENSG00000153956	CACNA2D1	mcf7_stage5_vs_stage2
166883	0	ENSG00000153956	chr7	81594886	81595005	0.88	0.835952	0.204	0.872	119	1.17052e-06	0.0167076	gain	205.7	110.744	201.588	112.218	0.565	1.286	10	ENSG00000153956	CACNA2D1	mcf7_stage5_vs_stage4
166883	0	ENSG00000153956	chr7	81594886	81595005	2.681	2.63426	0.217	2.662	119	8.76997e-05	0.0341531	gain	436.329	69.216	411.151	72.84	2.301	3.242	11	ENSG00000153956	CACNA2D1	mcf7_stage6_vs_stage2
166883	0	ENSG00000153956	chr7	81594886	81595005	1.955	1.88754	0.071	1.969	119	1.74127e-05	0.0113001	gain	423.828	109.491	411.151	112.218	1.818	2.094	11	ENSG00000153956	CACNA2D1	mcf7_stage6_vs_stage4
166884	0	ENSG00000153956	chr7	81596444	81596563	2.659	2.6646	0.204	2.729	119	1.9984e-15	4.39089e-11	gain	234.783	36.818	218.597	38.924	2.138	2.924	9	ENSG00000153956	CACNA2D1	mcf7_stage3_vs_stage1
166884	0	ENSG00000153956	chr7	81596444	81596563	1.922	1.8993	0.121	1.954	119	3.30071e-08	1.99502e-05	gain	217.291	56.966	218.597	56	1.685	2.142	9	ENSG00000153956	CACNA2D1	mcf7_stage3_vs_stage2
166884	0	ENSG00000153956	chr7	81596444	81596563	1.629	1.64615	0.26	1.751	119	3.18842e-07	0.00105467	gain	111.395	35.485	99.672	38.924	1.084	1.94	7	ENSG00000153956	CACNA2D1	mcf7_stage4_vs_stage1
166884	0	ENSG00000153956	chr7	81596444	81596563	-1.029	-1.01926	0.132	-1.045	119	2.33802e-07	0.000655354	loss	103.97	211.073	99.672	218.597	-1.258	-0.77	10	ENSG00000153956	CACNA2D1	mcf7_stage4_vs_stage3
166884	0	ENSG00000153956	chr7	81596444	81596563	2.229	2.22114	0.255	2.321	119	2.18403e-12	2.39181e-08	gain	166.116	34.869	146.235	38.924	1.605	2.554	8	ENSG00000153956	CACNA2D1	mcf7_stage5_vs_stage1
166884	0	ENSG00000153956	chr7	81596444	81596563	1.493	1.45778	0.158	1.534	119	3.63728e-06	0.00177557	gain	153.751	53.936	146.235	56	1.185	1.719	8	ENSG00000153956	CACNA2D1	mcf7_stage5_vs_stage2
166884	0	ENSG00000153956	chr7	81596444	81596563	3.588	3.53738	0.182	3.642	119	2.27078e-09	2.39525e-06	gain	417.557	34.479	364.067	38.924	3.125	3.848	11	ENSG00000153956	CACNA2D1	mcf7_stage6_vs_stage1
166884	0	ENSG00000153956	chr7	81596444	81596563	2.851	2.80971	0.112	2.881	119	4.93255e-06	0.00298285	gain	386.419	53.329	364.067	56	2.548	3.023	11	ENSG00000153956	CACNA2D1	mcf7_stage6_vs_stage2
166884	0	ENSG00000153956	chr7	81596444	81596563	1.958	1.89596	0.149	1.968	119	3.18825e-06	0.00261511	gain	375.35	97.305	364.067	99.672	1.688	2.225	11	ENSG00000153956	CACNA2D1	mcf7_stage6_vs_stage4
166884	0	ENSG00000153956	chr7	81596444	81596563	1.358	1.35635	0.089	1.332	119	1.78622e-05	0.0158178	gain	368.753	145.073	364.067	146.235	1.217	1.558	11	ENSG00000153956	CACNA2D1	mcf7_stage6_vs_stage5
166885	0	ENSG00000153956	chr7	81596886	81597005	1.544	1.5726	0.335	1.444	119	8.25286e-06	0.00329223	gain	62.096	21.311	62.109	20.639	1.034	2.151	6	ENSG00000153956	CACNA2D1	mcf7_stage3_vs_stage2
166885	0	ENSG00000153956	chr7	81596886	81597005	1.493	1.52674	0.327	1.348	119	5.30865e-05	0.020468	gain	56.465	20.194	53.403	20.639	1.114	2.097	5	ENSG00000153956	CACNA2D1	mcf7_stage5_vs_stage2
166885	0	ENSG00000153956	chr7	81596886	81597005	2.655	2.65105	0.228	2.565	119	2.22045e-16	7.47688e-13	gain	165.074	26.446	143.664	29.723	2.323	3.233	8	ENSG00000153956	CACNA2D1	mcf7_stage6_vs_stage1
166885	0	ENSG00000153956	chr7	81596886	81597005	2.954	2.94919	0.154	2.944	119	0	0	gain	152.787	19.97	143.664	20.639	2.684	3.293	8	ENSG00000153956	CACNA2D1	mcf7_stage6_vs_stage2
166885	0	ENSG00000153956	chr7	81596886	81597005	1.412	1.41731	0.251	1.387	119	2.15692e-11	1.24722e-06	gain	154.055	58.608	143.664	62.109	1.091	1.86	9	ENSG00000153956	CACNA2D1	mcf7_stage6_vs_stage3
166885	0	ENSG00000153956	chr7	81596886	81597005	2.154	2.13475	0.196	2.107	119	0	0	gain	148.419	33.783	143.664	34.269	1.898	2.726	8	ENSG00000153956	CACNA2D1	mcf7_stage6_vs_stage4
166885	0	ENSG00000153956	chr7	81596886	81597005	1.461	1.46543	0.228	1.473	119	4.43223e-12	7.79094e-08	gain	145.815	53.296	143.664	53.403	1.085	1.89	8	ENSG00000153956	CACNA2D1	mcf7_stage6_vs_stage5
166886	0	ENSG00000153956	chr7	81598170	81598289	1.735	1.72839	0.071	1.733	119	2.13306e-05	0.00838795	gain	381.551	115.076	355.538	122.798	1.621	2.001	11	ENSG00000153956	CACNA2D1	mcf7_stage3_vs_stage1
166886	0	ENSG00000153956	chr7	81598170	81598289	1.708	1.66276	0.137	1.667	119	1.15842e-05	0.00448901	gain	353.101	109.552	355.538	108.151	1.508	2.082	11	ENSG00000153956	CACNA2D1	mcf7_stage3_vs_stage2
166886	0	ENSG00000153956	chr7	81598170	81598289	-0.925	-0.909002	0.057	-0.934	119	7.33053e-06	0.00762849	loss	180.336	342.987	173.235	355.538	-1.037	-0.812	11	ENSG00000153956	CACNA2D1	mcf7_stage4_vs_stage3
166886	0	ENSG00000153956	chr7	81598170	81598289	1.36	1.32319	0.097	1.365	119	6.15503e-05	0.0244004	gain	280.93	108.928	247.613	122.798	1.166	1.567	10	ENSG00000153956	CACNA2D1	mcf7_stage5_vs_stage1
166887	0	ENSG00000153956	chr7	81599189	81599308	1.404	1.41166	0.259	1.403	119	1.58823e-05	0.00634483	gain	178.61	66.668	166.185	70.916	0.998	1.9	9	ENSG00000153956	CACNA2D1	mcf7_stage3_vs_stage1
166887	0	ENSG00000153956	chr7	81599189	81599308	1.716	1.70379	0.189	1.778	119	7.31322e-08	4.03192e-05	gain	165.312	49.696	166.185	48.79	1.246	1.965	9	ENSG00000153956	CACNA2D1	mcf7_stage3_vs_stage2
166887	0	ENSG00000153956	chr7	81599189	81599308	-0.939	-0.932416	0.086	-0.948	119	2.052e-06	0.00312818	loss	83.199	160.585	79.664	166.185	-1.109	-0.727	9	ENSG00000153956	CACNA2D1	mcf7_stage4_vs_stage3
166887	0	ENSG00000153956	chr7	81599189	81599308	2.253	2.215	0.113	2.212	119	7.31635e-07	0.000554582	gain	295.975	62.406	257.933	70.916	2.108	2.529	10	ENSG00000153956	CACNA2D1	mcf7_stage6_vs_stage1
166887	0	ENSG00000153956	chr7	81599189	81599308	2.564	2.53507	0.113	2.545	119	1.03732e-07	9.35609e-05	gain	273.914	46.527	257.933	48.79	2.325	2.796	10	ENSG00000153956	CACNA2D1	mcf7_stage6_vs_stage2
166887	0	ENSG00000153956	chr7	81599189	81599308	1.787	1.73923	0.156	1.697	119	6.44969e-08	8.14774e-05	gain	266.072	77.872	257.933	79.664	1.56	2.052	10	ENSG00000153956	CACNA2D1	mcf7_stage6_vs_stage4
166887	0	ENSG00000153956	chr7	81599189	81599308	1.646	1.6469	0.057	1.644	119	4.51172e-12	7.79094e-08	gain	261.398	83.67	257.933	84.126	1.506	1.778	10	ENSG00000153956	CACNA2D1	mcf7_stage6_vs_stage5
166888	0	ENSG00000153956	chr7	81599962	81600081	1.647	1.65159	0.192	1.573	119	1.18333e-06	0.000569866	gain	216.428	69.091	201.471	73.513	1.373	2.046	9	ENSG00000153956	CACNA2D1	mcf7_stage3_vs_stage1
166888	0	ENSG00000153956	chr7	81599962	81600081	1.348	1.32468	0.157	1.397	119	0.000128527	0.0427042	gain	200.306	77.921	201.471	76.782	0.949	1.607	9	ENSG00000153956	CACNA2D1	mcf7_stage3_vs_stage2
166888	0	ENSG00000153956	chr7	81599962	81600081	-1.002	-0.993241	0.145	-1.003	119	4.30029e-07	0.000970569	loss	96.267	194.575	92.252	201.471	-1.27	-0.649	9	ENSG00000153956	CACNA2D1	mcf7_stage4_vs_stage3
166888	0	ENSG00000153956	chr7	81599962	81600081	2.357	2.31377	0.096	2.347	119	2.78181e-06	0.00191017	gain	329.889	64.672	287.538	73.513	2.216	2.57	10	ENSG00000153956	CACNA2D1	mcf7_stage6_vs_stage1
166888	0	ENSG00000153956	chr7	81599962	81600081	1.713	1.65997	0.088	1.7	119	2.59193e-06	0.00218295	gain	296.554	90.098	287.538	92.252	1.533	1.911	10	ENSG00000153956	CACNA2D1	mcf7_stage6_vs_stage4
166888	0	ENSG00000153956	chr7	81599962	81600081	1.151	1.15061	0.042	1.153	119	3.42153e-05	0.0253578	gain	291.343	131.066	287.538	132.067	1.024	1.233	11	ENSG00000153956	CACNA2D1	mcf7_stage6_vs_stage5
166889	0	ENSG00000153956	chr7	81601077	81601196	1.536	1.50739	0.144	1.547	119	3.50996e-05	0.0127267	gain	233.926	80.641	235.37	79.479	1.261	1.782	10	ENSG00000153956	CACNA2D1	mcf7_stage3_vs_stage2
166889	0	ENSG00000153956	chr7	81601077	81601196	-0.812	-0.800744	0.081	-0.79	119	5.3378e-05	0.032779	loss	128.937	227.23	123.723	235.37	-0.98	-0.688	10	ENSG00000153956	CACNA2D1	mcf7_stage4_vs_stage3
166889	0	ENSG00000153956	chr7	81601077	81601196	1.382	1.32725	0.101	1.355	119	4.7825e-05	0.0187294	gain	199.069	76.341	189.479	79.479	1.223	1.622	9	ENSG00000153956	CACNA2D1	mcf7_stage5_vs_stage2
166889	0	ENSG00000153956	chr7	81601077	81601196	1.883	1.81275	0.086	1.895	119	7.03476e-05	0.0357038	gain	446.757	120.664	433.42	123.723	1.693	2.077	11	ENSG00000153956	CACNA2D1	mcf7_stage6_vs_stage4
166890	0	ENSG00000153956	chr7	81603760	81603879	1.841	1.85805	0.117	1.829	119	6.63111e-09	5.82795e-06	gain	120.564	33.596	112.025	35.471	1.598	2.098	7	ENSG00000153956	CACNA2D1	mcf7_stage3_vs_stage1
166890	0	ENSG00000153956	chr7	81603760	81603879	1.56	1.56341	0.144	1.597	119	3.20786e-07	0.000151468	gain	111.6	38.037	112.025	37.227	1.262	1.833	7	ENSG00000153956	CACNA2D1	mcf7_stage3_vs_stage2
166890	0	ENSG00000153956	chr7	81603760	81603879	1.708	1.71725	0.124	1.723	119	2.55281e-07	0.00017821	gain	104.046	31.82	91.429	35.471	1.425	1.899	7	ENSG00000153956	CACNA2D1	mcf7_stage5_vs_stage1
166890	0	ENSG00000153956	chr7	81603760	81603879	1.427	1.42296	0.181	1.372	119	7.174e-06	0.00329877	gain	96.315	36.023	91.429	37.227	1.157	1.897	7	ENSG00000153956	CACNA2D1	mcf7_stage5_vs_stage2
166890	0	ENSG00000153956	chr7	81603760	81603879	2.908	2.88577	0.151	2.923	119	0	0	gain	236.618	31.464	206.118	35.471	2.601	3.166	9	ENSG00000153956	CACNA2D1	mcf7_stage6_vs_stage1
166890	0	ENSG00000153956	chr7	81603760	81603879	2.627	2.60705	0.186	2.54	119	3.12195e-13	6.0384e-10	gain	218.989	35.619	206.118	37.227	2.393	3.059	9	ENSG00000153956	CACNA2D1	mcf7_stage6_vs_stage2
166890	0	ENSG00000153956	chr7	81603760	81603879	1.068	1.07706	0.182	1.08	119	8.62947e-08	0.000683904	gain	220.809	105.309	206.118	112.025	0.82	1.387	10	ENSG00000153956	CACNA2D1	mcf7_stage6_vs_stage3
166890	0	ENSG00000153956	chr7	81603760	81603879	1.808	1.77045	0.104	1.797	119	6.49769e-12	2.00812e-08	gain	212.722	61.149	206.118	62.445	1.622	2.13	9	ENSG00000153956	CACNA2D1	mcf7_stage6_vs_stage4
166890	0	ENSG00000153956	chr7	81603760	81603879	1.2	1.2018	0.056	1.2	119	5.80263e-08	0.000163823	gain	208.987	90.889	206.118	91.429	1.068	1.353	10	ENSG00000153956	CACNA2D1	mcf7_stage6_vs_stage5
166891	0	ENSG00000153956	chr7	81611853	81611972	1.533	1.5364	0.099	1.511	119	8.44941e-06	0.00344595	gain	224.678	78.131	209.168	83.202	1.397	1.826	9	ENSG00000153956	CACNA2D1	mcf7_stage3_vs_stage1
166891	0	ENSG00000153956	chr7	81611853	81611972	1.422	1.39744	0.131	1.388	119	6.60478e-05	0.0231323	gain	207.94	78.379	209.168	77.235	1.258	1.806	9	ENSG00000153956	CACNA2D1	mcf7_stage3_vs_stage2
166891	0	ENSG00000153956	chr7	81611853	81611972	1.661	1.59941	0.049	1.655	119	7.61741e-05	0.0379924	gain	355.64	112.249	344.924	115.059	1.498	1.798	11	ENSG00000153956	CACNA2D1	mcf7_stage6_vs_stage4
166891	0	ENSG00000153956	chr7	81611853	81611972	1.534	1.53293	0.095	1.549	119	2.77869e-07	0.000564505	gain	349.39	119.9	344.924	120.773	1.297	1.696	11	ENSG00000153956	CACNA2D1	mcf7_stage6_vs_stage5
166892	0	ENSG00000153956	chr7	81612006	81612125	1.482	1.50727	0.126	1.47	119	2.06787e-05	0.00816812	gain	75.568	27.111	70.042	28.521	1.244	1.826	6	ENSG00000153956	CACNA2D1	mcf7_stage3_vs_stage1
166892	0	ENSG00000153956	chr7	81612006	81612125	2.509	2.51185	0.147	2.507	119	2.10942e-14	4.84735e-11	gain	143.588	25.397	124.908	28.521	2.144	2.799	8	ENSG00000153956	CACNA2D1	mcf7_stage6_vs_stage1
166892	0	ENSG00000153956	chr7	81612006	81612125	1.896	1.89238	0.17	1.856	119	4.29042e-09	4.94609e-06	gain	132.905	34.668	124.908	36.218	1.624	2.257	8	ENSG00000153956	CACNA2D1	mcf7_stage6_vs_stage2
166892	0	ENSG00000153956	chr7	81612006	81612125	1.028	1.03278	0.079	1.03	119	1.72096e-06	0.00597076	gain	134.008	66.03	124.908	70.042	0.838	1.226	8	ENSG00000153956	CACNA2D1	mcf7_stage6_vs_stage3
166892	0	ENSG00000153956	chr7	81612006	81612125	1.818	1.80264	0.178	1.829	119	1.57652e-14	9.74451e-11	gain	129.107	37.97	124.908	38.58	1.461	2.157	8	ENSG00000153956	CACNA2D1	mcf7_stage6_vs_stage4
166892	0	ENSG00000153956	chr7	81612006	81612125	1.354	1.3592	0.062	1.351	119	4.47208e-10	3.2177e-06	gain	126.844	49.691	124.908	49.756	1.186	1.49	8	ENSG00000153956	CACNA2D1	mcf7_stage6_vs_stage5
166893	0	ENSG00000153956	chr7	81612580	81612699	2.105	2.12872	0.232	2.032	119	8.49408e-10	1.0589e-06	gain	89.942	20.87	83.454	21.832	1.782	2.758	6	ENSG00000153956	CACNA2D1	mcf7_stage3_vs_stage1
166893	0	ENSG00000153956	chr7	81612580	81612699	1.982	2.00078	0.251	1.922	119	1.05834e-09	1.10097e-06	gain	83.264	21.48	83.454	20.807	1.621	2.827	6	ENSG00000153956	CACNA2D1	mcf7_stage3_vs_stage2
166893	0	ENSG00000153956	chr7	81612580	81612699	-1.13	-1.13238	0.126	-1.116	119	4.447e-06	0.00522186	loss	36.869	80.89	35.034	83.454	-1.402	-0.922	7	ENSG00000153956	CACNA2D1	mcf7_stage4_vs_stage3
166893	0	ENSG00000153956	chr7	81612580	81612699	2.919	2.9225	0.1	2.9	119	0	0	gain	147.41	19.558	128.244	21.832	2.709	3.257	8	ENSG00000153956	CACNA2D1	mcf7_stage6_vs_stage1
166893	0	ENSG00000153956	chr7	81612580	81612699	2.795	2.79403	0.279	2.766	119	0	0	gain	136.441	20.129	128.244	20.807	2.413	3.636	8	ENSG00000153956	CACNA2D1	mcf7_stage6_vs_stage2
166893	0	ENSG00000153956	chr7	81612580	81612699	1.944	1.92864	0.085	1.953	119	2.22045e-16	2.26053e-12	gain	132.542	34.526	128.244	35.034	1.71	2.161	8	ENSG00000153956	CACNA2D1	mcf7_stage6_vs_stage4
166893	0	ENSG00000153956	chr7	81612580	81612699	1.464	1.46918	0.142	1.438	119	1.47169e-11	1.81524e-07	gain	130.218	47.049	128.244	47.084	1.228	1.775	8	ENSG00000153956	CACNA2D1	mcf7_stage6_vs_stage5
166894	0	ENSG00000153956	chr7	81613929	81614048	3.068	3.10359	0.445	3.046	119	4.44089e-16	1.38856e-12	gain	82.354	10.154	71.454	11.059	2.448	3.913	6	ENSG00000153956	CACNA2D1	mcf7_stage6_vs_stage1
166894	0	ENSG00000153956	chr7	81613929	81614048	3.249	3.27221	0.26	3.222	119	0	0	gain	76.243	8.047	71.454	8	2.735	3.673	6	ENSG00000153956	CACNA2D1	mcf7_stage6_vs_stage2
166894	0	ENSG00000153956	chr7	81613929	81614048	1.748	1.74668	0.159	1.756	119	3.78951e-10	9.39106e-06	gain	76.873	22.86	71.454	23.899	1.45	2.036	6	ENSG00000153956	CACNA2D1	mcf7_stage6_vs_stage3
166894	0	ENSG00000153956	chr7	81613929	81614048	2.598	2.61229	0.133	2.591	119	0	0	gain	74.07	12.236	71.454	12.084	2.258	3.053	6	ENSG00000153956	CACNA2D1	mcf7_stage6_vs_stage4
166894	0	ENSG00000153956	chr7	81613929	81614048	2.302	2.31166	0.424	2.354	119	1.11022e-15	9.58578e-11	gain	72.775	15.363	71.454	15.034	1.429	3.114	6	ENSG00000153956	CACNA2D1	mcf7_stage6_vs_stage5
166895	0	ENSG00000153956	chr7	81620472	81620591	1.66	1.67373	0.075	1.667	119	9.21563e-08	5.50982e-05	gain	137.838	43.773	128.143	46.378	1.503	1.813	8	ENSG00000153956	CACNA2D1	mcf7_stage3_vs_stage1
166895	0	ENSG00000153956	chr7	81620472	81620591	1.338	1.33384	0.214	1.33	119	9.71064e-06	0.00382232	gain	127.584	50.781	128.143	49.866	0.997	1.716	8	ENSG00000153956	CACNA2D1	mcf7_stage3_vs_stage2
166895	0	ENSG00000153956	chr7	81620472	81620591	2.688	2.65901	0.096	2.672	119	4.29656e-13	7.44875e-10	gain	262.59	40.985	228.79	46.378	2.509	2.915	9	ENSG00000153956	CACNA2D1	mcf7_stage6_vs_stage1
166895	0	ENSG00000153956	chr7	81620472	81620591	2.366	2.34089	0.18	2.325	119	3.72355e-08	3.64147e-05	gain	243.022	47.542	228.79	49.866	2.073	2.764	10	ENSG00000153956	CACNA2D1	mcf7_stage6_vs_stage2
166895	0	ENSG00000153956	chr7	81620472	81620591	1.029	1.03906	0.059	1.022	119	4.58493e-07	0.00233928	gain	245.042	120.388	228.79	128.143	0.925	1.172	10	ENSG00000153956	CACNA2D1	mcf7_stage6_vs_stage3
166895	0	ENSG00000153956	chr7	81620472	81620591	1.685	1.64193	0.146	1.68	119	1.96768e-08	2.8525e-05	gain	236.066	73.685	228.79	75.353	1.379	2.014	10	ENSG00000153956	CACNA2D1	mcf7_stage6_vs_stage4
166895	0	ENSG00000153956	chr7	81620472	81620591	1.468	1.46946	0.141	1.443	119	9.781e-11	8.88949e-07	gain	231.92	84.459	228.79	84.924	1.2	1.854	10	ENSG00000153956	CACNA2D1	mcf7_stage6_vs_stage5
166896	0	ENSG00000153956	chr7	81624160	81624279	1.184	1.19537	0.084	1.184	119	0.000124763	0.0433406	gain	141.531	62.599	131.588	66.555	1.013	1.385	8	ENSG00000153956	CACNA2D1	mcf7_stage3_vs_stage1
166896	0	ENSG00000153956	chr7	81624160	81624279	1.682	1.67935	0.292	1.591	119	2.80263e-08	1.71262e-05	gain	131.001	41.24	131.588	40.403	1.23	2.184	8	ENSG00000153956	CACNA2D1	mcf7_stage3_vs_stage2
166896	0	ENSG00000153956	chr7	81624160	81624279	-0.906	-0.902164	0.073	-0.898	119	7.87504e-06	0.00805051	loss	67.802	127.258	64.832	131.588	-1.097	-0.768	8	ENSG00000153956	CACNA2D1	mcf7_stage4_vs_stage3
166896	0	ENSG00000153956	chr7	81624160	81624279	1.688	1.66908	0.268	1.657	119	8.47108e-08	6.28204e-05	gain	125.05	39.054	118.849	40.403	1.196	2.239	8	ENSG00000153956	CACNA2D1	mcf7_stage5_vs_stage2
166896	0	ENSG00000153956	chr7	81624160	81624279	0.912	0.888146	0.12	0.944	119	6.3635e-06	0.0379833	gain	121.478	64.191	118.849	64.832	0.557	1.118	8	ENSG00000153956	CACNA2D1	mcf7_stage5_vs_stage4
166896	0	ENSG00000153956	chr7	81624160	81624279	2.269	2.23388	0.171	2.267	119	1.16578e-07	9.76687e-05	gain	281.275	58.598	245.101	66.555	1.994	2.63	10	ENSG00000153956	CACNA2D1	mcf7_stage6_vs_stage1
166896	0	ENSG00000153956	chr7	81624160	81624279	2.766	2.73978	0.197	2.708	119	4.84011e-10	6.1952e-07	gain	260.312	38.616	245.101	40.403	2.489	3.237	10	ENSG00000153956	CACNA2D1	mcf7_stage6_vs_stage2
166896	0	ENSG00000153956	chr7	81624160	81624279	1.085	1.09554	0.154	1.122	119	2.73432e-07	0.00174136	gain	262.476	123.612	245.101	131.588	0.736	1.325	10	ENSG00000153956	CACNA2D1	mcf7_stage6_vs_stage3
166896	0	ENSG00000153956	chr7	81624160	81624279	1.991	1.94698	0.156	2.026	119	6.75331e-11	1.74446e-07	gain	252.86	63.467	245.101	64.832	1.529	2.263	10	ENSG00000153956	CACNA2D1	mcf7_stage6_vs_stage4
166896	0	ENSG00000153956	chr7	81624160	81624279	1.078	1.07852	0.106	1.051	119	1.57459e-05	0.0142358	gain	248.419	117.998	245.101	118.849	0.898	1.418	10	ENSG00000153956	CACNA2D1	mcf7_stage6_vs_stage5
166897	0	ENSG00000153956	chr7	81626471	81626590	1.661	1.66398	0.074	1.669	119	1.59935e-06	0.000745697	gain	234.99	74.195	218.79	78.983	1.489	1.811	10	ENSG00000153956	CACNA2D1	mcf7_stage3_vs_stage1
166897	0	ENSG00000153956	chr7	81626471	81626590	1.495	1.46925	0.065	1.498	119	3.38476e-05	0.0123239	gain	217.483	76.896	218.79	75.765	1.317	1.629	9	ENSG00000153956	CACNA2D1	mcf7_stage3_vs_stage2
166897	0	ENSG00000153956	chr7	81626471	81626590	-1.015	-1.00524	0.063	-1.016	119	3.41863e-07	0.000825162	loss	104.293	211.259	99.983	218.79	-1.132	-0.842	10	ENSG00000153956	CACNA2D1	mcf7_stage4_vs_stage3
166897	0	ENSG00000153956	chr7	81626471	81626590	1.301	1.28453	0.097	1.315	119	5.398e-05	0.0215455	gain	174.5	70.24	153.639	78.983	1.025	1.471	9	ENSG00000153956	CACNA2D1	mcf7_stage5_vs_stage1
166897	0	ENSG00000153956	chr7	81626471	81626590	2.533	2.4801	0.063	2.541	119	6.93916e-05	0.0325748	gain	401.914	69.448	350.412	78.983	2.393	2.643	11	ENSG00000153956	CACNA2D1	mcf7_stage6_vs_stage1
166897	0	ENSG00000153956	chr7	81626471	81626590	1.886	1.82528	0.056	1.889	119	4.79163e-06	0.0036372	gain	361.29	97.607	350.412	99.983	1.716	1.989	11	ENSG00000153956	CACNA2D1	mcf7_stage6_vs_stage4
166899	0	ENSG00000153956	chr7	81634716	81634835	2.332	2.37867	0.145	2.3	119	5.78658e-09	5.59793e-06	gain	62.87	12.567	54.445	13.824	2.033	2.79	5	ENSG00000153956	CACNA2D1	mcf7_stage6_vs_stage1
166899	0	ENSG00000153956	chr7	81634716	81634835	3.12	3.1533	0.358	3.119	119	2.39808e-14	5.56598e-11	gain	58.213	6.882	54.445	6.765	2.485	4.168	5	ENSG00000153956	CACNA2D1	mcf7_stage6_vs_stage2
166899	0	ENSG00000153956	chr7	81634716	81634835	1.481	1.5005	0.125	1.486	119	1.70828e-06	0.00153642	gain	56.558	20.284	54.445	20.37	1.164	1.696	5	ENSG00000153956	CACNA2D1	mcf7_stage6_vs_stage4
166900	0	ENSG00000153956	chr7	81635058	81635177	1.684	1.69276	0.173	1.663	119	1.5274e-07	8.7453e-05	gain	177.241	55.048	164.908	58.462	1.341	2.035	9	ENSG00000153956	CACNA2D1	mcf7_stage3_vs_stage1
166900	0	ENSG00000153956	chr7	81635058	81635177	1.968	1.95762	0.075	1.964	119	4.02769e-10	4.95712e-07	gain	164.045	42.011	164.908	41.168	1.763	2.149	8	ENSG00000153956	CACNA2D1	mcf7_stage3_vs_stage2
166900	0	ENSG00000153956	chr7	81635058	81635177	-1.311	-1.30549	0.094	-1.33	119	4.84603e-11	2.80728e-06	loss	64.016	159.354	61.185	164.908	-1.513	-1.049	9	ENSG00000153956	CACNA2D1	mcf7_stage4_vs_stage3
166900	0	ENSG00000153956	chr7	81635058	81635177	1.22	1.21862	0.128	1.194	119	0.000135991	0.0492326	gain	121.157	52.121	106.538	58.462	0.977	1.583	8	ENSG00000153956	CACNA2D1	mcf7_stage5_vs_stage1
166900	0	ENSG00000153956	chr7	81635058	81635177	1.503	1.48941	0.12	1.503	119	2.01415e-06	0.00105094	gain	112.149	39.783	106.538	41.168	1.292	1.751	8	ENSG00000153956	CACNA2D1	mcf7_stage5_vs_stage2
166900	0	ENSG00000153956	chr7	81635058	81635177	2.564	2.52616	0.147	2.583	119	1.45261e-08	1.34577e-05	gain	305.765	51.534	266.479	58.462	2.243	2.83	10	ENSG00000153956	CACNA2D1	mcf7_stage6_vs_stage1
166900	0	ENSG00000153956	chr7	81635058	81635177	2.847	2.81784	0.1	2.866	119	4.20307e-09	4.87769e-06	gain	282.973	39.337	266.479	41.168	2.569	3.056	10	ENSG00000153956	CACNA2D1	mcf7_stage6_vs_stage2
166900	0	ENSG00000153956	chr7	81635058	81635177	2.19	2.14344	0.101	2.216	119	9.1418e-12	2.68163e-08	gain	274.871	59.925	266.479	61.185	1.975	2.348	10	ENSG00000153956	CACNA2D1	mcf7_stage6_vs_stage4
166900	0	ENSG00000153956	chr7	81635058	81635177	1.343	1.34336	0.095	1.35	119	1.34418e-07	0.000309488	gain	270.043	105.827	266.479	106.538	1.166	1.531	10	ENSG00000153956	CACNA2D1	mcf7_stage6_vs_stage5
166901	0	ENSG00000153956	chr7	81636980	81637099	1.826	1.84069	0.089	1.808	119	5.32044e-09	4.89636e-06	gain	135.01	38.245	125.504	40.454	1.668	2.063	8	ENSG00000153956	CACNA2D1	mcf7_stage3_vs_stage1
166901	0	ENSG00000153956	chr7	81636980	81637099	1.61	1.60888	0.111	1.613	119	1.12797e-07	5.86707e-05	gain	124.968	41.257	125.504	40.42	1.357	1.916	8	ENSG00000153956	CACNA2D1	mcf7_stage3_vs_stage2
166901	0	ENSG00000153956	chr7	81636980	81637099	-1.129	-1.12633	0.123	-1.121	119	4.76664e-08	0.000269317	loss	56.095	121.397	53.555	125.504	-1.466	-0.939	8	ENSG00000153956	CACNA2D1	mcf7_stage4_vs_stage3
166901	0	ENSG00000153956	chr7	81636980	81637099	1.534	1.54119	0.159	1.556	119	2.67345e-06	0.00144583	gain	106.196	36.22	93.328	40.454	0.963	1.817	7	ENSG00000153956	CACNA2D1	mcf7_stage5_vs_stage1
166901	0	ENSG00000153956	chr7	81636980	81637099	1.318	1.31138	0.143	1.357	119	3.29561e-05	0.0133077	gain	98.305	39.07	93.328	40.42	0.936	1.513	7	ENSG00000153956	CACNA2D1	mcf7_stage5_vs_stage2
166901	0	ENSG00000153956	chr7	81636980	81637099	2.698	2.67586	0.115	2.724	119	3.10862e-15	8.37411e-12	gain	231.843	35.814	201.95	40.454	2.509	2.968	9	ENSG00000153956	CACNA2D1	mcf7_stage6_vs_stage1
166901	0	ENSG00000153956	chr7	81636980	81637099	2.482	2.46226	0.169	2.483	119	5.31286e-12	9.06707e-09	gain	214.571	38.631	201.95	40.42	2.108	2.765	9	ENSG00000153956	CACNA2D1	mcf7_stage6_vs_stage2
166901	0	ENSG00000153956	chr7	81636980	81637099	0.873	0.88228	0.119	0.918	119	1.19084e-05	0.0237444	gain	216.354	117.92	201.95	125.504	0.557	1.062	10	ENSG00000153956	CACNA2D1	mcf7_stage6_vs_stage3
166901	0	ENSG00000153956	chr7	81636980	81637099	2.001	1.96562	0.117	1.969	119	8.88178e-16	7.68581e-12	gain	208.431	52.514	201.95	53.555	1.799	2.378	9	ENSG00000153956	CACNA2D1	mcf7_stage6_vs_stage4
166901	0	ENSG00000153956	chr7	81636980	81637099	1.164	1.16586	0.206	1.166	119	1.27847e-07	0.000298337	gain	204.771	92.767	201.95	93.328	0.811	1.765	10	ENSG00000153956	CACNA2D1	mcf7_stage6_vs_stage5
166902	0	ENSG00000153956_ENSG00000223770	chr7	81641455	81641574	1.321	1.33606	0.263	1.311	119	2.37709e-05	0.00930592	gain	122.518	47.599	113.849	50.479	0.555	1.681	8	ENSG00000153956	CACNA2D1	mcf7_stage3_vs_stage1
166902	0	ENSG00000153956_ENSG00000223770	chr7	81641455	81641574	1.672	1.67554	0.115	1.675	119	4.35064e-08	2.57747e-05	gain	113.408	35.766	113.849	34.975	1.355	1.947	7	ENSG00000153956	CACNA2D1	mcf7_stage3_vs_stage2
166902	0	ENSG00000153956_ENSG00000223770	chr7	81641455	81641574	-0.934	-0.932098	0.192	-0.967	119	1.10955e-05	0.00993949	loss	56.558	110.17	54	113.849	-1.225	-0.251	8	ENSG00000153956	CACNA2D1	mcf7_stage4_vs_stage3
166902	0	ENSG00000153956_ENSG00000223770	chr7	81641455	81641574	1.467	1.46692	0.244	1.432	119	5.37151e-06	0.00250967	gain	91.11	33.874	86.462	34.975	1.001	1.979	7	ENSG00000153956	CACNA2D1	mcf7_stage5_vs_stage2
166902	0	ENSG00000153956_ENSG00000223770	chr7	81641455	81641574	2.303	2.28084	0.171	2.287	119	1.81868e-11	2.50747e-08	gain	223.151	44.565	194.361	50.479	1.878	2.664	9	ENSG00000153956	CACNA2D1	mcf7_stage6_vs_stage1
166902	0	ENSG00000153956_ENSG00000223770	chr7	81641455	81641574	2.653	2.63535	0.19	2.631	119	5.63993e-14	1.19729e-10	gain	206.527	33.494	194.361	34.975	2.216	3.18	9	ENSG00000153956	CACNA2D1	mcf7_stage6_vs_stage2
166902	0	ENSG00000153956_ENSG00000223770	chr7	81641455	81641574	0.982	0.990767	0.15	0.969	119	8.063e-07	0.00341147	gain	208.243	107.015	194.361	113.849	0.744	1.337	10	ENSG00000153956	CACNA2D1	mcf7_stage6_vs_stage3
166902	0	ENSG00000153956_ENSG00000223770	chr7	81641455	81641574	1.916	1.88191	0.132	1.942	119	1.55431e-15	1.22274e-11	gain	200.618	52.947	194.361	54	1.534	2.172	9	ENSG00000153956	CACNA2D1	mcf7_stage6_vs_stage4
166902	0	ENSG00000153956_ENSG00000223770	chr7	81641455	81641574	1.186	1.18817	0.099	1.198	119	3.54001e-08	0.000111145	gain	197.096	85.979	194.361	86.462	0.916	1.356	9	ENSG00000153956	CACNA2D1	mcf7_stage6_vs_stage5
166903	0	ENSG00000153956_ENSG00000223770	chr7	81642742	81642861	1.401	1.42883	0.087	1.419	119	0.000109416	0.038312	gain	65.67	24.791	60.807	26.034	1.212	1.588	6	ENSG00000153956	CACNA2D1	mcf7_stage3_vs_stage1
166903	0	ENSG00000153956_ENSG00000223770	chr7	81642742	81642861	2.036	2.06847	0.375	1.886	119	1.35742e-08	8.88512e-06	gain	60.804	15.439	60.807	14.815	1.485	2.784	5	ENSG00000153956	CACNA2D1	mcf7_stage3_vs_stage2
166903	0	ENSG00000153956_ENSG00000223770	chr7	81642742	81642861	1.76	1.78891	0.221	1.768	119	5.57394e-06	0.00608085	gain	49.641	14.89	47.731	14.815	1.342	2.436	5	ENSG00000153956	CACNA2D1	mcf7_stage4_vs_stage2
166903	0	ENSG00000153956_ENSG00000223770	chr7	81642742	81642861	1.777	1.79778	0.145	1.788	119	6.30664e-07	0.000386386	gain	80.872	23.487	70.966	26.034	1.42	2.1	6	ENSG00000153956	CACNA2D1	mcf7_stage5_vs_stage1
166903	0	ENSG00000153956_ENSG00000223770	chr7	81642742	81642861	2.411	2.43402	0.491	2.341	119	9.07563e-12	4.79284e-08	gain	74.871	14.637	70.966	14.815	1.718	3.301	6	ENSG00000153956	CACNA2D1	mcf7_stage5_vs_stage2
166903	0	ENSG00000153956_ENSG00000223770	chr7	81642742	81642861	3.22	3.20377	0.113	3.216	119	0	0	gain	216.845	23.226	188.857	26.034	2.865	3.499	9	ENSG00000153956	CACNA2D1	mcf7_stage6_vs_stage1
166903	0	ENSG00000153956_ENSG00000223770	chr7	81642742	81642861	3.853	3.83962	0.431	3.688	119	0	0	gain	200.693	14.476	188.857	14.815	3.182	4.711	9	ENSG00000153956	CACNA2D1	mcf7_stage6_vs_stage2
166903	0	ENSG00000153956_ENSG00000223770	chr7	81642742	81642861	1.82	1.82707	0.095	1.804	119	0	0	gain	202.36	57.39	188.857	60.807	1.542	2.026	9	ENSG00000153956	CACNA2D1	mcf7_stage6_vs_stage3
166903	0	ENSG00000153956_ENSG00000223770	chr7	81642742	81642861	2.094	2.06204	0.287	1.958	119	0	0	gain	194.95	46.858	188.857	47.731	1.701	2.861	9	ENSG00000153956	CACNA2D1	mcf7_stage6_vs_stage4
166903	0	ENSG00000153956_ENSG00000223770	chr7	81642742	81642861	1.443	1.44567	0.103	1.407	119	3.29736e-12	7.79094e-08	gain	191.528	70.66	188.857	70.966	1.283	1.687	9	ENSG00000153956	CACNA2D1	mcf7_stage6_vs_stage5
166904	0	ENSG00000153956_ENSG00000223770	chr7	81643696	81643845	1.863	1.88211	0.181	1.911	149	7.89253e-09	6.73455e-06	gain	109.582	29.656	101.779	31.248	1.384	2.177	7	ENSG00000153956	CACNA2D1	mcf7_stage3_vs_stage1
166904	0	ENSG00000153956_ENSG00000223770	chr7	81643696	81643845	1.488	1.49536	0.31	1.584	149	1.22131e-06	0.000534954	gain	101.438	35.074	101.779	34.289	0.741	1.865	7	ENSG00000153956	CACNA2D1	mcf7_stage3_vs_stage2
166904	0	ENSG00000153956_ENSG00000223770	chr7	81643696	81643845	-0.993	-0.992679	0.25	-1.068	149	9.35621e-06	0.00898341	loss	48.107	98.543	45.859	101.779	-1.324	-0.39	7	ENSG00000153956	CACNA2D1	mcf7_stage4_vs_stage3
166904	0	ENSG00000153956_ENSG00000223770	chr7	81643696	81643845	1.513	1.53248	0.142	1.491	149	1.82488e-05	0.00807474	gain	79.427	28.092	69.691	31.248	1.196	1.854	6	ENSG00000153956	CACNA2D1	mcf7_stage5_vs_stage1
166904	0	ENSG00000153956_ENSG00000223770	chr7	81643696	81643845	2.814	2.80171	0.145	2.826	149	0	0	gain	195.474	27.778	170.201	31.248	2.472	3.195	9	ENSG00000153956	CACNA2D1	mcf7_stage6_vs_stage1
166904	0	ENSG00000153956_ENSG00000223770	chr7	81643696	81643845	2.439	2.42587	0.197	2.475	149	5.87308e-13	1.11126e-09	gain	180.917	32.847	170.201	34.289	1.954	2.755	9	ENSG00000153956	CACNA2D1	mcf7_stage6_vs_stage2
166904	0	ENSG00000153956_ENSG00000223770	chr7	81643696	81643845	0.952	0.959668	0.129	0.912	149	1.48932e-06	0.00538239	gain	182.42	95.722	170.201	101.779	0.8	1.331	9	ENSG00000153956	CACNA2D1	mcf7_stage6_vs_stage3
166904	0	ENSG00000153956_ENSG00000223770	chr7	81643696	81643845	1.945	1.91713	0.165	2	149	0	0	gain	175.742	45.04	170.201	45.859	1.547	2.206	9	ENSG00000153956	CACNA2D1	mcf7_stage6_vs_stage4
166904	0	ENSG00000153956_ENSG00000223770	chr7	81643696	81643845	1.3	1.30318	0.139	1.333	149	1.1029e-10	9.06908e-07	gain	172.658	69.399	170.201	69.691	0.914	1.536	9	ENSG00000153956	CACNA2D1	mcf7_stage6_vs_stage5
166905	0	ENSG00000153956	chr7	81662106	81662225	1.736	1.74207	0.062	1.75	119	1.78145e-07	0.000101339	gain	204.161	61.101	190.025	64.95	1.587	1.859	9	ENSG00000153956	CACNA2D1	mcf7_stage3_vs_stage1
166905	0	ENSG00000153956	chr7	81662106	81662225	1.483	1.4633	0.18	1.555	119	1.13503e-05	0.00440816	gain	188.956	66.838	190.025	65.79	1.071	1.764	9	ENSG00000153956	CACNA2D1	mcf7_stage3_vs_stage2
166905	0	ENSG00000153956	chr7	81662106	81662225	-1.049	-1.0411	0.132	-1.104	119	1.0713e-07	0.000428761	loss	87.788	183.55	84.084	190.025	-1.213	-0.692	9	ENSG00000153956	CACNA2D1	mcf7_stage4_vs_stage3
166905	0	ENSG00000153956	chr7	81662106	81662225	1.433	1.42235	0.068	1.448	119	6.75281e-06	0.00336148	gain	156.408	57.849	137.664	64.95	1.261	1.605	8	ENSG00000153956	CACNA2D1	mcf7_stage5_vs_stage1
166905	0	ENSG00000153956	chr7	81662106	81662225	2.532	2.48948	0.071	2.535	119	3.26041e-07	0.000259498	gain	332.228	57.197	289.58	64.95	2.304	2.653	10	ENSG00000153956	CACNA2D1	mcf7_stage6_vs_stage1
166905	0	ENSG00000153956	chr7	81662106	81662225	2.279	2.24445	0.157	2.327	119	3.84459e-05	0.0172487	gain	307.461	62.565	289.58	65.79	1.905	2.473	10	ENSG00000153956	CACNA2D1	mcf7_stage6_vs_stage2
166905	0	ENSG00000153956	chr7	81662106	81662225	1.845	1.79266	0.124	1.86	119	2.80976e-07	0.000317831	gain	298.656	82.165	289.58	84.084	1.516	2.012	10	ENSG00000153956	CACNA2D1	mcf7_stage6_vs_stage4
166906	0	ENSG00000153956	chr7	81667352	81667591	1.646	1.64862	0.094	1.635	239	2.20793e-06	0.000987533	gain	238.224	76.479	221.808	81.431	1.424	1.882	10	ENSG00000153956	CACNA2D1	mcf7_stage3_vs_stage1
166906	0	ENSG00000153956	chr7	81667352	81667591	1.585	1.55938	0.197	1.624	239	1.05308e-05	0.00410814	gain	220.475	72.998	221.808	71.9	1.124	1.925	9	ENSG00000153956	CACNA2D1	mcf7_stage3_vs_stage2
166906	0	ENSG00000153956	chr7	81667352	81667591	-0.793	-0.782448	0.111	-0.825	239	7.55316e-05	0.0416032	loss	122.241	214.166	117.272	221.808	-1.019	-0.446	10	ENSG00000153956	CACNA2D1	mcf7_stage4_vs_stage3
166906	0	ENSG00000153956	chr7	81667352	81667591	1.276	1.25919	0.109	1.247	239	7.60794e-05	0.029624	gain	174.284	72.402	153.448	81.431	1.087	1.543	9	ENSG00000153956	CACNA2D1	mcf7_stage5_vs_stage1
166906	0	ENSG00000153956	chr7	81667352	81667591	2.56	2.5161	0.184	2.64	239	8.92089e-05	0.0346632	gain	401.76	68.328	378.54	71.9	2.183	2.822	11	ENSG00000153956	CACNA2D1	mcf7_stage6_vs_stage2
166906	0	ENSG00000153956	chr7	81667352	81667591	1.768	1.70302	0.066	1.772	239	6.04382e-05	0.0313173	gain	390.251	114.399	378.54	117.272	1.607	1.901	11	ENSG00000153956	CACNA2D1	mcf7_stage6_vs_stage4
166906	0	ENSG00000153956	chr7	81667352	81667591	1.345	1.34308	0.123	1.322	239	3.45222e-05	0.0254759	gain	383.392	152.204	378.54	153.448	1.104	1.611	11	ENSG00000153956	CACNA2D1	mcf7_stage6_vs_stage5
166907	0	ENSG00000153956	chr7	81689734	81689853	1.526	1.53947	0.244	1.473	119	8.5677e-07	0.000429059	gain	136.37	47.67	126.773	50.555	1.135	1.949	8	ENSG00000153956	CACNA2D1	mcf7_stage3_vs_stage1
166907	0	ENSG00000153956	chr7	81689734	81689853	1.517	1.51477	0.08	1.522	119	5.58501e-07	0.000254188	gain	126.226	44.316	126.773	43.454	1.328	1.661	8	ENSG00000153956	CACNA2D1	mcf7_stage3_vs_stage2
166907	0	ENSG00000153956	chr7	81689734	81689853	-0.991	-0.987851	0.107	-1.014	119	1.17537e-06	0.00206328	loss	61.862	122.62	59.109	126.773	-1.199	-0.726	8	ENSG00000153956	CACNA2D1	mcf7_stage4_vs_stage3
166907	0	ENSG00000153956	chr7	81689734	81689853	1.274	1.27783	0.292	1.226	119	7.19328e-05	0.0281973	gain	108.68	45.139	95.521	50.555	0.8	1.773	7	ENSG00000153956	CACNA2D1	mcf7_stage5_vs_stage1
166907	0	ENSG00000153956	chr7	81689734	81689853	1.265	1.25581	0.102	1.275	119	6.68281e-05	0.0250459	gain	100.603	41.965	95.521	43.454	1.015	1.459	7	ENSG00000153956	CACNA2D1	mcf7_stage5_vs_stage2
166907	0	ENSG00000153956	chr7	81689734	81689853	2.516	2.48801	0.12	2.478	119	3.71703e-12	5.61076e-09	gain	253.435	44.631	220.798	50.555	2.303	2.769	9	ENSG00000153956	CACNA2D1	mcf7_stage6_vs_stage1
166907	0	ENSG00000153956	chr7	81689734	81689853	2.507	2.48389	0.192	2.467	119	4.59506e-10	5.96933e-07	gain	234.551	41.493	220.798	43.454	2.171	2.858	9	ENSG00000153956	CACNA2D1	mcf7_stage6_vs_stage2
166907	0	ENSG00000153956	chr7	81689734	81689853	0.991	1.00082	0.14	0.966	119	7.76346e-07	0.00336686	gain	236.5	119.107	220.798	126.773	0.738	1.227	10	ENSG00000153956	CACNA2D1	mcf7_stage6_vs_stage3
166907	0	ENSG00000153956	chr7	81689734	81689853	1.981	1.94155	0.23	2.018	119	6.09512e-13	2.29321e-09	gain	227.838	57.909	220.798	59.109	1.548	2.381	9	ENSG00000153956	CACNA2D1	mcf7_stage6_vs_stage4
166907	0	ENSG00000153956	chr7	81689734	81689853	1.242	1.24341	0.195	1.227	119	4.86572e-08	0.000142411	gain	223.837	94.935	220.798	95.521	0.925	1.612	10	ENSG00000153956	CACNA2D1	mcf7_stage6_vs_stage5
166908	0	ENSG00000153956	chr7	81693585	81693704	1.922	1.93758	0.169	1.847	119	1.01278e-09	1.22877e-06	gain	130.732	35.015	121.513	36.992	1.691	2.309	8	ENSG00000153956	CACNA2D1	mcf7_stage3_vs_stage1
166908	0	ENSG00000153956	chr7	81693585	81693704	1.733	1.73425	0.075	1.73	119	1.25205e-08	8.35184e-06	gain	121.009	36.317	121.513	35.521	1.561	1.872	8	ENSG00000153956	CACNA2D1	mcf7_stage3_vs_stage2
166908	0	ENSG00000153956	chr7	81693585	81693704	-1.02	-1.01745	0.134	-1.02	119	9.11624e-07	0.00172206	loss	58.163	117.552	55.546	121.513	-1.358	-0.691	8	ENSG00000153956	CACNA2D1	mcf7_stage4_vs_stage3
166908	0	ENSG00000153956	chr7	81693585	81693704	1.968	1.96976	0.132	1.955	119	8.34379e-10	1.70002e-06	gain	128.105	33.163	112.672	36.992	1.757	2.263	8	ENSG00000153956	CACNA2D1	mcf7_stage5_vs_stage1
166908	0	ENSG00000153956	chr7	81693585	81693704	1.78	1.76594	0.097	1.789	119	1.72827e-08	1.63691e-05	gain	118.578	34.395	112.672	35.521	1.519	1.966	8	ENSG00000153956	CACNA2D1	mcf7_stage5_vs_stage2
166908	0	ENSG00000153956	chr7	81693585	81693704	1.066	1.04543	0.174	1.08	119	2.70613e-07	0.00936858	gain	115.191	55.069	112.672	55.546	0.674	1.454	8	ENSG00000153956	CACNA2D1	mcf7_stage5_vs_stage4
166908	0	ENSG00000153956	chr7	81693585	81693704	3.09	3.06026	0.204	3.034	119	2.22045e-16	7.47688e-13	gain	275.018	32.792	239.639	36.992	2.787	3.551	10	ENSG00000153956	CACNA2D1	mcf7_stage6_vs_stage1
166908	0	ENSG00000153956	chr7	81693585	81693704	2.902	2.87716	0.066	2.905	119	8.90799e-12	1.49103e-08	gain	254.522	34.01	239.639	35.521	2.733	3.057	9	ENSG00000153956	CACNA2D1	mcf7_stage6_vs_stage2
166908	0	ENSG00000153956	chr7	81693585	81693704	1.169	1.17919	0.066	1.17	119	1.4177e-08	0.000223574	gain	256.638	114.185	239.639	121.513	1.063	1.296	10	ENSG00000153956	CACNA2D1	mcf7_stage6_vs_stage3
166908	0	ENSG00000153956	chr7	81693585	81693704	2.188	2.14611	0.088	2.186	119	5.06262e-14	2.6551e-10	gain	247.236	54.448	239.639	55.546	1.986	2.421	10	ENSG00000153956	CACNA2D1	mcf7_stage6_vs_stage4
166908	0	ENSG00000153956	chr7	81693585	81693704	1.122	1.12273	0.112	1.086	119	3.98966e-06	0.00488611	gain	242.894	111.892	239.639	112.672	0.944	1.374	10	ENSG00000153956	CACNA2D1	mcf7_stage6_vs_stage5
166909	0	ENSG00000153956	chr7	81695746	81695865	1.286	1.30746	0.242	1.218	119	8.77552e-05	0.0301905	gain	69.197	29.225	69.269	28.487	0.786	1.841	6	ENSG00000153956	CACNA2D1	mcf7_stage3_vs_stage2
166909	0	ENSG00000153956	chr7	81695746	81695865	2.367	2.36223	0.239	2.438	119	2.4647e-13	4.5428e-10	gain	162.976	31.442	141.832	35.445	1.7	2.673	8	ENSG00000153956	CACNA2D1	mcf7_stage6_vs_stage1
166909	0	ENSG00000153956	chr7	81695746	81695865	2.494	2.48798	0.154	2.456	119	9.32587e-15	2.423e-11	gain	150.845	27.374	141.832	28.487	2.199	2.921	8	ENSG00000153956	CACNA2D1	mcf7_stage6_vs_stage2
166909	0	ENSG00000153956	chr7	81695746	81695865	1.209	1.21451	0.129	1.223	119	7.54774e-09	0.000130932	gain	152.097	65.307	141.832	69.269	0.868	1.481	9	ENSG00000153956	CACNA2D1	mcf7_stage6_vs_stage3
166909	0	ENSG00000153956	chr7	81695746	81695865	1.71	1.68864	0.146	1.754	119	1.95621e-13	8.25756e-10	gain	146.533	44.418	141.832	45.218	1.39	1.943	8	ENSG00000153956	CACNA2D1	mcf7_stage6_vs_stage4
166909	0	ENSG00000153956	chr7	81695746	81695865	1.446	1.45051	0.149	1.485	119	8.37486e-12	1.13625e-07	gain	143.962	52.657	141.832	52.756	1.013	1.65	8	ENSG00000153956	CACNA2D1	mcf7_stage6_vs_stage5
166910	0	ENSG00000153956	chr7	81714031	81714270	1.706	1.72042	0.275	1.622	239	4.61886e-08	2.89959e-05	gain	134.353	41.242	124.891	43.665	1.159	2.258	8	ENSG00000153956	CACNA2D1	mcf7_stage3_vs_stage1
166910	0	ENSG00000153956	chr7	81714031	81714270	1.446	1.44384	0.275	1.305	239	1.8419e-06	0.000783226	gain	124.36	45.904	124.891	45.029	1.005	2.023	8	ENSG00000153956	CACNA2D1	mcf7_stage3_vs_stage2
166910	0	ENSG00000153956	chr7	81714031	81714270	-0.972	-0.968981	0.119	-0.947	239	1.96339e-06	0.00303705	loss	61.74	120.807	58.992	124.891	-1.283	-0.757	8	ENSG00000153956	CACNA2D1	mcf7_stage4_vs_stage3
166910	0	ENSG00000153956	chr7	81714031	81714270	1.386	1.39401	0.197	1.346	239	2.42981e-05	0.0105385	gain	100.736	39.056	88.506	43.665	1.072	1.975	7	ENSG00000153956	CACNA2D1	mcf7_stage5_vs_stage1
166910	0	ENSG00000153956	chr7	81714031	81714270	2.518	2.49826	0.254	2.523	239	9.79217e-14	2.06578e-10	gain	217.455	38.617	189.389	43.665	2.066	3.139	9	ENSG00000153956	CACNA2D1	mcf7_stage6_vs_stage1
166910	0	ENSG00000153956	chr7	81714031	81714270	2.257	2.23867	0.2	2.277	239	2.19165e-10	2.91232e-07	gain	201.257	42.98	189.389	45.029	1.83	2.654	9	ENSG00000153956	CACNA2D1	mcf7_stage6_vs_stage2
166910	0	ENSG00000153956	chr7	81714031	81714270	1.783	1.74896	0.271	1.715	239	1.19238e-13	5.5774e-10	gain	195.498	57.795	189.389	58.992	1.296	2.336	9	ENSG00000153956	CACNA2D1	mcf7_stage6_vs_stage4
166910	0	ENSG00000153956	chr7	81714031	81714270	1.131	1.13324	0.088	1.131	239	1.25859e-07	0.000298337	gain	192.066	88	189.389	88.506	0.915	1.336	9	ENSG00000153956	CACNA2D1	mcf7_stage6_vs_stage5
166911	0	ENSG00000153956	chr7	81746305	81746544	2.078	2.0861	0.121	2.087	239	1.41501e-10	2.32453e-07	gain	194.026	45.958	180.569	48.72	1.675	2.337	9	ENSG00000153956	CACNA2D1	mcf7_stage3_vs_stage1
166911	0	ENSG00000153956	chr7	81746305	81746544	2.22	2.20662	0.357	2.042	239	4.38005e-12	1.12572e-08	gain	179.577	41.335	180.569	40.498	1.768	3.067	9	ENSG00000153956	CACNA2D1	mcf7_stage3_vs_stage2
166911	0	ENSG00000153956	chr7	81746305	81746544	1.279	1.28602	0.396	1.09	239	5.32589e-05	0.0353475	gain	90.073	39.836	87.004	40.498	0.787	2.158	7	ENSG00000153956	CACNA2D1	mcf7_stage4_vs_stage2
166911	0	ENSG00000153956	chr7	81746305	81746544	-0.94	-0.932376	0.078	-0.933	239	1.90003e-06	0.00300184	loss	90.82	174.441	87.004	180.569	-1.151	-0.8	9	ENSG00000153956	CACNA2D1	mcf7_stage4_vs_stage3
166911	0	ENSG00000153956	chr7	81746305	81746544	1.447	1.44828	0.146	1.432	239	6.28899e-06	0.00316658	gain	119.548	43.518	105.117	48.72	1.041	1.751	8	ENSG00000153956	CACNA2D1	mcf7_stage5_vs_stage1
166911	0	ENSG00000153956	chr7	81746305	81746544	1.589	1.57639	0.31	1.538	239	5.05851e-07	0.000302942	gain	110.66	39.144	105.117	40.498	1.128	2.48	8	ENSG00000153956	CACNA2D1	mcf7_stage5_vs_stage2
166911	0	ENSG00000153956	chr7	81746305	81746544	2.798	2.76239	0.091	2.795	239	8.84497e-11	1.10625e-07	gain	299.915	43.03	261.372	48.72	2.542	2.983	10	ENSG00000153956	CACNA2D1	mcf7_stage6_vs_stage1
166911	0	ENSG00000153956	chr7	81746305	81746544	2.94	2.91158	0.332	2.827	239	5.66716e-10	7.20086e-07	gain	277.56	38.705	261.372	40.498	2.504	3.715	10	ENSG00000153956	CACNA2D1	mcf7_stage6_vs_stage2
166911	0	ENSG00000153956	chr7	81746305	81746544	1.661	1.61186	0.124	1.652	239	1.03164e-06	0.000987372	gain	269.613	85.002	261.372	87.004	1.374	2.029	10	ENSG00000153956	CACNA2D1	mcf7_stage6_vs_stage4
166911	0	ENSG00000153956	chr7	81746305	81746544	1.351	1.35147	0.126	1.354	239	7.54622e-08	0.000197439	gain	264.877	104.422	261.372	105.117	1.092	1.726	10	ENSG00000153956	CACNA2D1	mcf7_stage6_vs_stage5
166912	0	ENSG00000153956	chr7	81765912	81766031	1.63	1.67448	0.21	1.615	119	3.83246e-05	0.0138101	gain	43.562	14.134	43.42	13.521	1.257	2.019	5	ENSG00000153956	CACNA2D1	mcf7_stage3_vs_stage2
166912	0	ENSG00000153956	chr7	81765912	81766031	2.26	2.28397	0.147	2.267	119	1.79679e-10	2.20012e-07	gain	94.772	19.793	82.294	22.101	1.848	2.579	7	ENSG00000153956	CACNA2D1	mcf7_stage6_vs_stage1
166912	0	ENSG00000153956	chr7	81765912	81766031	2.731	2.74716	0.179	2.713	119	1.11022e-14	2.7609e-11	gain	87.734	13.255	82.294	13.521	2.34	3.02	6	ENSG00000153956	CACNA2D1	mcf7_stage6_vs_stage2
166912	0	ENSG00000153956	chr7	81765912	81766031	1.104	1.10497	0.124	1.08	119	1.08248e-05	0.0223547	gain	88.46	41.123	82.294	43.42	0.876	1.362	7	ENSG00000153956	CACNA2D1	mcf7_stage6_vs_stage3
166912	0	ENSG00000153956	chr7	81765912	81766031	1.846	1.84989	0.143	1.855	119	9.36295e-12	2.70073e-08	gain	85.231	23.573	82.294	23.756	1.411	2.151	7	ENSG00000153956	CACNA2D1	mcf7_stage6_vs_stage4
166912	0	ENSG00000153956	chr7	81765912	81766031	1.568	1.57614	0.165	1.601	119	1.14962e-09	7.35257e-06	gain	83.74	27.982	82.294	27.798	1.125	1.859	7	ENSG00000153956	CACNA2D1	mcf7_stage6_vs_stage5
166913	0	ENSG00000153956	chr7	81799806	81799955	2.034	2.02543	0.08	2.008	149	9.18123e-07	0.000458477	gain	439.338	107.957	409.456	115.168	1.883	2.227	11	ENSG00000153956	CACNA2D1	mcf7_stage3_vs_stage1
166913	0	ENSG00000153956	chr7	81799806	81799955	1.669	1.61755	0.109	1.675	149	2.1718e-05	0.00812766	gain	406.574	127.874	409.456	126.322	1.432	1.889	11	ENSG00000153956	CACNA2D1	mcf7_stage3_vs_stage2
166913	0	ENSG00000153956	chr7	81799806	81799955	-0.969	-0.951399	0.105	-0.98	149	3.19734e-06	0.00420954	loss	201.126	394.927	193.262	409.456	-1.202	-0.741	11	ENSG00000153956	CACNA2D1	mcf7_stage4_vs_stage3
166913	0	ENSG00000153956	chr7	81799806	81799955	1.681	1.63998	0.107	1.669	149	6.2067e-07	0.000382941	gain	327.132	102.191	288.409	115.168	1.482	1.908	11	ENSG00000153956	CACNA2D1	mcf7_stage5_vs_stage1
166914	0	ENSG00000153956	chr7	81964389	81964628	1.615	1.60421	0.149	1.576	239	6.70987e-05	0.0245715	gain	458.383	152.387	427.226	162.787	1.32	2.023	12	ENSG00000153956	CACNA2D1	mcf7_stage3_vs_stage1
166914	0	ENSG00000153956	chr7	81964389	81964628	1.638	1.58447	0.082	1.636	239	3.27756e-05	0.0119835	gain	424.197	136.603	427.226	134.979	1.432	1.9	11	ENSG00000153956	CACNA2D1	mcf7_stage3_vs_stage2
166914	0	ENSG00000153956	chr7	81964389	81964628	-0.984	-0.965929	0.065	-0.983	239	2.3762e-06	0.00347021	loss	207.152	412.044	199.067	427.226	-1.118	-0.858	11	ENSG00000153956	CACNA2D1	mcf7_stage4_vs_stage3
166915	0	ENSG00000153956	chr7	81978835	81978984	2.232	2.2263	0.136	2.255	149	2.51392e-08	1.72612e-05	gain	391.872	82.996	365.168	88.416	1.957	2.475	11	ENSG00000153956	CACNA2D1	mcf7_stage3_vs_stage1
166915	0	ENSG00000153956	chr7	81978835	81978984	2.148	2.10451	0.113	2.159	149	2.73703e-08	1.69026e-05	gain	362.651	81.66	365.168	80.49	1.891	2.357	11	ENSG00000153956	CACNA2D1	mcf7_stage3_vs_stage2
166915	0	ENSG00000153956	chr7	81978835	81978984	-1.21	-1.19448	0.208	-1.261	149	3.52202e-09	3.40048e-05	loss	151.353	352.264	145.315	365.168	-1.497	-0.815	11	ENSG00000153956	CACNA2D1	mcf7_stage4_vs_stage3
166915	0	ENSG00000153956	chr7	81978835	81978984	1.868	1.83387	0.102	1.851	149	2.32884e-08	2.42896e-05	gain	288.087	78.57	253.933	88.416	1.65	2.057	10	ENSG00000153956	CACNA2D1	mcf7_stage5_vs_stage1
166915	0	ENSG00000153956	chr7	81978835	81978984	1.785	1.71488	0.064	1.798	149	2.82231e-07	0.000180828	gain	266.615	77.305	253.933	80.49	1.595	1.907	10	ENSG00000153956	CACNA2D1	mcf7_stage5_vs_stage2
166915	0	ENSG00000153956	chr7	81978835	81978984	0.847	0.793866	0.166	0.863	149	1.51537e-06	0.0167076	gain	258.982	143.258	253.933	145.315	0.485	1.14	10	ENSG00000153956	CACNA2D1	mcf7_stage5_vs_stage4
166916	0	ENSG00000153956	chr7	82072675	82072794	2.628	2.70193	0.334	2.519	119	6.65038e-08	5.73633e-05	gain	39.17	6.508	33.756	6.882	2.196	3.702	4	ENSG00000153956	CACNA2D1	mcf7_stage6_vs_stage1
166916	0	ENSG00000153956	chr7	82072675	82072794	1.887	1.93036	0.323	1.862	119	1.74516e-06	0.00154888	gain	35.256	9.91	33.756	9.689	1.333	2.69	4	ENSG00000153956	CACNA2D1	mcf7_stage6_vs_stage4
130742	0	ENSG00000163618	chr3	62860558	62860751	1.485	1.51955	0.307	1.564	193	0.000128561	0.0470288	gain	55.642	20.502	48.689	22.653	0.727	2.384	5	ENSG00000163618	CADPS	mcf7_stage5_vs_stage1
165890	0	ENSG00000183166	chr7	71488638	71488757	1.168	1.17323	0.276	1.2	119	1.94638e-05	0.0125226	gain	73.066	32.551	70.479	33	0.446	1.608	6	ENSG00000183166	CALN1	mcf7_stage6_vs_stage4
165890	0	ENSG00000183166	chr7	71488638	71488757	1.099	1.10752	0.132	1.094	119	3.16611e-05	0.0238747	gain	71.789	33.499	70.479	33.378	0.694	1.426	6	ENSG00000183166	CALN1	mcf7_stage6_vs_stage5
97757	0	ENSG00000178150_ENSG00000105483	chr19	48734872	48735111	-1.341	-1.31746	0.232	-1.311	239	0.000141094	0.0483448	loss	32.137	79.684	29.519	84.866	-1.95	-0.963	6	ENSG00000105483	CARD8	mcf7_stage3_vs_stage1
36716	0	ENSG00000196954	chr11	104815469	104815588	1.432	1.47021	0.278	1.447	119	0.000107609	0.0496635	gain	36.874	13.779	35.328	13.672	0.92	1.879	4	ENSG00000196954	CASP4	mcf7_stage6_vs_stage4
97044	0	ENSG00000142273	chr19	45297410	45297559	-1.246	-1.23354	0.136	-1.282	149	7.16373e-05	0.0261247	loss	56.908	136.487	52.631	145.745	-1.488	-0.942	8	ENSG00000142273	CBLC	mcf7_stage3_vs_stage1
167418	0	ENSG00000004766	chr7	92869153	92869272	-1.458	-1.43852	0.146	-1.461	119	6.3376e-05	0.0459654	loss	25.566	70.334	22.529	77.697	-1.812	-1.048	6	ENSG00000004766	CCDC132	mcf7_stage4_vs_stage1
110449	0	ENSG00000163492	chr2	179736835	179737069	-1.193	-1.18389	0.153	-1.184	234	1.97886e-05	0.0171716	loss	29.263	66.713	28.436	66.974	-1.553	-0.76	6	ENSG00000163492	CCDC141	mcf7_stage6_vs_stage5
166701	0	ENSG00000135205	chr7	76902999	76903148	-0.912	-0.905521	0.154	-0.99	149	4.09861e-06	0.00498104	loss	83.284	158.428	79.745	163.946	-1.126	-0.576	9	ENSG00000135205	CCDC146	mcf7_stage4_vs_stage3
166704	0	ENSG00000135205	chr7	76908216	76908455	1.324	1.33604	0.239	1.249	239	2.15354e-05	0.00807662	gain	87.773	34.69	88	33.908	0.781	1.855	7	ENSG00000135205	CCDC146	mcf7_stage3_vs_stage2
98176	0	ENSG00000161609	chr19	49900881	49901000	-1.652	-1.61686	0.195	-1.682	119	5.08131e-05	0.020468	loss	17.926	57.196	15.387	64.21	-1.97	-1.234	5	ENSG00000161609	CCDC155	mcf7_stage5_vs_stage1
140452	0	ENSG00000163749	chr4	77272092	77272331	-0.886	-0.88299	0.187	-0.898	239	1.46668e-05	0.0120232	loss	63.594	118.828	60.778	122.837	-1.176	-0.252	8	ENSG00000163749	CCDC158	mcf7_stage4_vs_stage3
77157	0	ENSG00000161973	chr17	8647390	8647509	-1.807	-1.76991	0.37	-1.772	119	3.79593e-05	0.0171187	loss	13.657	45.425	12.412	47.622	-2.61	-1.195	5	ENSG00000161973	CCDC42	mcf7_stage6_vs_stage2
77157	0	ENSG00000161973	chr17	8647390	8647509	-1.978	-1.94967	0.526	-1.93	119	1.22927e-08	1.95181e-05	loss	13.279	49.845	12.412	50.807	-3.091	-1.151	5	ENSG00000161973	CCDC42	mcf7_stage6_vs_stage4
36424	0	ENSG00000149231	chr11	96116609	96116728	1.698	1.75673	0.446	1.804	119	7.04092e-05	0.0329641	gain	46.043	14.379	39.756	15.899	0.889	2.557	5	ENSG00000149231	CCDC82	mcf7_stage6_vs_stage1
116395	0	ENSG00000101331_ENSG00000226239	chr20	30617494	30617613	1.359	1.38513	0.269	1.333	119	6.05426e-05	0.0212896	gain	63.896	24.429	63.924	23.731	0.89	1.761	6	ENSG00000101331	CCM2L	mcf7_stage3_vs_stage2
13368	0	ENSG00000163468_ENSG00000163467	chr1	156309506	156309625	1.736	1.77776	0.192	1.748	119	7.69262e-05	0.030643	gain	40.229	12.185	37.479	12.387	1.372	2.183	4	ENSG00000163468	CCT3	mcf7_stage6_vs_stage2
166820	0	ENSG00000135218_ENSG00000214415	chr7	80091552	80091671	1.189	1.20021	0.204	1.183	119	3.47283e-05	0.0203054	gain	64.016	28.421	61.689	28.748	0.806	1.646	6	ENSG00000135218	CD36	mcf7_stage6_vs_stage4
166820	0	ENSG00000135218_ENSG00000214415	chr7	80091552	80091671	1.277	1.28661	0.121	1.255	119	7.66138e-06	0.00838122	gain	62.898	25.955	61.689	25.748	1.017	1.617	6	ENSG00000135218	CD36	mcf7_stage6_vs_stage5
166821	0	ENSG00000135218_ENSG00000214415	chr7	80091763	80092002	1.168	1.15622	0.124	1.182	239	1.45344e-06	0.00133801	gain	106.714	47.542	103.159	48.435	0.783	1.395	8	ENSG00000135218	CD36	mcf7_stage6_vs_stage4
166821	0	ENSG00000135218_ENSG00000214415	chr7	80091763	80092002	0.92	0.925856	0.111	0.918	239	4.01474e-05	0.0278423	gain	104.845	54.618	103.159	54.741	0.678	1.167	8	ENSG00000135218	CD36	mcf7_stage6_vs_stage5
166823	0	ENSG00000135218_ENSG00000214415	chr7	80108116	80108355	1.462	1.44505	0.239	1.39	239	3.37456e-05	0.0154995	gain	171.549	64.239	161.364	67.565	1.09	2.016	9	ENSG00000135218	CD36	mcf7_stage6_vs_stage2
166823	0	ENSG00000135218_ENSG00000214415	chr7	80108116	80108355	1.084	1.05134	0.122	1.089	239	4.71322e-06	0.00361157	gain	166.643	79.008	161.364	80.833	0.818	1.382	9	ENSG00000135218	CD36	mcf7_stage6_vs_stage4
166823	0	ENSG00000135218_ENSG00000214415	chr7	80108116	80108355	1.162	1.16533	0.115	1.132	239	9.67789e-09	3.79818e-05	gain	163.719	72.687	161.364	73.017	0.968	1.454	9	ENSG00000135218	CD36	mcf7_stage6_vs_stage5
166827	0	ENSG00000135218	chr7	80275997	80276236	1.295	1.30089	0.294	1.191	239	8.40884e-09	3.4232e-05	gain	111.511	47.106	109.749	47.142	0.897	1.959	8	ENSG00000135218	CD36	mcf7_stage6_vs_stage5
166828	0	ENSG00000135218	chr7	80285816	80286055	1.377	1.38452	0.456	1.463	239	2.13432e-08	7.37119e-05	gain	87.294	35.719	85.808	35.623	0.605	2.155	7	ENSG00000135218	CD36	mcf7_stage6_vs_stage5
166830	0	ENSG00000135218	chr7	80292276	80292506	0.998	0.977038	0.193	1.035	230	2.10317e-05	0.0133821	gain	126.709	62.57	122.578	63.909	0.575	1.353	8	ENSG00000135218	CD36	mcf7_stage6_vs_stage4
166830	0	ENSG00000135218	chr7	80292276	80292506	0.99	0.994871	0.191	1.019	230	3.7383e-06	0.00466155	gain	124.487	61.456	122.578	61.657	0.586	1.362	8	ENSG00000135218	CD36	mcf7_stage6_vs_stage5
166831	0	ENSG00000135218	chr7	80293708	80293827	1.155	1.12212	0.093	1.151	119	1.03262e-06	0.000987372	gain	170.274	76.583	164.891	78.336	0.97	1.332	9	ENSG00000135218	CD36	mcf7_stage6_vs_stage4
166832	0	ENSG00000135218	chr7	80295722	80295841	1.266	1.26287	0.212	1.318	119	6.68771e-07	0.000693075	gain	89.921	37.293	86.849	37.882	0.845	1.668	7	ENSG00000135218	CD36	mcf7_stage6_vs_stage4
166832	0	ENSG00000135218	chr7	80295722	80295841	1.005	1.012	0.248	0.966	119	2.21902e-05	0.0186919	gain	88.347	45.146	86.849	45.16	0.613	1.789	7	ENSG00000135218	CD36	mcf7_stage6_vs_stage5
166833	0	ENSG00000135218	chr7	80299244	80299363	0.805	0.80848	0.159	0.744	119	7.58444e-05	0.0457936	gain	146.334	84.634	144.176	85.101	0.591	1.227	9	ENSG00000135218	CD36	mcf7_stage6_vs_stage5
166834	0	ENSG00000135218	chr7	80300267	80300506	1.113	1.07282	0.144	1.065	239	9.19454e-05	0.0443256	gain	196.976	93.47	190.824	95.724	0.914	1.493	10	ENSG00000135218	CD36	mcf7_stage6_vs_stage4
166834	0	ENSG00000135218	chr7	80300267	80300506	0.978	0.98003	0.154	1.013	239	6.87273e-06	0.00770647	gain	193.518	96.042	190.824	96.64	0.656	1.233	9	ENSG00000135218	CD36	mcf7_stage6_vs_stage5
166835	0	ENSG00000135218	chr7	80301177	80301416	1.39	1.388	0.164	1.428	239	1.73149e-05	0.00881321	gain	116.628	44.12	109.552	46.238	0.842	1.651	8	ENSG00000135218	CD36	mcf7_stage6_vs_stage2
166835	0	ENSG00000135218	chr7	80301177	80301416	1.299	1.28562	0.289	1.282	239	6.28962e-08	8.03056e-05	gain	113.297	46.571	109.552	47.435	0.807	1.855	8	ENSG00000135218	CD36	mcf7_stage6_vs_stage4
166835	0	ENSG00000135218	chr7	80301177	80301416	1.086	1.0917	0.238	1.082	239	1.05256e-06	0.00166751	gain	111.312	52.12	109.552	52.213	0.546	1.629	8	ENSG00000135218	CD36	mcf7_stage6_vs_stage5
166836	0	ENSG00000135218	chr7	80302063	80302182	1.226	1.23627	0.137	1.217	119	4.11785e-05	0.0283298	gain	56.039	24.078	54.908	23.849	0.938	1.469	6	ENSG00000135218	CD36	mcf7_stage6_vs_stage5
166838	0	ENSG00000135218	chr7	80303261	80303500	1.2	1.21294	0.144	1.183	239	3.89021e-05	0.0221472	gain	61.782	27.162	59.519	27.452	0.887	1.608	6	ENSG00000135218	CD36	mcf7_stage6_vs_stage4
115289	0	ENSG00000101224	chr20	3785418	3785657	-1.385	-1.3613	0.246	-1.354	239	8.67715e-05	0.0309378	loss	31.151	79.805	28.598	84.996	-1.898	-0.901	6	ENSG00000101224	CDC25B	mcf7_stage3_vs_stage1
23737	0	ENSG00000107736	chr10	73330611	73330730	1.79	1.81898	0.286	1.893	119	1.82725e-06	0.0186056	gain	35.716	10.299	34.597	9.975	1.239	2.266	4	ENSG00000107736	CDH23	mcf7_stage5_vs_stage4
23752	0	ENSG00000107736	chr10	73455169	73455288	-1.508	-1.51432	0.248	-1.53	119	3.19085e-05	0.0443831	loss	14.844	41.564	13.42	43.891	-2.017	-1.022	5	ENSG00000107736	CDH23	mcf7_stage6_vs_stage3
23752	0	ENSG00000107736	chr10	73455169	73455288	-1.609	-1.59646	0.371	-1.656	119	6.56544e-06	0.00744824	loss	14.074	42.156	13.42	42.134	-2.251	-0.885	5	ENSG00000107736	CDH23	mcf7_stage6_vs_stage5
167237	0	ENSG00000058091_ENSG00000223969	chr7	90225927	90226046	1.729	1.76066	0.165	1.713	119	7.15444e-06	0.00294515	gain	57.519	17.326	53.202	18.034	1.333	2.182	5	ENSG00000058091	CDK14	mcf7_stage3_vs_stage1
167237	0	ENSG00000058091_ENSG00000223969	chr7	90225927	90226046	1.854	1.89136	0.233	1.843	119	5.95971e-07	0.000269139	gain	53.262	14.795	53.202	14.176	1.326	2.47	5	ENSG00000058091	CDK14	mcf7_stage3_vs_stage2
167237	0	ENSG00000058091_ENSG00000223969	chr7	90225927	90226046	-1.682	-1.69106	0.388	-1.502	119	7.82768e-08	0.000358983	loss	16.769	51.749	15.672	53.202	-2.55	-1.238	5	ENSG00000058091	CDK14	mcf7_stage4_vs_stage3
167237	0	ENSG00000058091_ENSG00000223969	chr7	90225927	90226046	2.244	2.27911	0.105	2.254	119	2.31657e-09	2.42892e-06	gain	77.088	16.242	66.857	18.034	1.942	2.523	6	ENSG00000058091	CDK14	mcf7_stage6_vs_stage1
167237	0	ENSG00000058091_ENSG00000223969	chr7	90225927	90226046	2.369	2.39177	0.192	2.398	119	2.03026e-10	2.76109e-07	gain	71.37	13.874	66.857	14.176	1.991	2.81	6	ENSG00000058091	CDK14	mcf7_stage6_vs_stage2
167237	0	ENSG00000058091_ENSG00000223969	chr7	90225927	90226046	2.197	2.21194	0.353	2.092	119	1.84741e-13	7.99324e-10	gain	69.337	15.721	66.857	15.672	1.737	3.009	6	ENSG00000058091	CDK14	mcf7_stage6_vs_stage4
167237	0	ENSG00000058091_ENSG00000223969	chr7	90225927	90226046	1.116	1.12487	0.129	1.132	119	3.75787e-05	0.0267328	gain	68.126	31.488	66.857	31.345	0.836	1.405	6	ENSG00000058091	CDK14	mcf7_stage6_vs_stage5
167238	0	ENSG00000058091	chr7	90233488	90233607	2.009	2.04389	0.395	1.866	119	9.58091e-07	0.00047306	gain	50.873	12.928	47	13.319	1.341	2.645	5	ENSG00000058091	CDK14	mcf7_stage3_vs_stage1
167238	0	ENSG00000058091	chr7	90233488	90233607	2.079	2.1231	0.176	2.127	119	1.6099e-07	8.2269e-05	gain	47.112	11.092	47	10.504	1.682	2.379	5	ENSG00000058091	CDK14	mcf7_stage3_vs_stage2
167238	0	ENSG00000058091	chr7	90233488	90233607	1.767	1.81658	0.128	1.75	119	6.69013e-05	0.0264022	gain	41.728	12.261	36.403	13.319	1.496	2.115	4	ENSG00000058091	CDK14	mcf7_stage5_vs_stage1
167238	0	ENSG00000058091	chr7	90233488	90233607	1.836	1.90047	0.31	1.929	119	1.96734e-05	0.00830154	gain	38.65	10.523	36.403	10.504	1.222	2.278	4	ENSG00000058091	CDK14	mcf7_stage5_vs_stage2
167238	0	ENSG00000058091	chr7	90233488	90233607	3.061	3.08658	0.202	3.038	119	0	0	gain	99.085	12.127	86.059	13.319	2.635	3.39	7	ENSG00000058091	CDK14	mcf7_stage6_vs_stage1
167238	0	ENSG00000058091	chr7	90233488	90233607	3.129	3.14472	0.155	3.143	119	0	0	gain	91.724	10.409	86.059	10.504	2.76	3.437	6	ENSG00000058091	CDK14	mcf7_stage6_vs_stage2
167238	0	ENSG00000058091	chr7	90233488	90233607	1.054	1.05546	0.228	1.03	119	1.72101e-05	0.0295097	gain	92.484	44.472	86.059	47	0.706	1.532	7	ENSG00000058091	CDK14	mcf7_stage6_vs_stage3
167238	0	ENSG00000058091	chr7	90233488	90233607	1.63	1.63012	0.152	1.615	119	4.99488e-10	1.09425e-06	gain	89.108	29.221	86.059	29.571	1.379	1.929	7	ENSG00000058091	CDK14	mcf7_stage6_vs_stage4
167238	0	ENSG00000058091	chr7	90233488	90233607	1.293	1.30047	0.186	1.212	119	1.27554e-07	0.000298337	gain	87.548	36.49	86.059	36.403	1.042	1.712	7	ENSG00000058091	CDK14	mcf7_stage6_vs_stage5
167239	0	ENSG00000058091	chr7	90338830	90338949	2.387	2.39647	0.131	2.375	119	6.37268e-14	5.60082e-10	gain	188.508	35.799	175.42	37.832	2.163	2.612	9	ENSG00000058091	CDK14	mcf7_stage3_vs_stage1
167239	0	ENSG00000058091	chr7	90338830	90338949	2.797	2.788	0.132	2.799	119	0	0	gain	174.471	25.09	175.42	24.387	2.486	3.058	8	ENSG00000058091	CDK14	mcf7_stage3_vs_stage2
167239	0	ENSG00000058091	chr7	90338830	90338949	1.34	1.35815	0.123	1.314	119	5.43187e-05	0.0412724	gain	87.76	34.503	78.429	37.832	1.068	1.615	7	ENSG00000058091	CDK14	mcf7_stage4_vs_stage1
167239	0	ENSG00000058091	chr7	90338830	90338949	1.75	1.76355	0.155	1.719	119	1.64158e-07	0.000540641	gain	81.245	24.187	78.429	24.387	1.519	2.107	6	ENSG00000058091	CDK14	mcf7_stage4_vs_stage2
167239	0	ENSG00000058091	chr7	90338830	90338949	-1.046	-1.03904	0.083	-1.045	119	1.08555e-07	0.000428761	loss	81.917	169.481	78.429	175.42	-1.223	-0.872	9	ENSG00000058091	CDK14	mcf7_stage4_vs_stage3
167239	0	ENSG00000058091	chr7	90338830	90338949	1.847	1.85018	0.118	1.821	119	8.7432e-09	1.07887e-05	gain	122.223	33.905	107.479	37.832	1.668	2.126	7	ENSG00000058091	CDK14	mcf7_stage5_vs_stage1
167239	0	ENSG00000058091	chr7	90338830	90338949	2.257	2.25062	0.134	2.214	119	1.04894e-12	7.88922e-09	gain	113.135	23.77	107.479	24.387	2.022	2.56	7	ENSG00000058091	CDK14	mcf7_stage5_vs_stage2
167239	0	ENSG00000058091	chr7	90338830	90338949	2.918	2.89172	0.155	2.9	119	0	0	gain	255.313	33.525	222.437	37.832	2.594	3.207	9	ENSG00000058091	CDK14	mcf7_stage6_vs_stage1
167239	0	ENSG00000058091	chr7	90338830	90338949	3.327	3.30626	0.143	3.295	119	0	0	gain	236.288	23.506	222.437	24.387	3.105	3.671	9	ENSG00000058091	CDK14	mcf7_stage6_vs_stage2
167239	0	ENSG00000058091	chr7	90338830	90338949	1.578	1.53545	0.06	1.576	119	1.09834e-07	0.000132006	gain	229.525	76.673	222.437	78.429	1.438	1.743	10	ENSG00000058091	CDK14	mcf7_stage6_vs_stage4
167239	0	ENSG00000058091	chr7	90338830	90338949	1.071	1.07215	0.108	1.09	119	3.88576e-06	0.00479287	gain	225.494	106.757	222.437	107.479	0.757	1.269	10	ENSG00000058091	CDK14	mcf7_stage6_vs_stage5
167240	0	ENSG00000058091	chr7	90355824	90356183	2.138	2.14382	0.156	2.122	359	1.50844e-10	2.38871e-07	gain	218.252	50.352	203.173	53.429	1.867	2.532	9	ENSG00000058091	CDK14	mcf7_stage3_vs_stage1
167240	0	ENSG00000058091	chr7	90355824	90356183	1.894	1.87411	0.11	1.903	359	2.016e-08	1.28121e-05	gain	201.994	54.964	203.173	54.014	1.651	2.161	9	ENSG00000058091	CDK14	mcf7_stage3_vs_stage2
167240	0	ENSG00000058091	chr7	90355824	90356183	-0.959	-0.949913	0.17	-0.927	359	1.37054e-06	0.00231245	loss	102.48	196.215	98.237	203.173	-1.425	-0.624	10	ENSG00000058091	CDK14	mcf7_stage4_vs_stage3
167240	0	ENSG00000058091	chr7	90355824	90356183	1.831	1.82023	0.155	1.852	359	8.42315e-09	1.05948e-05	gain	167.14	47.677	147.139	53.429	1.541	2.166	8	ENSG00000058091	CDK14	mcf7_stage5_vs_stage1
167240	0	ENSG00000058091	chr7	90355824	90356183	1.587	1.5521	0.144	1.572	359	8.05884e-07	0.000455986	gain	154.698	52.041	147.139	54.014	1.282	1.976	8	ENSG00000058091	CDK14	mcf7_stage5_vs_stage2
167240	0	ENSG00000058091	chr7	90355824	90356183	2.857	2.81513	0.21	2.834	359	5.07203e-09	4.96149e-06	gain	337.684	47.14	294.343	53.429	2.481	3.339	10	ENSG00000058091	CDK14	mcf7_stage6_vs_stage1
167240	0	ENSG00000058091	chr7	90355824	90356183	2.613	2.57909	0.17	2.648	359	1.67474e-06	0.00115688	gain	312.51	51.455	294.343	54.014	2.287	2.967	10	ENSG00000058091	CDK14	mcf7_stage6_vs_stage2
167240	0	ENSG00000058091	chr7	90355824	90356183	1.678	1.62351	0.215	1.572	359	7.24564e-06	0.00524685	gain	303.56	95.911	294.343	98.237	1.383	2.205	10	ENSG00000058091	CDK14	mcf7_stage6_vs_stage4
167241	0	ENSG00000058091	chr7	90376983	90377102	2.187	2.18346	0.162	2.238	119	1.15118e-08	9.23972e-06	gain	349.965	76.837	326.067	81.815	1.851	2.425	10	ENSG00000058091	CDK14	mcf7_stage3_vs_stage1
167241	0	ENSG00000058091	chr7	90376983	90377102	2.071	2.03193	0.131	2.086	119	7.30612e-08	4.03192e-05	gain	323.874	77.116	326.067	75.983	1.697	2.281	10	ENSG00000058091	CDK14	mcf7_stage3_vs_stage2
167241	0	ENSG00000058091	chr7	90376983	90377102	1.175	1.18945	0.125	1.198	119	4.10305e-05	0.0341209	gain	166.969	74.035	149.622	81.815	0.883	1.399	9	ENSG00000058091	CDK14	mcf7_stage4_vs_stage1
167241	0	ENSG00000058091	chr7	90376983	90377102	-1.011	-0.996316	0.055	-1.014	119	7.60585e-07	0.00153698	loss	155.823	314.598	149.622	326.067	-1.103	-0.785	11	ENSG00000058091	CDK14	mcf7_stage4_vs_stage3
167241	0	ENSG00000058091	chr7	90376983	90377102	1.701	1.67432	0.128	1.74	119	2.17419e-07	0.000154238	gain	236.409	72.741	208.303	81.815	1.387	1.898	10	ENSG00000058091	CDK14	mcf7_stage5_vs_stage1
167241	0	ENSG00000058091	chr7	90376983	90377102	1.585	1.52625	0.155	1.627	119	3.35631e-06	0.00164765	gain	218.796	73.005	208.303	75.983	1.212	1.844	10	ENSG00000058091	CDK14	mcf7_stage5_vs_stage2
167242	0	ENSG00000058091	chr7	90419868	90419987	2.265	2.2759	0.075	2.276	119	3.89466e-13	2.32359e-09	gain	173.026	35.869	160.975	37.908	2.076	2.483	8	ENSG00000058091	CDK14	mcf7_stage3_vs_stage1
167242	0	ENSG00000058091	chr7	90419868	90419987	1.949	1.93956	0.118	1.94	119	4.65916e-10	5.50184e-07	gain	160.145	41.469	160.975	40.63	1.746	2.257	8	ENSG00000058091	CDK14	mcf7_stage3_vs_stage2
167242	0	ENSG00000058091	chr7	90419868	90419987	-1.045	-1.03909	0.067	-1.047	119	1.47862e-07	0.000491501	loss	75.235	155.566	71.992	160.975	-1.217	-0.91	9	ENSG00000058091	CDK14	mcf7_stage4_vs_stage3
167242	0	ENSG00000058091	chr7	90419868	90419987	1.891	1.89302	0.15	1.94	119	3.70517e-09	5.54896e-06	gain	126.354	33.972	111.126	37.908	1.481	2.082	8	ENSG00000058091	CDK14	mcf7_stage5_vs_stage1
167242	0	ENSG00000058091	chr7	90419868	90419987	1.575	1.55948	0.084	1.589	119	6.15816e-07	0.000360135	gain	116.957	39.27	111.126	40.63	1.396	1.733	8	ENSG00000058091	CDK14	mcf7_stage5_vs_stage2
167242	0	ENSG00000058091	chr7	90419868	90419987	2.921	2.89451	0.12	2.949	119	0	0	gain	256.362	33.591	223.353	37.908	2.632	3.149	9	ENSG00000058091	CDK14	mcf7_stage6_vs_stage1
167242	0	ENSG00000058091	chr7	90419868	90419987	2.604	2.58088	0.142	2.606	119	9.52354e-11	1.38152e-07	gain	237.259	38.83	223.353	40.63	2.356	2.915	9	ENSG00000058091	CDK14	mcf7_stage6_vs_stage2
167242	0	ENSG00000058091	chr7	90419868	90419987	1.701	1.65923	0.103	1.712	119	5.31205e-09	9.28638e-06	gain	230.468	70.421	223.353	71.992	1.464	1.937	10	ENSG00000058091	CDK14	mcf7_stage6_vs_stage4
167242	0	ENSG00000058091	chr7	90419868	90419987	1.029	1.03006	0.204	1.036	119	1.0366e-05	0.0102874	gain	226.421	110.363	223.353	111.126	0.717	1.445	10	ENSG00000058091	CDK14	mcf7_stage6_vs_stage5
167243	0	ENSG00000058091	chr7	90492477	90492596	2.163	2.17561	0.159	2.16	119	2.62679e-12	8.71182e-09	gain	156.743	35.258	145.782	37.252	1.866	2.499	8	ENSG00000058091	CDK14	mcf7_stage3_vs_stage1
167243	0	ENSG00000058091	chr7	90492477	90492596	2.262	2.25854	0.128	2.238	119	7.41629e-14	3.81215e-10	gain	145.077	30.394	145.782	29.647	1.943	2.592	8	ENSG00000058091	CDK14	mcf7_stage3_vs_stage2
167243	0	ENSG00000058091	chr7	90492477	90492596	1.392	1.41013	0.104	1.399	119	2.72808e-05	0.0263092	gain	88.825	33.982	79.387	37.252	1.141	1.631	7	ENSG00000058091	CDK14	mcf7_stage4_vs_stage1
167243	0	ENSG00000058091	chr7	90492477	90492596	1.491	1.50279	0.182	1.479	119	5.92789e-06	0.00634797	gain	82.231	29.297	79.387	29.647	1.016	1.874	7	ENSG00000058091	CDK14	mcf7_stage4_vs_stage2
167243	0	ENSG00000058091	chr7	90492477	90492596	1.674	1.68205	0.286	1.658	119	3.54887e-07	0.000238253	gain	106.244	33.393	93.37	37.252	1.212	2.174	7	ENSG00000058091	CDK14	mcf7_stage5_vs_stage1
167243	0	ENSG00000058091	chr7	90492477	90492596	1.773	1.77174	0.101	1.774	119	3.33731e-08	2.86504e-05	gain	98.349	28.79	93.37	29.647	1.525	1.963	7	ENSG00000058091	CDK14	mcf7_stage5_vs_stage2
167243	0	ENSG00000058091	chr7	90492477	90492596	2.725	2.70634	0.258	2.756	119	4.44089e-16	1.38856e-12	gain	218.029	33.019	189.891	37.252	2.209	3.173	9	ENSG00000058091	CDK14	mcf7_stage6_vs_stage1
167243	0	ENSG00000058091	chr7	90492477	90492596	2.823	2.80697	0.082	2.826	119	4.44089e-16	1.43158e-12	gain	201.788	28.468	189.891	29.647	2.499	2.981	9	ENSG00000058091	CDK14	mcf7_stage6_vs_stage2
167243	0	ENSG00000058091	chr7	90492477	90492596	1.333	1.2955	0.178	1.359	119	4.88405e-07	0.000518575	gain	196.015	77.603	189.891	79.387	0.959	1.661	9	ENSG00000058091	CDK14	mcf7_stage6_vs_stage4
167243	0	ENSG00000058091	chr7	90492477	90492596	1.051	1.05312	0.092	1.049	119	1.13437e-06	0.00175853	gain	192.574	92.809	189.891	93.37	0.794	1.26	9	ENSG00000058091	CDK14	mcf7_stage6_vs_stage5
167244	0	ENSG00000058091	chr7	90528577	90528696	2.497	2.51667	0.376	2.462	119	1.90958e-14	2.23773e-10	gain	114.512	20.902	106.378	21.866	1.957	3.41	7	ENSG00000058091	CDK14	mcf7_stage3_vs_stage1
167244	0	ENSG00000058091	chr7	90528577	90528696	2.04	2.04879	0.262	2.059	119	3.3529e-11	5.63441e-08	gain	105.999	26.064	106.378	25.353	1.638	2.6	7	ENSG00000058091	CDK14	mcf7_stage3_vs_stage2
167244	0	ENSG00000058091	chr7	90528577	90528696	1.55	1.57063	0.296	1.515	119	4.14074e-05	0.0341209	gain	57.486	20.153	51.218	21.866	1.1	2.21	5	ENSG00000058091	CDK14	mcf7_stage4_vs_stage1
167244	0	ENSG00000058091	chr7	90528577	90528696	-0.945	-0.943867	0.168	-0.913	119	1.47826e-05	0.0120612	loss	53.67	102.973	51.218	106.378	-1.255	-0.611	8	ENSG00000058091	CDK14	mcf7_stage4_vs_stage3
167244	0	ENSG00000058091	chr7	90528577	90528696	1.857	1.88452	0.33	1.773	119	6.09809e-07	0.000378908	gain	69.641	19.807	61.05	21.866	1.342	2.751	6	ENSG00000058091	CDK14	mcf7_stage5_vs_stage1
167244	0	ENSG00000058091	chr7	90528577	90528696	1.401	1.42428	0.18	1.356	119	6.73812e-05	0.025199	gain	64.479	24.692	61.05	25.353	1.023	1.865	6	ENSG00000058091	CDK14	mcf7_stage5_vs_stage2
167244	0	ENSG00000058091	chr7	90528577	90528696	2.892	2.8976	0.271	2.838	119	0	0	gain	141.046	19.587	122.689	21.866	2.549	3.596	8	ENSG00000058091	CDK14	mcf7_stage6_vs_stage1
167244	0	ENSG00000058091	chr7	90528577	90528696	2.436	2.43543	0.142	2.426	119	5.32907e-14	1.15958e-10	gain	130.553	24.417	122.689	25.353	2.172	2.788	8	ENSG00000058091	CDK14	mcf7_stage6_vs_stage2
167244	0	ENSG00000058091	chr7	90528577	90528696	1.341	1.32303	0.093	1.359	119	9.91934e-09	1.61956e-05	gain	126.823	50.245	122.689	51.218	1.124	1.489	8	ENSG00000058091	CDK14	mcf7_stage6_vs_stage4
167244	0	ENSG00000058091	chr7	90528577	90528696	1.034	1.03889	0.108	1.04	119	1.385e-06	0.00207969	gain	124.6	60.857	122.689	61.05	0.83	1.277	8	ENSG00000058091	CDK14	mcf7_stage6_vs_stage5
167245	0	ENSG00000058091	chr7	90546858	90547097	2.2	2.19504	0.14	2.255	239	2.48082e-08	1.71007e-05	gain	375.934	81.956	350.297	87.301	1.869	2.417	11	ENSG00000058091	CDK14	mcf7_stage3_vs_stage1
167245	0	ENSG00000058091	chr7	90546858	90547097	1.971	1.92833	0.133	1.974	239	3.48088e-07	0.000163096	gain	347.904	87.993	350.297	86.77	1.664	2.192	11	ENSG00000058091	CDK14	mcf7_stage3_vs_stage2
167245	0	ENSG00000058091	chr7	90546858	90547097	1.244	1.25795	0.244	1.289	239	1.03872e-05	0.0130224	gain	184.996	78.966	165.824	87.301	0.728	1.645	9	ENSG00000058091	CDK14	mcf7_stage4_vs_stage1
167245	0	ENSG00000058091	chr7	90546858	90547097	-0.956	-0.940306	0.151	-0.984	239	3.40186e-06	0.00434399	loss	172.643	337.939	165.824	350.297	-1.176	-0.708	11	ENSG00000058091	CDK14	mcf7_stage4_vs_stage3
167245	0	ENSG00000058091	chr7	90546858	90547097	1.792	1.76029	0.127	1.809	239	7.05126e-08	5.88351e-05	gain	269.336	77.585	237.377	87.301	1.472	2.031	10	ENSG00000058091	CDK14	mcf7_stage5_vs_stage1
167245	0	ENSG00000058091	chr7	90546858	90547097	1.564	1.4962	0.142	1.598	239	6.94108e-06	0.0032086	gain	249.264	83.298	237.377	86.77	1.239	1.827	10	ENSG00000058091	CDK14	mcf7_stage5_vs_stage2
167246	0	ENSG00000058091	chr7	90584952	90585191	2.497	2.49306	0.207	2.436	239	1.02496e-10	1.69965e-07	gain	369.261	66.032	344.071	70.234	2.14	2.928	11	ENSG00000058091	CDK14	mcf7_stage3_vs_stage1
167246	0	ENSG00000058091	chr7	90584952	90585191	1.898	1.85555	0.08	1.896	239	9.39944e-07	0.000415879	gain	341.729	92.001	344.071	90.745	1.732	2.096	11	ENSG00000058091	CDK14	mcf7_stage3_vs_stage2
167246	0	ENSG00000058091	chr7	90584952	90585191	1.674	1.68794	0.237	1.609	239	3.25056e-09	6.33923e-05	gain	200.935	63.626	180.151	70.234	1.231	2.156	9	ENSG00000058091	CDK14	mcf7_stage4_vs_stage1
167246	0	ENSG00000058091	chr7	90584952	90585191	-0.822	-0.806094	0.091	-0.814	239	6.95104e-05	0.0392917	loss	187.515	331.941	180.151	344.071	-1.096	-0.603	11	ENSG00000058091	CDK14	mcf7_stage4_vs_stage3
167246	0	ENSG00000058091	chr7	90584952	90585191	2.083	2.05421	0.178	2.039	239	2.44782e-10	6.70175e-07	gain	261.996	62.515	230.895	70.234	1.812	2.495	10	ENSG00000058091	CDK14	mcf7_stage5_vs_stage1
167246	0	ENSG00000058091	chr7	90584952	90585191	1.485	1.41783	0.102	1.481	239	2.00849e-05	0.00845472	gain	242.472	87.091	230.895	90.745	1.275	1.761	10	ENSG00000058091	CDK14	mcf7_stage5_vs_stage2
167246	0	ENSG00000058091	chr7	90584952	90585191	3.199	3.13079	0.127	3.179	239	2.77571e-05	0.0149087	gain	563.003	61.811	491.033	70.234	2.953	3.482	12	ENSG00000058091	CDK14	mcf7_stage6_vs_stage1
167247	0	ENSG00000058091	chr7	90613450	90613569	2.495	2.488	0.055	2.497	119	1.25698e-09	1.46323e-06	gain	430.068	76.241	400.807	81.176	2.357	2.606	11	ENSG00000058091	CDK14	mcf7_stage3_vs_stage1
167247	0	ENSG00000058091	chr7	90613450	90613569	2.23	2.18281	0.199	2.158	119	9.00442e-09	6.32001e-06	gain	397.996	86.106	400.807	84.899	1.961	2.593	11	ENSG00000058091	CDK14	mcf7_stage3_vs_stage2
167247	0	ENSG00000058091	chr7	90613450	90613569	1.628	1.64123	0.077	1.624	119	4.59555e-09	6.99376e-05	gain	227.928	73.461	204.412	81.176	1.461	1.775	9	ENSG00000058091	CDK14	mcf7_stage4_vs_stage1
167247	0	ENSG00000058091	chr7	90613450	90613569	1.363	1.34449	0.133	1.31	119	1.56286e-06	0.00235171	gain	210.948	82.964	204.412	84.899	1.13	1.638	9	ENSG00000058091	CDK14	mcf7_stage4_vs_stage2
167247	0	ENSG00000058091	chr7	90613450	90613569	-0.867	-0.849332	0.078	-0.846	119	3.22833e-05	0.0219158	loss	212.701	386.594	204.412	400.807	-1.042	-0.739	11	ENSG00000058091	CDK14	mcf7_stage4_vs_stage3
167247	0	ENSG00000058091	chr7	90613450	90613569	2.169	2.13115	0.144	2.184	119	1.20268e-10	4.68304e-07	gain	327.021	72.177	288.311	81.176	1.924	2.437	10	ENSG00000058091	CDK14	mcf7_stage5_vs_stage1
167247	0	ENSG00000058091	chr7	90613450	90613569	1.903	1.82523	0.082	1.889	119	3.33594e-08	2.86504e-05	gain	302.642	81.513	288.311	84.899	1.72	2.16	10	ENSG00000058091	CDK14	mcf7_stage5_vs_stage2
167247	0	ENSG00000058091	chr7	90613450	90613569	3.305	3.22485	0.081	3.281	119	3.44522e-05	0.0180076	gain	707.006	71.362	616.739	81.176	3.166	3.497	12	ENSG00000058091	CDK14	mcf7_stage6_vs_stage1
167248	0	ENSG00000058091	chr7	90675184	90675303	2.082	2.08986	0.145	2.055	119	1.49086e-10	2.38871e-07	gain	196.632	46.188	183	48.966	1.727	2.388	9	ENSG00000058091	CDK14	mcf7_stage3_vs_stage1
167248	0	ENSG00000058091	chr7	90675184	90675303	1.828	1.81225	0.114	1.822	119	2.03451e-08	1.28829e-05	gain	181.988	51.391	183	50.471	1.633	2.14	9	ENSG00000058091	CDK14	mcf7_stage3_vs_stage2
167248	0	ENSG00000058091	chr7	90675184	90675303	-1.075	-1.06758	0.083	-1.082	119	4.80402e-08	0.000269317	loss	84.089	176.783	80.521	183	-1.202	-0.915	9	ENSG00000058091	CDK14	mcf7_stage4_vs_stage3
167248	0	ENSG00000058091	chr7	90675184	90675303	1.495	1.49481	0.203	1.494	119	2.98647e-06	0.0016052	gain	124.888	43.736	109.832	48.966	0.924	1.887	8	ENSG00000058091	CDK14	mcf7_stage5_vs_stage1
167248	0	ENSG00000058091	chr7	90675184	90675303	1.242	1.22301	0.119	1.236	119	8.65629e-05	0.0314939	gain	115.601	48.66	109.832	50.471	0.978	1.489	8	ENSG00000058091	CDK14	mcf7_stage5_vs_stage2
167248	0	ENSG00000058091	chr7	90675184	90675303	2.524	2.49662	0.188	2.542	119	1.45217e-12	2.33885e-09	gain	251.491	43.245	219.101	48.966	1.974	2.873	9	ENSG00000058091	CDK14	mcf7_stage6_vs_stage1
167248	0	ENSG00000058091	chr7	90675184	90675303	2.27	2.24621	0.14	2.231	119	3.57124e-08	3.5322e-05	gain	232.752	48.113	219.101	50.471	2.061	2.658	9	ENSG00000058091	CDK14	mcf7_stage6_vs_stage2
167248	0	ENSG00000058091	chr7	90675184	90675303	1.517	1.47465	0.076	1.51	119	3.01792e-07	0.000339161	gain	226.09	78.705	219.101	80.521	1.343	1.682	10	ENSG00000058091	CDK14	mcf7_stage6_vs_stage4
167248	0	ENSG00000058091	chr7	90675184	90675303	1.028	1.02917	0.062	1.029	119	9.05576e-06	0.00953517	gain	222.12	109.084	219.101	109.832	0.9	1.169	10	ENSG00000058091	CDK14	mcf7_stage6_vs_stage5
167249	0	ENSG00000058091	chr7	90708681	90708830	2.541	2.54919	0.177	2.488	149	4.21885e-15	8.23969e-11	gain	203.926	34.948	189.805	36.919	2.282	3.012	9	ENSG00000058091	CDK14	mcf7_stage3_vs_stage1
167249	0	ENSG00000058091	chr7	90708681	90708830	2.238	2.22282	0.233	2.188	149	5.11324e-12	1.24115e-08	gain	188.738	41.591	189.805	40.752	1.928	2.862	9	ENSG00000058091	CDK14	mcf7_stage3_vs_stage2
167249	0	ENSG00000058091	chr7	90708681	90708830	1.576	1.59361	0.216	1.533	149	1.24143e-06	0.00275815	gain	101.351	33.683	90.644	36.919	1.207	2.076	7	ENSG00000058091	CDK14	mcf7_stage4_vs_stage1
167249	0	ENSG00000058091	chr7	90708681	90708830	1.274	1.28007	0.218	1.204	149	5.01851e-05	0.0336918	gain	93.821	40.083	90.644	40.752	0.956	1.869	7	ENSG00000058091	CDK14	mcf7_stage4_vs_stage2
167249	0	ENSG00000058091	chr7	90708681	90708830	-0.964	-0.955801	0.081	-0.958	149	1.09426e-06	0.00198093	loss	94.598	183.338	90.644	189.805	-1.162	-0.731	9	ENSG00000058091	CDK14	mcf7_stage4_vs_stage3
167249	0	ENSG00000058091	chr7	90708681	90708830	2.047	2.04648	0.171	2.018	149	1.56338e-10	5.47877e-07	gain	136.814	33.099	120.362	36.919	1.698	2.513	8	ENSG00000058091	CDK14	mcf7_stage5_vs_stage1
167249	0	ENSG00000058091	chr7	90708681	90708830	1.745	1.72527	0.256	1.669	149	2.98853e-08	2.64376e-05	gain	126.637	39.386	120.362	40.752	1.433	2.473	8	ENSG00000058091	CDK14	mcf7_stage5_vs_stage2
[truncated: 2,993 more rows]

## Sheet: mda_cnvs
Targeted.Region.ID	Exon.Number	Gene.Sym	Chr	OriStCoordinate	OriEndCoordinate	Mean.of.LogRatio	Adjusted.Mean.of.LogRatio	SD.of.LogRatio	Median.of.LogRatio	number.bases	P.Value	Adjusted.P.Value	gain.loss	tumour.rd	normal.rd	tumour.rd.ori	normal.rd.ori	MinLogRatio	MaxLogRatio	BinNumber	Stable id	HGNC symbol	stage_acquired
187053	0	ENSG00000167393	chrX	302027	302146	-1.317	-1.29811	0.1	-1.299	119	1.58439e-05	0.0205489	loss	67.812	167.836	75.655	148.882	-1.596	-1.113	11	ENSG00000167393	PPP2R3B	mda_stage3_vs_stage1
187073	0	ENSG00000205755	chrX	1327690	1327809	-1.487	-1.48301	0.146	-1.49	119	1.4569e-05	0.0199361	loss	36.044	101.637	39.95	89.983	-1.775	-1.124	9	ENSG00000205755	CRLF2	mda_stage3_vs_stage1
187081	0	ENSG00000198223	chrX	1414275	1414394	-1.448	-1.42564	0.078	-1.45	119	1.25709e-06	0.00541648	loss	71.498	195.501	79.798	173.496	-1.607	-1.244	11	ENSG00000198223	CSF2RA	mda_stage3_vs_stage1
187087	0	ENSG00000185291	chrX	1464148	1464343	-1.256	-1.23321	0.079	-1.267	195	2.6221e-05	0.0264927	loss	79.877	191.347	89.215	169.8	-1.432	-1.019	12	ENSG00000185291	IL3RA	mda_stage3_vs_stage1
187088	0	ENSG00000185291	chrX	1467321	1467440	-1.239	-1.21279	0.078	-1.244	119	3.1805e-05	0.0297925	loss	91.401	215.411	102.168	191.21	-1.43	-1.044	12	ENSG00000185291	IL3RA	mda_stage3_vs_stage1
187095	0	ENSG00000185291	chrX	1499897	1500016	-1.281	-1.25947	0.189	-1.22	119	2.05535e-05	0.0237425	loss	76.59	182.542	85.521	161.966	-1.806	-1.055	11	ENSG00000185291	IL3RA	mda_stage3_vs_stage1
187122	0	ENSG00000196433_ENSG00000249358	chrX	1746570	1746690	-1.256	-1.22727	0.068	-1.251	120	2.35943e-05	0.0250715	loss	99.385	236.52	111.142	209.992	-1.398	-1.075	12	ENSG00000196433	ASMT	mda_stage3_vs_stage1
187122	0	ENSG00000196433_ENSG00000249358	chrX	1746570	1746690	-1.256	-1.22727	0.068	-1.251	120	2.35943e-05	0.0250715	loss	99.385	236.52	111.142	209.992	-1.398	-1.075	12	ENSG00000249358	RP13-297E16.3	mda_stage3_vs_stage1
187126	0	ENSG00000196433	chrX	1761682	1761921	-1.737	-1.74073	0.408	-1.834	239	2.43988e-06	0.00684472	loss	23.931	80.282	26.335	70.983	-2.416	-0.978	8	ENSG00000196433	ASMT	mda_stage3_vs_stage1
187138	0	ENSG00000002586	chrX	2632419	2632547	-1.227	-1.1982	0.138	-1.274	128	3.65618e-05	0.0326359	loss	100.183	236.591	112.039	210.055	-1.409	-0.895	12	ENSG00000002586	CD99	mda_stage3_vs_stage1
187141	0	ENSG00000002586	chrX	2638371	2638490	-1.461	-1.43276	0.157	-1.441	119	8.15465e-07	0.00496981	loss	88.485	241.554	98.891	214.471	-1.861	-1.234	12	ENSG00000002586	CD99	mda_stage3_vs_stage1
187143	0	ENSG00000002586	chrX	2641320	2641439	-2.446	-2.46436	0.368	-2.519	119	1.07135e-08	0.0003787	loss	9.614	51.871	10.244	45.706	-3.097	-1.682	6	ENSG00000002586	CD99	mda_stage3_vs_stage1
187152	0	ENSG00000124343	chrX	2692709	2692828	-1.374	-1.35633	0.211	-1.395	119	7.61569e-06	0.0132475	loss	63.221	162.245	70.496	143.908	-1.785	-0.929	11	ENSG00000124343	XG	mda_stage3_vs_stage1
187174	0	ENSG00000006756	chrX	2832620	2832859	-1.415	-1.40971	0.313	-1.368	239	3.0079e-05	0.0285814	loss	38.326	105.926	42.515	93.799	-2.063	-0.905	9	ENSG00000006756	ARSD	mda_stage3_vs_stage1
[truncated: 1,000 more rows]

## Sheet: mcf7_cnv_mat
hgnc_symbol	chromosome	cnv_type	stage2_vs_stage1	stage3_vs_stage1	stage3_vs_stage2	stage4_vs_stage1	stage4_vs_stage2	stage4_vs_stage3	stage5_vs_stage1	stage5_vs_stage2	stage5_vs_stage3	stage5_vs_stage4	stage6_vs_stage1	stage6_vs_stage2	stage6_vs_stage3	stage6_vs_stage4	stage6_vs_stage5	number_of_occurrences	Expression	logFC
[truncated: 636 more rows]

[truncated: 5 more sheets: mda_cnv_mat, mcf7_selected, mda_selected, mcf7_sel_details_comp, mda_sel_details_comp]
