# Supplementary material for: The stepwise evolution of the exome during acquisition of docetaxel resistance in breast cancer cells
Source: BMC Genomics. 2016 Jun 9;17:442. doi: 10.1186/s12864-016-2749-4 (PMC4899892; doi:10.1186/s12864-016-2749-4)
Supplement: Additional file 4: — Sheet 1: Results from the GPEC analysis performed across selected genes detected in the MCF-7 sub-lines. Sheet 2: Same as sheet 1, but with data for the MDA-MB-231 sub-lines. (XLSX 73 kb) [file 12864_2016_2749_MOESM4_ESM.xlsx]

## Sheet: mcf7_gpec
Rank	Entrex gene	Uniprot AC	Official Symbol	Alternate Symbols	KEGG Pathway	PubMed
1	5244	P21439	ABCB4	ABC21, GBD1, MDR2, MDR2/3, MDR3, PFIC-3, PGY3	path:hsa02010,path:hsa04976	17697605
2	994	P30305	CDC25B	RP5-1009E24.3	path:hsa04010,path:hsa04110,path:hsa04914
3	2242	P07332	FES	FPS	path:hsa04360	19647441
4	90	Q04771	ACVR1	ACTRI, ACVR1A, ACVRLK2, ALK2, FOP, SKR1, TSRI	path:hsa04060,path:hsa04350
5	5962	Q6PKD3	RDX	DFNB24	path:hsa04810
6	837	P49662	CASP4	ICE(rel)II, ICEREL-II, ICH-2, Mih1/TX, TX		18544188,19901014,21684812,7910494
7	1595	Q16850	CYP51A1	CP51, CYP51, CYPL1, LDM, P450-14DM, P450L1	path:hsa00100,path:hsa01100	17487403
8	9126	Q9UQE7	SMC3	BAM, BMH, CDLS3, CSPG6, HCAP, SMC3L1	path:hsa04110,path:hsa04114	19151428
9	8295	Q9Y4A5	TRRAP	FLJ10671, PAF350/400, PAF400, STAF40, TR-AP, Tra1	path:hsa05166	19787264
10	1874	Q16254	E2F4	E2F-4	path:hsa04110,path:hsa04350	15611646,23632482
11	6262	Q92736	RYR2	RP4-626J7.1, ARVC2, ARVD2, VTSIP	path:hsa04020,path:hsa04260,path:hsa04972,path:hsa05410,path:hsa05412,path:hsa05414	20553295,20801127
12	10856	B3KNL2	RUVBL2	CGI-46, ECP51, INO80J, REPTIN, RVB2, TIH2, TIP48, TIP49B		18672029
13	399687	Q92614	MYO18A	DKFZp686L0243, KIAA0216, MYSPDZ, SPR210
14	7172	P51580	TPMT		path:hsa00983	20157331
15	63827	Q96GW7	BCAN	RP11-66D17.1, BEHAB, CSPG7, MGC13038
16	11040	Q9P1W9	PIM2		path:hsa05221
17	9874	Q9UKI8	TLK1	KIAA0137, PKU-beta
18	64072	A5D6V9	CDH23	RP11-472K8.4, CDHR23, DKFZp434P2350, FLJ00233, FLJ36499, KIAA1774, KIAA1812, MGC102761, USH1D
19	5189	O43933	PEX1	tcag7.1018, ZWS, ZWS1	path:hsa04146
20	1756	Q8WYD9	DMD	GS1-19O24.1, BMD, CMD3B, DXS142, DXS164, DXS206, DXS230, DXS239, DXS268, DXS269, DXS270, DXS272	path:hsa05410,path:hsa05412,path:hsa05414,path:hsa05416	22871609
21	218	P30838	ALDH3A1	ALDH3, ALDHIII, MGC10406	path:hsa00010,path:hsa00340,path:hsa00350,path:hsa00360,path:hsa00410,path:hsa00980,path:hsa00982,path:hsa01100	11749781
22	2280	P62942	FKBP1A	RP11-314N13.2, FKBP-12, FKBP1, FKBP12, FKBP12C, PKC12, PKCI2, PPIASE		11060810
23	9647	P49593	PPM1F	CAMKP, CaMKPase, FEM-2, KIAA0015, POPX2, hFEM-2
24	9356	Q4U2R8	SLC22A6	FLJ55736, HOAT1, MGC45260, OAT1, PAHT, ROAT1		15901346,17186002
25	284086	Q86SG6	NEK8	JCK, MGC138445, NEK12A, NPHP9		18997440
26	2888	Q14449	GRB14
27	5445	Q15165	PON2		path:hsa01100
28	1072	P23528	CFL1	CFL	path:hsa04360,path:hsa04666,path:hsa04810,path:hsa05133	23064469
29	9423	O95631	NTN1	NTN1L	path:hsa04360
30	9988	Q9Y222	DMTF1	DMP1, DMTF, FLJ25188, FLJ41265, FLJ76054, hDMP1		18319335
31	10095	O15143	ARPC1B	ARC41, p40-ARC, p41-ARC	path:hsa04666,path:hsa04810,path:hsa05100,path:hsa05130,path:hsa05131
32	2201	P35556	FBN2	CCA, DA9		24460787
33	10553	Q9BUP3	HTATIP2	CC3, FLJ26963, SDR44U1, TIP30
34	5306	Q00169	PITPNA	MGC99649, PI-TPalpha, PITPN, VIB1A
35	53834	Q8N441	FGFRL1	UNQ480/PRO943, FGFR5, FHFR
36	10194		TSHZ1	NY-CO-33, SDCCAG33, TSH1		10697042,11079171,15561808,16574203,19738452,21122853,21305289,22847786,23800696,7595709,8610231
37	10512	Q99985	SEMA3C	SEMAE, SemE	path:hsa04360
38	9820	Q14999	CUL7	KIAA0076, dJ20C7.5	path:hsa04120
39	9001	P54257	HAP1	HAP2, HIP5, HLP, hHLP1	path:hsa05016	16004887,22737449
40	10142	Q99996	AKAP9	AKAP-9, AKAP350, AKAP450, CG-NAP, HYPERION, KIAA0803, MU-RMS-40.16A, PRKA9, YOTIAO		18390900
41	9179	O00189	AP4M1	CPSQ3, MU-4, MU-ARP2	path:hsa04142
42	8321	Q9UP38	FZD1	DKFZp564G072, FLJ95923	path:hsa04310,path:hsa04916,path:hsa05166,path:hsa05200,path:hsa05217
43	10371	Q14563	SEMA3A	Hsema-I, Hsema-III, MGC133243, SEMA1, SEMAD, SEMAIII, SEMAL, SemD, coll-1	path:hsa04360	21953449
44	1395	Q13324	CRHR2	CRFR2	path:hsa04080
45	1662	Q13206	DDX10	HRH-J8
46	55173	P82664	MRPS10	MSTP040, FLJ10567, MRP-S10, PNAS-122
47	10450	Q9UNP9	PPIE	RP1-118J21.1, CYP-33, CYP33, MGC111222, MGC3736	path:hsa03040
48	6786	Q13586	STIM1	D11S4896E, GOK		19574842,21640715
49	5001	O43913	ORC5L	ORC5, ORC5P, ORC5T	path:hsa04110
50	51119	Q9Y3A5	SBDS	CGI-97, FLJ10917, SDS, SWDS	path:hsa03008	10340704,11013393,12573109,1491596,15201965,1530572,15929221,1605626,16220531,1688856,17313833,1795018,17953985,1802723,18059182,18085221,1827844,18324336,2127917,22077725,22565641,2302174,2387308,2533206,2582498,2834062,2857724,2886510,2906550,3033894,3045269,3046962,3060470,3095129,3198696,3722265,3803603,6088553,6186675,7702617,7796460,8095443,8227211,8608140,8699528,9291485,9511466,9716607,98…
51	55253	Q9NV66	TYW1	FLJ10900, MGC23001, MGC60291, RSAFD1, TYW1A, YPL207W
52	84693		MCEE	GLOD2	path:hsa00280,path:hsa00630,path:hsa00640,path:hsa01100
53	7511	Q5T6H7	XPNPEP1	RP11-451M19.1, SAMP, XPNPEP, XPNPEPL, XPNPEPL1
54	57154	Q547Q3	SMURF1	KIAA1625	path:hsa04120,path:hsa04144,path:hsa04350
55	85865	A4D1E9	GTPBP10	UG0751c10, DKFZp686A10121, FLJ38242, MGC104191, ObgH2
56	23769	Q9NZU1	FLRT1	UNQ752/PRO1483, MGC21624
57	8992	O15342	ATP6V0E1	ATP6H, ATP6V0E, M9.2, Vma21, Vma21p	path:hsa00190,path:hsa01100,path:hsa04145,path:hsa04721,path:hsa04966,path:hsa05110,path:hsa05120,path:hsa05323
58	22859	O94910	LPHN1	CIRL1, CL1, LEC2		16061679,24064382
59	51465	Q9Y385	UBE2J1	CGI-76, HSPC153, HSPC205, HSU93243, MGC12555, NCUBE-1, NCUBE1, Ubc6p	path:hsa04120,path:hsa04141,path:hsa05012
60	53616	Q9P0K1	ADAM22	MDC2, MGC149832
61	9069	P56749	CLDN12			16382445
62	57678	Q9HCL2	GPAM	RP11-426E5.2, GPAT, GPAT1, KIAA1560, MGC26846	path:hsa00561,path:hsa00564,path:hsa01100
63	2792	P63211	GNGT1	GNG1	path:hsa04062,path:hsa04724,path:hsa04725,path:hsa04744
64	7092	O43897	TLL1	ASD6, TLL
65	306	P12429	ANXA3	ANX3
66	5996	Q08116	RGS1	1R20, BL34, IER1, IR20
67	10165	Q9UJS0	SLC25A13	ARALAR2, CITRIN, CTLN2		19117692,19879702
68	174	P02771	AFP	FETA, HPAFP		16306258,22043322
69	1040	Q92903	CDS1	CDS	path:hsa00564,path:hsa01100,path:hsa04070	21660974
70	26130	Q14C86	GAPVD1	RP11-184B22.1, DKFZp434C212, GAPEX5, KIAA1521, MGC138847, MGC138848, RAP6
71	57333	Q96D15	RCN3	UNQ239/PRO272, RLP49
72	55619	Q96BY6	DOCK10	DKFZp781A1532, DRIP2, Nbla10300, ZIZ3
73	145173		B3GALTL	RP11-367C11.1, B3GLCT, B3GTL, B3Glc-T, Gal-T, beta3Glc-T	path:hsa00514
74	3632	Q14642	INPP5A	RP11-288G11.1, 5PTASE, DKFZp434A1721, MGC116947, MGC116949	path:hsa00562,path:hsa01100,path:hsa04070
75	2262	P78333	GPC5
76	79983		POF1B	RP1-75N13.2, FLJ22792, POF, POF2B		19129074
77	80005	Q9H7D0	DOCK5	DKFZp451J181, DKFZp779M164, DKFZp781J211		20217129
78	26960	Q8NFP9	NBEA	RP11-270C18.1, BCL8B, LYST2
79	84106	Q96QH2	PRAM1	MGC39864, PML-RAR, PRAM-1		11161223
80	54677	Q9UKG9	CROT	COT	path:hsa04146	14557273
81	7458	Q15056	EIF4H	KIAA0038, WBSCR1, WSCR1
82	9986	Q9Y256	RCE1	FACE2, RCE1A, RCE1B		11007785
83	79888	Q8NF37	LPCAT1	AYTL2, FLJ12443, FLJ41609, PFAAP3, lpcat	path:hsa00564,path:hsa00565,path:hsa01100
84	57094		CPA6	CPAH
85	51364	O75800	ZMYND10	LUCA12.4, BLU, FLU		19567400
86	8896	P41223	BUD31	EDG-2, EDG2, G10, MGC111202, YCR063W, fSAP17	path:hsa03040	10216094
87	55072	Q96EP0	RNF31	FLJ10111, FLJ23501, HOIP, MGC19975, ZIBRA
88	27154	Q17RB6	BRPF3	RP3-524E15.1
89	115290	Q96EF6	FBXO17	FBG4, FBX26, FBXO26, FLJ11798, FLJ25205, FLJ58300, Fbx17, MGC9379
90	9723	O15041	SEMA3E	KIAA0331, M-SEMAH, M-SemaK, SEMAH, coll-5	path:hsa04360	10841250,11005695,12356783,12801047,12801051,15607390,15734629,15766833,15766834,15766835,15808752,15808774,15837245,15837246,15837247,15837248,15893168,15963413,16022951,16098424,16386683,16630987,16697310,16703753,16756772,16781366,16814667,16843171,17010788,17174179,17207716,17276176,17276188,17448368,17572245,17572247,17764856,17888837,17903638,18154970,18279734,18420096,18510958,18565394,186…
91	26873	O14841	OPLAH	5-Opase, DKFZp434H244, OPLA	path:hsa00480
92	253959	Q6GYQ0	RALGAPA1	DKFZp566D133, DKFZp667F074, GARNL1, GRIPE, KIAA0884, TULIP1
93	10926	Q9UBU7	DBF4	ASK, CHIF, DBF4A, ZDBF1	path:hsa04110	18068334,19458229,23561528,9716607
94	57670	Q9HCM3	KIAA1549	FLJ11731, FLJ38703, FLJ40644
95	55213	Q8IY29	RCBTB1	CLLD7, CLLL7, GLP, MGC33184, RP11-185C18.1		22155554
96	10467	O43257	ZNHIT1	CG1I, ZNFN4A1
97	7978	Q99551	MTERF	MGC131634

## Sheet: mda_gpec
Rank	Entrez gene	Uniprot AC	Official symbol	Alternative symbol	KEEG pathways	PubMed
1	3717	O60674	JAK2	JTK10	path:hsa04062,path:hsa04630,path:hsa04725,path:hsa04920,path:hsa05140,path:hsa05145,path:hsa05152,path:hsa05162,path:hsa05164	17098432,17121906,17675586,18587580,19080518,20053498,21122157,21198544,21518725,23051955
2	84433	Q9BXL7	CARD11	BIMP3, CARMA1, MGC133069	path:hsa04660,path:hsa04662
3	23081		KDM4C	RP11-169L18.1, FLJ25949, GASC1, JHDM3C, JMJD2C, KIAA0780, bA146B14.1
4	7450	P04275	VWF	F8VWF, VWD	path:hsa04510,path:hsa04512,path:hsa04610	15932712,16306802,18048096,20542807,22511557
5	11238		CA5B	CA-VB, MGC39962	path:hsa00910
6	23408	Q9NXA8	SIRT5	FLJ36950, SIR2L5
7	6257	P28702	RXRB	DADB-100D22.1, DAUDI6, H-2RIIBP, MGC1831, NR2B2, RCoR-1	path:hsa03320,path:hsa04920,path:hsa05200,path:hsa05216,path:hsa05222,path:hsa05223
8	8573	O14936	CASK	RP11-540L11.1, CAGH39, CAMGUK, CMG, FGS4, FLJ22219, FLJ31914, LIN2, MICPCH, TNRC8	path:hsa04530	22126583
9	5422	P09884	POLA1	DKFZp686K1672, POLA, p180	path:hsa00230,path:hsa00240,path:hsa01100,path:hsa03030	17634287
10	5218	O94921	CDK14	KIAA0834, PFTAIRE1, PFTK1
11	7027	Q5JSB6	TFDP1	RP11-230F18.1, DP1, DRTF1, Dp-1	path:hsa04110,path:hsa04350	9766655
12	5613	P51817	PRKX	PKX1	path:hsa04010,path:hsa04020,path:hsa04062,path:hsa04114,path:hsa04210,path:hsa04270,path:hsa04310,path:hsa04340,path:hsa04540,path:hsa04720,path:hsa04724,path:hsa04725,path:hsa04740,path:hsa04742,path:hsa04910,path:hsa04912,path:hsa04914,path:hsa04916,path:hsa04961,path:hsa04962,path:hsa04970,path:hsa04971,path:hsa04976,path:hsa05020,path:hsa05110,path:hsa05146,path:hsa05166,path:hsa05414
13	4853	Q04721	NOTCH2	AGS2, hN2	path:hsa04320,path:hsa04330	22970250
14	10549	Q13162	PRDX4	AOE37-2, PRX-4		12080185
15	9282	O60244	MED14	CRSP150, CRSP2, CSRP, CXorf4, DRIP150, EXLM1, MGC104513, RGR1, TRAP170
16	5277	P37287	PIGA	GPI3, PIG-A	path:hsa00563,path:hsa01100
17	1585	P19099	CYP11B2	ALDOS, CPN2, CYP11B, CYP11BL, P-450C18, P450C18, P450aldo	path:hsa00140,path:hsa01100
18	3663	Q13568	IRF5	SLEB10	path:hsa04620
19	5603	O15264	MAPK13	RP1-179N16.4, MGC99536, PRKM13, SAPK4, p38delta	path:hsa04010,path:hsa04370,path:hsa04380,path:hsa04620,path:hsa04621,path:hsa04622,path:hsa04660,path:hsa04664,path:hsa04670,path:hsa04722,path:hsa04912,path:hsa04914,path:hsa05014,path:hsa05120,path:hsa05131,path:hsa05133,path:hsa05140,path:hsa05142,path:hsa05145,path:hsa05152,path:hsa05160,path:hsa05164	20224928
20	7942	P19484	TFEB	RP4-696P19.3, ALPHATFEB, BHLHE35, TCFEB
21	30011	Q96B97	SH3KBP1	RP11-345L8.1, CD2BP3, CIN85, GIG10, HSB-1, HSB1, MIG18	path:hsa04144	19835627
22	8826	P46940	IQGAP1	HUMORFA01, KIAA0051, SAR1, p195	path:hsa04520,path:hsa04810	1348005
23	6197	P51812	RPS6KA3	RP11-393H10.3, CLS, HU-3, ISPK-1, MAPKAPK1B, MRX19, RSK, RSK2, S6K-alpha3, p90-RSK2, pp90RSK2	path:hsa04010,path:hsa04114,path:hsa04150,path:hsa04720,path:hsa04722,path:hsa04914	17620438,18339873,19289628,23593654
24	9230	Q15907	RAB11B	H-YPT3, MGC133246	path:hsa04144,path:hsa04962	11495908,14567990
25	5127	Q00536	CDK16	FLJ16665, PCTAIRE, PCTAIRE1, PCTGAIRE, PCTK1
26	7498	P47989	XDH	XO, XOR	path:hsa00230,path:hsa00232,path:hsa00983,path:hsa01100,path:hsa04146
27	1740	Q15700	DLG2	DKFZp781D1854, DKFZp781E0954, FLJ37266, MGC131811, PSD-93, PSD93, chapsyn-110
28	7407	P26640	VARS	DAAP-21F2.2, G7A, VARS1, VARS2	path:hsa00290,path:hsa00970
29	5931	Q16576	RBBP7	RP11-716A19.5, MGC138867, MGC138868, RbAp46		11919195
30	83732	Q9BRS2	RIOK1	RP11-288G3.1, AD034, FLJ30006, MGC12903, RRP10, bA288G3.1	path:hsa03008
31	1803	P27487	DPP4	ADABP, ADCP2, CD26, DPPIV, TP103	path:hsa04974	22261805
32	5160	P08559	PDHA1	RP11-723P2.1, PDHA, PDHCE1A, PHE1A	path:hsa00010,path:hsa00020,path:hsa00290,path:hsa00620,path:hsa00650,path:hsa01100
33	6102	O75695	RP2	DELXp11.3, KIAA0215, NME10, TBCCD2, XRP2		12417528
34	4800	P23511	NFYA	CBF-A, CBF-B, FLJ11236, HAP2, NF-YA	path:hsa04612,path:hsa05152	16361573,19318582,19363467,20332234,21987172,22245726,24062525,24062526
35	7543	P17010	ZFX	ZNF926
36	28227	Q9Y5P8	PPP2R3B	LL0YNC03-56G10.1, FLJ60425, NYREN8, PPP2R3L, PPP2R3LY, PR48	path:hsa03015
37	9988	Q9Y222	DMTF1	DMP1, DMTF, FLJ25188, FLJ41265, FLJ76054, hDMP1		18319335
38	3911	O15230	LAMA5	RP11-157P1.6, KIAA1907	path:hsa04510,path:hsa04512,path:hsa05145,path:hsa05146,path:hsa05200,path:hsa05222
39	7317	Q5JRS3	UBA1	CTD-2522E6.1, A1S9, A1S9T, A1ST, AMCX1, GXP1, MGC4781, POC20, SMAX2, UBA1A, UBE1, UBE1X	path:hsa04120,path:hsa05012	21517239,23300757
40	4606	Q14324	MYBPC2	MGC163408, MYBPC, MYBPCF
41	2044	P54756	EPHA5	CEK7, EHK1, HEK7, TYRO4	path:hsa04360	22843789,23776197
42	3032	P55084	HADHB	MSTP029, ECHB, MGC87480, MTPB, TP-BETA	path:hsa00062,path:hsa00071,path:hsa00280,path:hsa01100
43	3672	P56199	ITGA1	CD49a, VLA1	path:hsa04510,path:hsa04512,path:hsa04640,path:hsa04810,path:hsa05410,path:hsa05412,path:hsa05414	14984413,16525683
44	27436	Q9HC35	EML4	C2orf2, DKFZp686P18118, ELP120, EMAP-4, EMAPL4, FLJ10942, FLJ32318, ROPP120		23178117
45	1107	Q2TAZ1	CHD3	Mi-2a, Mi2-ALPHA, ZFH		15868904,21911455
46	6556	P49279	SLC11A1	LSH, NRAMP, NRAMP1	path:hsa04142,path:hsa04978	9645476
47	50509	P25940	COL5A3		path:hsa04510,path:hsa04512,path:hsa04974,path:hsa05146
48	6907	A8K044	TBL1X	EBI, SMAP55, TBL1	path:hsa04310	22488087
49	80781	P39060	COL18A1	FLJ27325, FLJ34914, KNO, KNO1, MGC74745	path:hsa04974	12030117,16581970,16943851,17705027,19462478,20130910,20844568,21133635,21532504,22335953,22340106,23154549
50	1968	P41091	EIF2S3	EIF2, EIF2G, EIF2gamma, eIF-2gA	path:hsa03013	16679552,17825817,21220510,22253692
51	7403	O15550	KDM6A	RP13-886N14.3, DKFZp686A03225, MGC141941, UTX, bA386N14.2		23266085
52	4799	Q12986	NFX1	DKFZp779G2416, MGC20369, NFX2		17979224
53	26268	Q9UK97	FBXO9	DKFZp434C0118, FBX9, KIAA0936, NY-REN-57, VCIA1, dJ341E18.2
54	57819	Q6FGG1	LSM2	DAAP-21F2.6, C6orf28, G7b, YBL026W, snRNP	path:hsa03018,path:hsa03040	18687998,23071587
55	8777	Q4LE30	MPDZ	RP11-382H24.1, DKFZp781P216, FLJ25909, FLJ34626, FLJ90240, MUPP1	path:hsa04530
56	3052	P53701	HCCS	CCHL, DKFZp779I1858, MCOPS7	path:hsa00860	24400091
57	522	P18859	ATP5J	ATP5, ATP5A, ATPM, CF6, F6	path:hsa00190,path:hsa01100,path:hsa05010,path:hsa05012,path:hsa05016	10326788,12467222,24167783
58	9104	Q15493	RGN	CTD-2522E6.2, RC, SMP30	path:hsa00030,path:hsa00053,path:hsa01100	10421546,10945625,15366720,17344945,17935295,18691807,19158118,20484937,21034425,21233254,21517239,22357252,22774761,23300757,24403492
59	7072	P31483	TIA1	TIA-1		11595690,11745194
60	1964	P47813	EIF1AX	RP11-393H10.1, EIF1A, EIF1AP1, EIF4C, eIF-1A, eIF-4C	path:hsa03013	16322899
61	10371	Q14563	SEMA3A	Hsema-I, Hsema-III, MGC133243, SEMA1, SEMAD, SEMAIII, SEMAL, SemD, coll-1	path:hsa04360	21953449
62	1071	P11597	CETP	HDLCQ10
63	56474	Q9NRF8	CTPS2	RP11-759L5.3, DKFZp686C17207, FLJ43358, MGC32997	path:hsa00240,path:hsa01100
64	3696	P26012	ITGB8		path:hsa04510,path:hsa04512,path:hsa04514,path:hsa04810,path:hsa05410,path:hsa05412,path:hsa05414
65	11168	O75475	PSIP1	DFS70, LEDGF, MGC74712, PAIP, PSIP2, p52, p75		21116413
66	115426	Q96PU4	UHRF2	RP11-472F14.2, DKFZp434B0920, DKFZp686G0837, MGC33463, NIRF, RNF107, URF2		19249859,19660809,19896997,20403397,22137125,22435704,22944301,23182923
67	1438	P15509	CSF2RA	CD116, CDw116, CSF2R, CSF2RAX, CSF2RAY, CSF2RX, CSF2RY, GM-CSF-R-alpha, GMCSFR, GMR, MGC3848, MGC4838	path:hsa04060,path:hsa04630,path:hsa04640,path:hsa05200
68	8911	Q9P0X4	CACNA1I	RP1-172B20.4, Cav3.3, KIAA1120	path:hsa04010,path:hsa04020
69	8905	P56377	AP1S2	DC22, MGC:1902, MRX59, SIGMA1B	path:hsa04142
70	55568	Q86SR1	GALNT10	DKFZp586H0623, FLJ00205, FLJ11715, GALNACT10, PPGALNACT10, PPGANTASE10	path:hsa00512,path:hsa01100
71	5634	P11908	PRPS2	PRSII	path:hsa00030,path:hsa00230,path:hsa01100
72	84679	Q96T83	SLC9A7	NHE7, SLC9A6
73	1183	P51793	CLCN4	CLC4, ClC-4, ClC-4A, MGC163150
74	412	P08842	STS	ARSC, ARSC1, ASC, ES, SSDD, XLI	path:hsa00140	20368975,21364753
75	7461	Q9UDT6	CLIP2	CLIP, CLIP-115, CYLN2, KIAA0291, MGC11333, WBSCR3, WBSCR4, WSCR3, WSCR4		20949633
76	23304	Q8IWV8	UBR2	C6orf133, DKFZp686C08114, FLJ36357, KIAA0349, MGC71112, RP3-392M17.3, bA49A4.1, dJ242G1.1, dJ392M17.3
77	8935	O75563	SKAP2	MGC10411, MGC33304, PRAP, RA70, SAPS, SCAP2, SKAP-HOM, SKAP55R
78	1654	O00571	DDX3X	DBX, DDX14, DDX3, HLP2	path:hsa04622	21901385
79	54539	Q9NX14	NDUFB11	CTD-2522E6.3, ESSS, FLJ20494, MGC111182, NP17.3, Np15, P17.3	path:hsa00190,path:hsa05010,path:hsa05012,path:hsa05016	21517239,23300757
80	53616	Q9P0K1	ADAM22	MDC2, MGC149832
81	55183	Q5UIP0	RIF1	DKFZp434D1026, DKFZp781N1478, FLJ12870
82	57510	Q9HAV4	XPO5	RP3-337H4.5, FLJ14239, FLJ32057, FLJ45606, KIAA1291	path:hsa03013
83	360	Q92482	AQP3	GIL	path:hsa04962	11801544,12211070,1352357,16003026,16362868,16428938,16428942,16515784,16651477,16750622,17289176,17321614,18098182,18772180,18956139,19118059,19393147,19420364,19691091,19702678,20471545,21285877,21680302,21903281,21959255,22012004,22119995,22267425,22494103,22695940,22829507,22944301,23174392,7989352
84	54507	Q6UY14	ADAMTSL4	PP1396, TSRC1
85	5137	Q14123	PDE1C	Hcam3	path:hsa00230,path:hsa04020,path:hsa04740
86	8239	Q93008	USP9X	DFFRX, FAF, FAM		12943817
87	10943	Q8N5Y2	MSL3	DKFZp586J1822, MSL3L1
88	51360	O43462	MBTPS2	FLJ32174, IFAP, S2P	path:hsa04141
89	23430		TPSD1	MCP7-LIKE, MCP7L1, MGC95428, MMCP-7L
90	257397	A6NDD9	TAB3	MAP3K7IP3, MGC45404, NAP1	path:hsa04621	20708153
91	167227	Q8IU60	DCP2	FLJ33245, NUDT20	path:hsa03018
92	222962		SLC29A4	PSEC0113, ENT4, FLJ34923, PMAT
93	9270	O14713	ITGB1BP1	DKFZp686K08158, ICAP-1A, ICAP-1B, ICAP-1alpha, ICAP1, ICAP1A, ICAP1B
94	8241	P98175	RBM10	CTD-2522E6.5, DXS8237E, GPATC9, GPATCH9, KIAA0122, MGC1132, MGC997, S1-1, TARPS, ZRANB5		21517239,23300757
95	54760	Q6UW60	PCSK4	UNQ2757/PRO6496, DKFZp434B217, MGC34749, PC4, SPC5
96	10743	Q7Z5J4	RAI1	DKFZp434A139, KIAA1820, MGC12824, SMCR, SMS		8813462
97	55770	Q96KP1	EXOC2	RP11-164H16.2, FLJ11026, SEC5, SEC5L1, Sec5p		15205466
98	8544	O00625	PIR
99	51200	Q9UI42	CPA4	tcag7.359, CPA3
100	10350	Q8IUA7	ABCA9	DKFZp686F2450, EST640918, MGC75415	path:hsa02010
101	5875	Q92696	RABGGTA	PTAR3
102	4241	P08582	MFI2	CD228, FLJ38863, MAP97, MGC4856, MTF1
103	387509		GPR153	DKFZp762B2210, PGR1
104	364		AQP7	RP11-311H10.6, AQP7L, AQP9, AQPap, MGC149555, MGC149556	path:hsa03320
105	8237	B2RTX1	USP11	RP4-659F15.2, UHX1
106	8406	P78539	SRPX	DRS, ETX1, SRPX1		11839682,12608786,14500373,21423464
107	9767	Q92613	PHF16	JADE3, KIAA0215, MGC138748, MGC138749
108	57605	Q9BZ72	PITPNM2	KIAA1457, NIR3, RDGB2, RDGBA2
109	415	P51690	ARSE	CDPX, CDPX1, CDPXR, MGC163310
110	85415	Q8IUC4	RHPN2	P76RBE, RHOBP
111	7629	P36508	ZNF76	RP3-329A5.7, D6S229E, ZNF523, Zfp523
112	51087		YBX2	CONTRIN, CSDA3, DBPC, MGC45104, MSY2
113	4648		MYO7B	hCG_42606, DKFZp686A08248
114	155368		WBSCR27	MGC40131
115	4267	P14209	CD99	HBA71, MIC2, MIC2X, MIC2Y, MSK5X	path:hsa04514,path:hsa04670	18404886
116	9946	Q8TBV9	CRYZL1	4P11, QOH-1
117	3127	Q30154	HLA-DRB5	hCG_1998957, FLJ76359, HLA-DRB	path:hsa04145,path:hsa04514,path:hsa04612,path:hsa04640,path:hsa04672,path:hsa04940,path:hsa05140,path:hsa05145,path:hsa05150,path:hsa05152,path:hsa05164,path:hsa05166,path:hsa05310,path:hsa05320,path:hsa05322,path:hsa05323,path:hsa05330,path:hsa05332,path:hsa05416
118	112937		GLB1L3	FLJ90231
119	207063	Q8N5I4	DHRSX	RP11-325D5.2, CXorf11, DHRS5X, DHRS5Y, DHRSXY, DHRSY, SDR46C1
120	79956	Q7Z2K6	ERMP1	RP11-207C16.6, FXNA, KIAA1815, bA207C16.3
121	94056	Q96A49	SYAP1	PRO3113, DKFZp686K221, FLJ14495, FLJ44185
122	79176		FBXL15	RP11-18I14.1, FBXO37, FLJ16137, Fbl15, JET, MGC11279, PSD		11595722,20974239,21401339,21474115,22031893,22571255,23422405,23638802,23769993
123	23358	Q9UPU5	USP24	hCG_33036, FLJ31309, KIAA1057
124	11240		PADI2	RP1-37C10.6, KIAA0994, PAD-H19, PAD2, PDI2		18923545
125	11158	Q9UNT1	RABL2B	FLJ93981, FLJ98216
126	8642	Q96JQ0	DCHS1	CDH25, CDHR6, FIB1, FLJ11790, KIAA1773, PCDH16
127	145497		C14orf166B
128	55799	Q8IZS8	CACNA2D3	HSA272268	path:hsa04010,path:hsa04260,path:hsa05410,path:hsa05412,path:hsa05414
129	6322		SCML1	RP3-389A20.1
130	57604		C8orf79	FLJ36980, KIAA1456, MGC43113
