# Supplementary material for: The stepwise evolution of the exome during acquisition of docetaxel resistance in breast cancer cells
Source: BMC Genomics. 2016 Jun 9;17:442. doi: 10.1186/s12864-016-2749-4 (PMC4899892; doi:10.1186/s12864-016-2749-4)
Supplement: Additional file 5: — Sheet 1: Contains a list of genes included in the GPEC analysis performed on selected genes in each stage (sub-line). Data shown for both cell lines: MCF-7 and MDA-MB-231. Also, a literature-curated list of genes with known association to taxane resistance is given (Ehlers et al, unpublished observations). Sheet 2: Results for the GPEC analysis performed on selected genes in each stage (sub-line) of the MCF-7 cell line. Sheet 3: Same as sheet 2, but with data for the MDA-MB-231 sub-lines. Sheet 4: A data sheet containing the top 10 genes from the GPEC analysis performed on selected genes in each stage (sub-line). Data shown for MCF-7 and MDA-MB-231 sub-lines. (XLSX 106 kb) [file 12864_2016_2749_MOESM5_ESM.xlsx]

## Sheet: mcf7_classA_cnv_expr
MCF-7						MDA-MB-231						Curated genes: Genes with known association to taxane resistance as identified by literature curation [Ehlers et al., manuscript in preparation]
Genes with class A mutation or CNA						Genes with class A mutation or CNA						Symbol
Stage 2	Stage 3	Stage 4	Stage 5	Stage 6		Stage 2	Stage 3	Stage 4	Stage 5	Stage 6		ABCB1
ANXA8L2	ABCB1	AP4M1	ALDH3A1	ANXA3		CHD3	ABCA9	ABCB1	EXOC2	ADAMTSL4		ABCC1
ARHGEF37	ABCB4	ATP5SL	CPA6	ARPC1B		COL5A3	ACOT9	ADAM22	FBXO9	AQP3		ABCC2
BPIFB6	ACVR1	CDS1	HTATIP2	ATP6V0E1		CYP11B2	AP1S2	CA5B	GALNT10	AQP7		ABCC3
CDH23	ADAM22	E2F4	L3HYPDH	B3GALTL		DCP2	APOO	CCDC167	HCCS	C14orf166B		ABCG2
DDX10	AFP	GPAM	LPHN1	BCAN		GPR153	ARSE	CDK14	IRF5	CACNA1I		ADD3
INPP5A	AKAP9	LPCAT1	MCEE	BRPF3		HADHB	ASMTL	CDK16	ITGA1	CACNA2D3		AHR
KIAA1549	BUD31	PPIE	PDCD2L	C19orf54		HLA-DRB5	ATP5J	CNPY3	ITGB1BP1	CARD11		AKR1C3
MROH2B	C7orf23	SLC25A13	PRKRIP1	CASP4		LAMA5	CASK	COL18A1	SMS	CETP		AKT1
MYO18A	CCDC85A	ZFYVE26	RCE1	CDH23		MYBPC2	CCDC64	CPA4	SRPX	DCHS1		AKT2
NIPAL4	CDC25B	ZZEF1	TPMT	CRHR2		NA (TF_binding_site_variant)	CD99	CRYZL1	UBR2	DPP4		AMFR
RYR2	CFL1		TXNDC16	DMD		PCSK4	CLCN4	DMTF1		FAM71F2		ARL2
TMEM175	CLDN12		ZBTB4	DOCK10		RHPN2	CLIP2	GLB1L3		FBXL15		ATP2B2
ZMYND10	CNTNAP3B			DOCK5		TPSD1	CSF2RA	HLA-DRB5		GXYLT2		AURKA
	CROT			EIF4H		WBSCR27	CTPS2	JAK2		KIAA1456		BAK1
	CUL7			FBN2			DDX3X	KIAA1324L		MFI2		BAX
	CYP51A1			FES			DHRSX	LSM2		MYO7B		BBS4
	DBF4			FKBP1A			DLG2	NDUFB11		NOTCH2		BCAR1
	DMTF1			HAP1			EIF1AX	NFX1		PADI2		BCL2
	FAM126A			KIAA1211			EIF2S3	NFYA		PITPNM2		BCL2L1
	FBXO17			NBEA			EML4	PDE1C		RAB11B		BECN1
	FGFRL1			NEK8			EPHA5	PIR		RABGGTA		BIRC5
	FLRT1			PHTF2			ERMP1	PRICKLE4		RABL2B		BRCA1
	FZD1			PIH1D1			FUNDC1	PRKX		RXRB		BRCA2
	GAPVD1			PIM2			IGSF9B	RIOK1		SIRT5		BTG3
	GNGT1			POF1B			IQGAP1	RP2		SLC11A1		C7orf23
	GPC5			PON2			ITGB8	RUNDC3B		SLC29A4		CA12
	GRB14			PPM1F			KDM4C	SEMA3A		TFDP1		CA9
	GTPBP10			PRAM1			KDM6A	SKAP2		TPRA1		CARD10
	IRF9			RALGAPA1			MAPK13	TFEB		TPSD1		CASP3
	KIAA1324L			RCBTB1			MBTPS2	UHRF2		UBAC2		CASP7
	MRPS10			RCN3			MED14	VCX3A		USP24		CASP9
	MTERF			RDX			MPDZ	XPO5		VWF		CASR
	NTN1			SAMD15			MSL3	YBX2		WDR27		CAT
	OPLAH			SBDS			MTCH1	ZNF76		XDH		CAV1
	OR13J1			SKOR1			NCKAP5			ZCCHC2		CCL2
	PEX1			SLC22A6			NHS			ZXDB		CCNA1
	PITPNA			STAG3L4			OR10G7					CCNB1
	PRELID2			STIM1			PDHA1					CCND1
	PTCD1			TLK1			PHF16					CD24
	RBM42			TLL1			PIGA					CD276
	RGS1			TMEM135			POLA1					CD40LG
	RNF31			TMEM60			PPP2R3B					CDK1
	RUNDC3B			TRIM46			PRDX4					CDK2
	RUVBL2			TRRAP			PRPS2					CDKN1A
	SEMA3A			TYW1			PSIP1					CDKN1B
	SEMA3C			ZC3H12D			RBBP7					CDKN2A
	SEMA3E						RBM10					CFLAR
	SLC25A40						RGN					CLIP1
	SMC3						RIF1					CLU
	SMURF1						RPS6KA3					CSAG3
	SRI						SCML1					CTGF
	TADA2B						SH3KBP1					CTNND2
	TSHZ1						SLC9A7					CUL3
	UBE2J1						STS					CXCL12
	XPNPEP1						SYAP1					CXCL13
	ZNF470						TAB3					CXCR5
	ZNF628						TBL1X					CYCS
	ZNHIT1						TIA1					CYP1A1
							TXLNG					CYP1B1
							UBA1					CYP2C8
							USP11					CYP3A5
							USP9X					CYR61
							VARS					DIABLO
							WWC3					DIRAS3
							ZFX					E2F3
							ZNF441					ERBB2
							ZNF558					ERBB3
							ZNF673					ERBB4
												ESR1
												FGF2
												FGFR1OP
												FGFR4
												FOXM1
												FOXO3
												GAMT
												GDF3
												GFRA1
												GNB2L1
												GSTA1
												GSTP1
												HNF4A
												HSP90AA1
												HSPA5
												IGFBP4
												IL10
												IL24
												IL6
												IL8
												IRF9
												KDM4B
												KEAP1
												KIAA1467
												KIF14
												KIF3A
												KIFC3
												LEP
												LIN28A
												LTB4R2
												MAP2
												MAP2K1
												MAP3K1
												MAPK1
												MAPK14
												MAPT
												MCAM
												MDM2
												MED13L
												MELK
												METRN
												MIR125A
												MIR126
												MIR141
												MIR16-1
												MIR21
												MIR222
												MIR29A
												MIR30A
												MIR34A
												MIR663A
												MIR7-1
												MTHFR
												MYC
												NEK2
												NFKB1
												NINL
												NKAIN1
												NME1
												NOTCH1
												NR1I2
												NR1I3
												PARP1
												PAWR
												PGR
												PIK3CA
												PKD2
												PPP3CA
												PRDX1
												PRL
												PYCARD
												RAB6C
												RAF1
												RAMP1
												RASSF1
												RPN2
												RRM2
												RTKN
												SCUBE2
												SFN
												SIRT6
												SIX1
												SLC25A43
												SNCG
												SP1
												SRI
												STAT3
												STAT5B
												STMN1
												TGFB1
												THNSL2
												TIMP1
												TLN1
												TLR4
												TP53
												TUBB1
												TUBB2A
												TUBB3
												TUBB4
												TUBB6
												TXN
												UGCG
												VEGFA
												XRCC1
												XRCC3
												ZNF217
												ZNF552

## Sheet: mcf7_classA_cnv_expr_gpec_rank
GPEC ranked
Stage 2, MCF-7 SUB-270pM
Rank	Entrez gene	Uniprot AC	Official symbol	Alternative symbol	KEGG pathway	PubMed
1	6262	Q92736	RYR2	RP4-626J7.1, ARVC2, ARVD2, VTSIP	path:hsa04020,path:hsa04260,path:hsa04972,path:hsa05410,path:hsa05412,path:hsa05414	20553295,20801127
2	399687	Q92614	MYO18A	DKFZp686L0243, KIAA0216, MYSPDZ, SPR210
3	64072	A5D6V9	CDH23	RP11-472K8.4, CDHR23, DKFZp434P2350, FLJ00233, FLJ36499, KIAA1774, KIAA1812, MGC102761, USH1D
4	1662	Q13206	DDX10	HRH-J8
5	3632	Q14642	INPP5A	RP11-288G11.1, 5PTASE, DKFZp434A1721, MGC116947, MGC116949	path:hsa00562,path:hsa01100,path:hsa04070
6	51364	O75800	ZMYND10	LUCA12.4, BLU, FLU		10370793,10496651,11745194,11787463,14698135,15837997,16149285,16884360,18711188,18806898,19843072,20383346,21632509,22911759,23014737,23329649,23628417,23884106,8740797,9007130,9728584,9850032
7	57670	Q9HCM3	KIAA1549	FLJ11731, FLJ38703, FLJ40644
Stage 3, MCF-7 SUB-1.2nM
Rank	Entrez gene	Uniprot AC	Official symbol	Alternative symbol	KEGG pathway	PubMed
1	5244	P21439	ABCB4	ABC21, GBD1, MDR2, MDR2/3, MDR3, PFIC-3, PGY3	path:hsa02010,path:hsa04976	16080509,24219920,7912754
2	994	P30305	CDC25B	RP5-1009E24.3	path:hsa04010,path:hsa04110,path:hsa04914
3	90	Q04771	ACVR1	ACTRI, ACVR1A, ACVRLK2, ALK2, FOP, SKR1, TSRI	path:hsa04060,path:hsa04350
4	1595	Q16850	CYP51A1	CP51, CYP51, CYPL1, LDM, P450-14DM, P450L1	path:hsa00100,path:hsa01100	21245939
5	9126	Q9UQE7	SMC3	BAM, BMH, CDLS3, CSPG6, HCAP, SMC3L1	path:hsa04110,path:hsa04114	18844394
6	10856	B3KNL2	RUVBL2	CGI-46, ECP51, INO80J, REPTIN, RVB2, TIH2, TIP48, TIP49B		18672029
7	5189	O43933	PEX1	tcag7.1018, ZWS, ZWS1	path:hsa04146
8	2888	Q14449	GRB14
9	1072	P23528	CFL1	CFL	path:hsa04360,path:hsa04666,path:hsa04810,path:hsa05133	23064469
10	9423	O95631	NTN1	NTN1L	path:hsa04360
11	9988	Q9Y222	DMTF1	DMP1, DMTF, FLJ25188, FLJ41265, FLJ76054, hDMP1		18319335
12	5306	Q00169	PITPNA	MGC99649, PI-TPalpha, PITPN, VIB1A
13	53834	Q8N441	FGFRL1	UNQ480/PRO943, FGFR5, FHFR
14	10194		TSHZ1	NY-CO-33, SDCCAG33, TSH1		10697042,11079171,15561808,16574203,19738452,21122853,21305289,22847786,23800696,7595709,8610231
15	10512	Q99985	SEMA3C	SEMAE, SemE	path:hsa04360
16	9820	Q14999	CUL7	KIAA0076, dJ20C7.5	path:hsa04120
17	10142	Q99996	AKAP9	AKAP-9, AKAP350, AKAP450, CG-NAP, HYPERION, KIAA0803, MU-RMS-40.16A, PRKA9, YOTIAO		18390900
18	8321	Q9UP38	FZD1	DKFZp564G072, FLJ95923	path:hsa04310,path:hsa04916,path:hsa05166,path:hsa05200,path:hsa05217
19	10371	Q14563	SEMA3A	Hsema-I, Hsema-III, MGC133243, SEMA1, SEMAD, SEMAIII, SEMAL, SemD, coll-1	path:hsa04360	21953449
20	55173	P82664	MRPS10	MSTP040, FLJ10567, MRP-S10, PNAS-122
21	7511	Q5T6H7	XPNPEP1	RP11-451M19.1, SAMP, XPNPEP, XPNPEPL, XPNPEPL1
22	57154	Q547Q3	SMURF1	KIAA1625	path:hsa04120,path:hsa04144,path:hsa04350
23	85865	A4D1E9	GTPBP10	UG0751c10, DKFZp686A10121, FLJ38242, MGC104191, ObgH2
24	23769	Q9NZU1	FLRT1	UNQ752/PRO1483, MGC21624
25	51465	Q9Y385	UBE2J1	CGI-76, HSPC153, HSPC205, HSU93243, MGC12555, NCUBE-1, NCUBE1, Ubc6p	path:hsa04120,path:hsa04141,path:hsa05012
26	53616	Q9P0K1	ADAM22	MDC2, MGC149832
27	9069	P56749	CLDN12			16382445
28	2792	P63211	GNGT1	GNG1	path:hsa04062,path:hsa04724,path:hsa04725,path:hsa04744
29	5996	Q08116	RGS1	1R20, BL34, IER1, IR20
30	174	P02771	AFP	FETA, HPAFP		16306258,22043322
31	26130	Q14C86	GAPVD1	RP11-184B22.1, DKFZp434C212, GAPEX5, KIAA1521, MGC138847, MGC138848, RAP6
32	2262	P78333	GPC5
33	54677	Q9UKG9	CROT	COT	path:hsa04146	14557273
34	8896	P41223	BUD31	EDG-2, EDG2, G10, MGC111202, YCR063W, fSAP17	path:hsa03040	10216094
35	55072	Q96EP0	RNF31	FLJ10111, FLJ23501, HOIP, MGC19975, ZIBRA
36	115290	Q96EF6	FBXO17	FBG4, FBX26, FBXO26, FLJ11798, FLJ25205, FLJ58300, Fbx17, MGC9379
37	9723	O15041	SEMA3E	KIAA0331, M-SEMAH, M-SemaK, SEMAH, coll-5	path:hsa04360	10841250,11005695,12356783,12801047,12801051,15607390,15734629,15766833,15766834,15766835,15808752,15808774,15837245,15837246,15837247,15837248,15893168,15963413,16022951,16098424,16386683,16630987,16697310,16703753,16756772,16781366,16814667,16843171,17010788,17174179,17207716,17276176,17276188,17448368,17572245,17572247,17764856,17888837,17903638,18154970,18279734,18420096,18510958,18565394,186…
38	26873	O14841	OPLAH	5-Opase, DKFZp434H244, OPLA	path:hsa00480
39	10926	Q9UBU7	DBF4	ASK, CHIF, DBF4A, ZDBF1	path:hsa04110	18068334,19458229,23561528,9716607
40	10467	O43257	ZNHIT1	CG1I, ZNFN4A1
41	7978	Q99551	MTERF	MGC131634
Stage 4, MCF-7 SUB-7.5nM
Rank	Entrez gene	Uniprot AC	Official symbol	Alternative symbol	KEGG pathway	PubMed
1	1874	Q16254	E2F4	E2F-4	path:hsa04110,path:hsa04350	15611646,23632482
2	9179	O00189	AP4M1	CPSQ3, MU-4, MU-ARP2	path:hsa04142
3	10450	Q9UNP9	PPIE	RP1-118J21.1, CYP-33, CYP33, MGC111222, MGC3736	path:hsa03040
4	57678	Q9HCL2	GPAM	RP11-426E5.2, GPAT, GPAT1, KIAA1560, MGC26846	path:hsa00561,path:hsa00564,path:hsa01100
5	10165	Q9UJS0	SLC25A13	ARALAR2, CITRIN, CTLN2		19117692,19879702
6	1040	Q92903	CDS1	CDS	path:hsa00564,path:hsa01100,path:hsa04070	21660974
7	23140	O43149	ZZEF1	FLJ10821, FLJ23789, FLJ45574, KIAA0399, MGC166929, ZZZ4
8	79888	Q8NF37	LPCAT1	AYTL2, FLJ12443, FLJ41609, PFAAP3, lpcat	path:hsa00564,path:hsa00565,path:hsa01100
Stage 5, MCF-7 SUB-45nM
Rank	Entrez gene	Uniprot AC	Official symbol	Alternative symbol	KEGG pathway	PubMed
1	7172	P51580	TPMT		path:hsa00983	20157331
2	218	P30838	ALDH3A1	ALDH3, ALDHIII, MGC10406	path:hsa00010,path:hsa00340,path:hsa00350,path:hsa00360,path:hsa00410,path:hsa00980,path:hsa00982,path:hsa01100
3	10553	Q9BUP3	HTATIP2	CC3, FLJ26963, SDR44U1, TIP30
4	84693		MCEE	GLOD2	path:hsa00280,path:hsa00630,path:hsa00640,path:hsa01100
5	22859	O94910	LPHN1	CIRL1, CL1, LEC2		16061679,22847181
6	9986	Q9Y256	RCE1	FACE2, RCE1A, RCE1B		11007785
7	57094		CPA6	CPAH
Stage 6, MCF-7 RES
Rank	Entrez gene	Uniprot AC	Official symbol	Alternative symbol	KEGG pathway	PubMed
1	2242	P07332	FES	FPS	path:hsa04360	19647441
2	5962	Q6PKD3	RDX	DFNB24	path:hsa04810
3	837	P49662	CASP4	ICE(rel)II, ICEREL-II, ICH-2, Mih1/TX, TX		10080589,10100596,10190789,10210536,10210551,10370788,10383885,10550135,10557057,10561233,10561292,10601557,10602425,10622224,10628871,10669317,10673529,10694600,10713698,10762750,10828884,10834027,10963637,11032588,11036961,11072171,11085382,11094320,11122830,11159798,11172600,11179493,11240255,11241232,11275363,11283128,11320034,11391862,11420638,11420663,11521190,11552226,11553461,11593424,115…
4	8295	Q9Y4A5	TRRAP	FLJ10671, PAF350/400, PAF400, STAF40, TR-AP, Tra1	path:hsa05166	16773180
5	63827	Q96GW7	BCAN	RP11-66D17.1, BEHAB, CSPG7, MGC13038
6	11040	Q9P1W9	PIM2		path:hsa05221
7	9874	Q9UKI8	TLK1	KIAA0137, PKU-beta
8	64072	A5D6V9	CDH23	RP11-472K8.4, CDHR23, DKFZp434P2350, FLJ00233, FLJ36499, KIAA1774, KIAA1812, MGC102761, USH1D
9	1756	Q8WYD9	DMD	GS1-19O24.1, BMD, CMD3B, DXS142, DXS164, DXS206, DXS230, DXS239, DXS268, DXS269, DXS270, DXS272	path:hsa05410,path:hsa05412,path:hsa05414,path:hsa05416	19574773,20224928,21104229
10	2280	P62942	FKBP1A	RP11-314N13.2, FKBP-12, FKBP1, FKBP12, FKBP12C, PKC12, PKCI2, PPIASE		10939594,11326318,11774038,11988841,15197278,15485845,16289420,17088539,18599999,18806740,19131583,19732725,19925836,20018861,24036847,9073309
11	9647	P49593	PPM1F	CAMKP, CaMKPase, FEM-2, KIAA0015, POPX2, hFEM-2
12	9356	Q4U2R8	SLC22A6	FLJ55736, HOAT1, MGC45260, OAT1, PAHT, ROAT1		15901346,17186002
13	284086	Q86SG6	NEK8	JCK, MGC138445, NEK12A, NPHP9		18997440
14	5445	Q15165	PON2		path:hsa01100
15	10095	O15143	ARPC1B	ARC41, p40-ARC, p41-ARC	path:hsa04666,path:hsa04810,path:hsa05100,path:hsa05130,path:hsa05131
16	2201	P35556	FBN2	CCA, DA9		24460787
17	9001	P54257	HAP1	HAP2, HIP5, HLP, hHLP1	path:hsa05016	16004887,22737449
18	1395	Q13324	CRHR2	CRFR2	path:hsa04080
19	6786	Q13586	STIM1	D11S4896E, GOK		19574842,21640715
20	51119	Q9Y3A5	SBDS	CGI-97, FLJ10917, SDS, SWDS	path:hsa03008	10223637,11245455,12115328,15201965,16432172,16465422,16675842,17953985,18085221,18623520,18701842,18813927,22376183,22512726,22643225,22803692,24035328,2857724,2886510,2906550,7820858,8095443,8699528,9511466,9716607,9826430
21	55253	Q9NV66	TYW1	FLJ10900, MGC23001, MGC60291, RSAFD1, TYW1A, YPL207W
22	8992	O15342	ATP6V0E1	ATP6H, ATP6V0E, M9.2, Vma21, Vma21p	path:hsa00190,path:hsa01100,path:hsa04145,path:hsa04721,path:hsa04966,path:hsa05110,path:hsa05120,path:hsa05323
23	7092	O43897	TLL1	ASD6, TLL
24	306	P12429	ANXA3	ANX3
25	57333	Q96D15	RCN3	UNQ239/PRO272, RLP49
26	55619	Q96BY6	DOCK10	DKFZp781A1532, DRIP2, Nbla10300, ZIZ3
27	145173		B3GALTL	RP11-367C11.1, B3GLCT, B3GTL, B3Glc-T, Gal-T, beta3Glc-T	path:hsa00514
28	79983		POF1B	RP1-75N13.2, FLJ22792, POF, POF2B		19129074
29	80005	Q9H7D0	DOCK5	DKFZp451J181, DKFZp779M164, DKFZp781J211		20217129
30	26960	Q8NFP9	NBEA	RP11-270C18.1, BCL8B, LYST2
31	84106	Q96QH2	PRAM1	MGC39864, PML-RAR, PRAM-1		11161223
32	7458	Q15056	EIF4H	KIAA0038, WBSCR1, WSCR1
33	27154	Q17RB6	BRPF3	RP3-524E15.1
34	253959	Q6GYQ0	RALGAPA1	DKFZp566D133, DKFZp667F074, GARNL1, GRIPE, KIAA0884, TULIP1
35	55213	Q8IY29	RCBTB1	CLLD7, CLLL7, GLP, MGC33184, RP11-185C18.1		12554138,20383346,20852754,21920826,22155554

## Sheet: mda_classA_cnv_expr_gpec_rank
GPEC ranked
Stage 2, MDA SUB 270 pM
Rank	Entrez gene	Uniprot AC	Official symbol	Alternative symbol	KEGG pathway	PubMed
1	1585	P19099	CYP11B2	ALDOS, CPN2, CYP11B, CYP11BL, P-450C18, P450C18, P450aldo	path:hsa00140,path:hsa01100
2	3911	O15230	LAMA5	RP11-157P1.6, KIAA1907	path:hsa04510,path:hsa04512,path:hsa05145,path:hsa05146,path:hsa05200,path:hsa05222
3	4606	Q14324	MYBPC2	MGC163408, MYBPC, MYBPCF
4	3032	P55084	HADHB	MSTP029, ECHB, MGC87480, MTPB, TP-BETA	path:hsa00062,path:hsa00071,path:hsa00280,path:hsa01100
5	1107	Q2TAZ1	CHD3	Mi-2a, Mi2-ALPHA, ZFH
6	50509	P25940	COL5A3		path:hsa04510,path:hsa04512,path:hsa04974,path:hsa05146
7	23430		TPSD1	MCP7-LIKE, MCP7L1, MGC95428, MMCP-7L
8	167227	Q8IU60	DCP2	FLJ33245, NUDT20	path:hsa03018
9	54760	Q6UW60	PCSK4	UNQ2757/PRO6496, DKFZp434B217, MGC34749, PC4, SPC5
10	387509		GPR153	DKFZp762B2210, PGR1
11	85415	Q8IUC4	RHPN2	P76RBE, RHOBP
12	155368		WBSCR27	MGC40131
13	3127	Q30154	HLA-DRB5	hCG_1998957, FLJ76359, HLA-DRB	path:hsa04145,path:hsa04514,path:hsa04612,path:hsa04640,path:hsa04672,path:hsa04940,path:hsa05140,path:hsa05145,path:hsa05150,path:hsa05152,path:hsa05164,path:hsa05166,path:hsa05310,path:hsa05320,path:hsa05322,path:hsa05323,path:hsa05330,path:hsa05332,path:hsa05416
Stage 3, MDA SUB 5nM
Rank	Entrez gene	Uniprot AC	Official symbol	Alternative symbol	KEGG pathway	PubMed
1	23081		KDM4C	RP11-169L18.1, FLJ25949, GASC1, JHDM3C, JMJD2C, KIAA0780, bA146B14.1	path:hsa04530	22126583
2	8573	O14936	CASK	RP11-540L11.1, CAGH39, CAMGUK, CMG, FGS4, FLJ22219, FLJ31914, LIN2, MICPCH, TNRC8	path:hsa00230,path:hsa00240,path:hsa01100,path:hsa03030	17634287
3	5422	P09884	POLA1	DKFZp686K1672, POLA, p180		20596667,20596672,20596747,20597546,20598043,20599163,20600632,20600879,20602197,20603504,20605240,20605242,20606491,20610805,20613498,20615157,20618154,20622643,20623695,20624405,20624637,20625118,20625120,20628744,20629091,20630451,20630454,20630456,20630585,20632082,20633641,20643242,20644931,20646448,20647562,20647728,20647930,20650436,20653948,20655664,20656224,20656694,20658263,20658746,206…
4	10549	Q13162	PRDX4	AOE37-2, PRX-4
5	9282	O60244	MED14	CRSP150, CRSP2, CSRP, CXorf4, DRIP150, EXLM1, MGC104513, RGR1, TRAP170	path:hsa00563,path:hsa01100
6	5277	P37287	PIGA	GPI3, PIG-A	path:hsa04010,path:hsa04370,path:hsa04380,path:hsa04620,path:hsa04621,path:hsa04622,path:hsa04660,path:hsa04664,path:hsa04670,path:hsa04722,path:hsa04912,path:hsa04914,path:hsa05014,path:hsa05120,path:hsa05131,path:hsa05133,path:hsa05140,path:hsa05142,path:hsa05145,path:hsa05152,path:hsa05160,path:hsa05164	20224928
7	5603	O15264	MAPK13	RP1-179N16.4, MGC99536, PRKM13, SAPK4, p38delta	path:hsa04144	19835627
8	30011	Q96B97	SH3KBP1	RP11-345L8.1, CD2BP3, CIN85, GIG10, HSB-1, HSB1, MIG18	path:hsa04520,path:hsa04810	1348005
9	8826	P46940	IQGAP1	HUMORFA01, KIAA0051, SAR1, p195	path:hsa04010,path:hsa04114,path:hsa04150,path:hsa04720,path:hsa04722,path:hsa04914	18475423
10	6197	P51812	RPS6KA3	RP11-393H10.3, CLS, HU-3, ISPK-1, MAPKAPK1B, MRX19, RSK, RSK2, S6K-alpha3, p90-RSK2, pp90RSK2
11	1740	Q15700	DLG2	DKFZp781D1854, DKFZp781E0954, FLJ37266, MGC131811, PSD-93, PSD93, chapsyn-110	path:hsa00290,path:hsa00970
12	7407	P26640	VARS	DAAP-21F2.2, G7A, VARS1, VARS2		11919195
13	5931	Q16576	RBBP7	RP11-716A19.5, MGC138867, MGC138868, RbAp46	path:hsa00010,path:hsa00020,path:hsa00290,path:hsa00620,path:hsa00650,path:hsa01100
14	5160	P08559	PDHA1	RP11-723P2.1, PDHA, PDHCE1A, PHE1A
15	7543	P17010	ZFX	ZNF926	path:hsa03015
16	28227	Q9Y5P8	PPP2R3B	LL0YNC03-56G10.1, FLJ60425, NYREN8, PPP2R3L, PPP2R3LY, PR48	path:hsa04120,path:hsa05012	21517239,23300757
17	7317	Q5JRS3	UBA1	CTD-2522E6.1, A1S9, A1S9T, A1ST, AMCX1, GXP1, MGC4781, POC20, SMAX2, UBA1A, UBE1, UBE1X	path:hsa04360	22843789,23776197
18	2044	P54756	EPHA5	CEK7, EHK1, HEK7, TYRO4		23178117
19	27436	Q9HC35	EML4	C2orf2, DKFZp686P18118, ELP120, EMAP-4, EMAPL4, FLJ10942, FLJ32318, ROPP120	path:hsa04310	22488087
20	6907	A8K044	TBL1X	EBI, SMAP55, TBL1	path:hsa03013	16679552,17825817,21220510,22253692
21	1968	P41091	EIF2S3	EIF2, EIF2G, EIF2gamma, eIF-2gA		23266085
22	7403	O15550	KDM6A	RP13-886N14.3, DKFZp686A03225, MGC141941, UTX, bA386N14.2	path:hsa04530
23	8777	Q4LE30	MPDZ	RP11-382H24.1, DKFZp781P216, FLJ25909, FLJ34626, FLJ90240, MUPP1	path:hsa00190,path:hsa01100,path:hsa05010,path:hsa05012,path:hsa05016	10326788
24	522	P18859	ATP5J	ATP5, ATP5A, ATPM, CF6, F6	path:hsa00030,path:hsa00053,path:hsa01100	10421546,20484937,22357252,9263378
25	9104	Q15493	RGN	CTD-2522E6.2, RC, SMP30		11745194
26	7072	P31483	TIA1	TIA-1	path:hsa03013	16322899
27	1964	P47813	EIF1AX	RP11-393H10.1, EIF1A, EIF1AP1, EIF4C, eIF-1A, eIF-4C	path:hsa00240,path:hsa01100
28	56474	Q9NRF8	CTPS2	RP11-759L5.3, DKFZp686C17207, FLJ43358, MGC32997	path:hsa04510,path:hsa04512,path:hsa04514,path:hsa04810,path:hsa05410,path:hsa05412,path:hsa05414
29	3696	P26012	ITGB8			21116413
30	11168	O75475	PSIP1	DFS70, LEDGF, MGC74712, PAIP, PSIP2, p52, p75	path:hsa04060,path:hsa04630,path:hsa04640,path:hsa05200
31	1438	P15509	CSF2RA	CD116, CDw116, CSF2R, CSF2RAX, CSF2RAY, CSF2RX, CSF2RY, GM-CSF-R-alpha, GMCSFR, GMR, MGC3848, MGC4838	path:hsa04142
32	8905	P56377	AP1S2	DC22, MGC:1902, MRX59, SIGMA1B	path:hsa00030,path:hsa00230,path:hsa01100
33	5634	P11908	PRPS2	PRSII
34	84679	Q96T83	SLC9A7	NHE7, SLC9A6
35	1183	P51793	CLCN4	CLC4, ClC-4, ClC-4A, MGC163150	path:hsa00140	20368975,21364753
36	412	P08842	STS	ARSC, ARSC1, ASC, ES, SSDD, XLI		20949633
37	7461	Q9UDT6	CLIP2	CLIP, CLIP-115, CYLN2, KIAA0291, MGC11333, WBSCR3, WBSCR4, WSCR3, WSCR4	path:hsa04622	21901385
38	1654	O00571	DDX3X	DBX, DDX14, DDX3, HLP2
39	55183	Q5UIP0	RIF1	DKFZp434D1026, DKFZp781N1478, FLJ12870		12943817
40	8239	Q93008	USP9X	DFFRX, FAF, FAM
41	10943	Q8N5Y2	MSL3	DKFZp586J1822, MSL3L1	path:hsa04141
42	51360	O43462	MBTPS2	FLJ32174, IFAP, S2P	path:hsa04621	20708153
43	257397	A6NDD9	TAB3	MAP3K7IP3, MGC45404, NAP1		21517239,23300757
44	8241	P98175	RBM10	CTD-2522E6.5, DXS8237E, GPATC9, GPATCH9, KIAA0122, MGC1132, MGC997, S1-1, TARPS, ZRANB5	path:hsa02010
45	10350	Q8IUA7	ABCA9	DKFZp686F2450, EST640918, MGC75415
46	8237	B2RTX1	USP11	RP4-659F15.2, UHX1
47	9767	Q92613	PHF16	JADE3, KIAA0215, MGC138748, MGC138749
48	415	P51690	ARSE	CDPX, CDPX1, CDPXR, MGC163310	path:hsa04514,path:hsa04670	18404886
49	4267	P14209	CD99	HBA71, MIC2, MIC2X, MIC2Y, MSK5X
50	207063	Q8N5I4	DHRSX	RP11-325D5.2, CXorf11, DHRS5X, DHRS5Y, DHRSXY, DHRSY, SDR46C1
51	79956	Q7Z2K6	ERMP1	RP11-207C16.6, FXNA, KIAA1815, bA207C16.3
52	94056	Q96A49	SYAP1	PRO3113, DKFZp686K221, FLJ14495, FLJ44185
53	6322		SCML1	RP3-389A20.1
Stage 4, MDA SUB 15nM
Rank	Entrez gene	Uniprot AC	Official symbol	Alternative symbol	KEGG pathway	PubMed
1	3717	O60674	JAK2	JTK10	path:hsa04062,path:hsa04630,path:hsa04725,path:hsa04920,path:hsa05140,path:hsa05145,path:hsa05152,path:hsa05162,path:hsa05164	19080518,23051955,23064763
2	11238		CA5B	CA-VB, MGC39962	path:hsa00910
3	5218	O94921	CDK14	KIAA0834, PFTAIRE1, PFTK1
4	5613	P51817	PRKX	PKX1	path:hsa04010,path:hsa04020,path:hsa04062,path:hsa04114,path:hsa04210,path:hsa04270,path:hsa04310,path:hsa04340,path:hsa04540,path:hsa04720,path:hsa04724,path:hsa04725,path:hsa04740,path:hsa04742,path:hsa04910,path:hsa04912,path:hsa04914,path:hsa04916,path:hsa04961,path:hsa04962,path:hsa04970,path:hsa04971,path:hsa04976,path:hsa05020,path:hsa05110,path:hsa05146,path:hsa05166,path:hsa05414
5	7942	P19484	TFEB	RP4-696P19.3, ALPHATFEB, BHLHE35, TCFEB
6	5127	Q00536	CDK16	FLJ16665, PCTAIRE, PCTAIRE1, PCTGAIRE, PCTK1
7	83732	Q9BRS2	RIOK1	RP11-288G3.1, AD034, FLJ30006, MGC12903, RRP10, bA288G3.1	path:hsa03008
8	6102	O75695	RP2	DELXp11.3, KIAA0215, NME10, TBCCD2, XRP2		12417528
9	4800	P23511	NFYA	CBF-A, CBF-B, FLJ11236, HAP2, NF-YA	path:hsa04612,path:hsa05152	16361573,19318582,19363467,20332234,21987172,22245726,24062525,24062526
10	9988	Q9Y222	DMTF1	DMP1, DMTF, FLJ25188, FLJ41265, FLJ76054, hDMP1		18319335
11	80781	P39060	COL18A1	FLJ27325, FLJ34914, KNO, KNO1, MGC74745	path:hsa04974	12030117,16581970,16943851,17705027,19462478,20130910,20844568,21133635,21532504,22335953,22340106,23154549
12	4799	Q12986	NFX1	DKFZp779G2416, MGC20369, NFX2		17979224
13	57819	Q6FGG1	LSM2	DAAP-21F2.6, C6orf28, G7b, YBL026W, snRNP	path:hsa03018,path:hsa03040	18687998,23071587
14	10371	Q14563	SEMA3A	Hsema-I, Hsema-III, MGC133243, SEMA1, SEMAD, SEMAIII, SEMAL, SemD, coll-1	path:hsa04360	21953449
15	115426	Q96PU4	UHRF2	RP11-472F14.2, DKFZp434B0920, DKFZp686G0837, MGC33463, NIRF, RNF107, URF2		22525076
16	8935	O75563	SKAP2	MGC10411, MGC33304, PRAP, RA70, SAPS, SCAP2, SKAP-HOM, SKAP55R
17	54539	Q9NX14	NDUFB11	CTD-2522E6.3, ESSS, FLJ20494, MGC111182, NP17.3, Np15, P17.3	path:hsa00190,path:hsa05010,path:hsa05012,path:hsa05016	21517239,23300757
18	53616	Q9P0K1	ADAM22	MDC2, MGC149832
19	57510	Q9HAV4	XPO5	RP3-337H4.5, FLJ14239, FLJ32057, FLJ45606, KIAA1291	path:hsa03013
20	5137	Q14123	PDE1C	Hcam3	path:hsa00230,path:hsa04020,path:hsa04740
21	8544	O00625	PIR
22	51200	Q9UI42	CPA4	tcag7.359, CPA3
23	7629	P36508	ZNF76	RP3-329A5.7, D6S229E, ZNF523, Zfp523
24	51087		YBX2	CONTRIN, CSDA3, DBPC, MGC45104, MSY2
25	9946	Q8TBV9	CRYZL1	4P11, QOH-1
26	3127	Q30154	HLA-DRB5	hCG_1998957, FLJ76359, HLA-DRB	path:hsa04145,path:hsa04514,path:hsa04612,path:hsa04640,path:hsa04672,path:hsa04940,path:hsa05140,path:hsa05145,path:hsa05150,path:hsa05152,path:hsa05164,path:hsa05166,path:hsa05310,path:hsa05320,path:hsa05322,path:hsa05323,path:hsa05330,path:hsa05332,path:hsa05416
27	112937		GLB1L3	FLJ90231
Stage 5, MDA SUB 100nM
Rank	Entrez gene	Uniprot AC	Official symbol	Alternative symbol	KEGG pathway	PubMed
1	3663	Q13568	IRF5	SLEB10	path:hsa04620
2	3672	P56199	ITGA1	CD49a, VLA1	path:hsa04510,path:hsa04512,path:hsa04640,path:hsa04810,path:hsa05410,path:hsa05412,path:hsa05414	14984413,16525683
3	26268	Q9UK97	FBXO9	DKFZp434C0118, FBX9, KIAA0936, NY-REN-57, VCIA1, dJ341E18.2
4	3052	P53701	HCCS	CCHL, DKFZp779I1858, MCOPS7	path:hsa00860	24400091
5	55568	Q86SR1	GALNT10	DKFZp586H0623, FLJ00205, FLJ11715, GALNACT10, PPGALNACT10, PPGANTASE10	path:hsa00512,path:hsa01100
6	23304	Q8IWV8	UBR2	C6orf133, DKFZp686C08114, FLJ36357, KIAA0349, MGC71112, RP3-392M17.3, bA49A4.1, dJ242G1.1, dJ392M17.3
7	9270	O14713	ITGB1BP1	DKFZp686K08158, ICAP-1A, ICAP-1B, ICAP-1alpha, ICAP1, ICAP1A, ICAP1B
8	10743	Q7Z5J4	RAI1	DKFZp434A139, KIAA1820, MGC12824, SMCR, SMS		8813462
9	55770	Q96KP1	EXOC2	RP11-164H16.2, FLJ11026, SEC5, SEC5L1, Sec5p		15205466
10	8406	P78539	SRPX	DRS, ETX1, SRPX1		11839682,12608786,14500373,21423464
Stage 6, MDA RES
Rank	Entrez gene	Uniprot AC	Official symbol	Alternative symbol	KEGG pathway	PubMed
1	84433	Q9BXL7	CARD11	BIMP3, CARMA1, MGC133069	path:hsa04660,path:hsa04662
2	7450	P04275	VWF	F8VWF, VWD	path:hsa04510,path:hsa04512,path:hsa04610	18555590
3	23408	Q9NXA8	SIRT5	FLJ36950, SIR2L5
4	6257	P28702	RXRB	DADB-100D22.1, DAUDI6, H-2RIIBP, MGC1831, NR2B2, RCoR-1	path:hsa03320,path:hsa04920,path:hsa05200,path:hsa05216,path:hsa05222,path:hsa05223
5	7027	Q5JSB6	TFDP1	RP11-230F18.1, DP1, DRTF1, Dp-1	path:hsa04110,path:hsa04350	9766655
6	4853	Q04721	NOTCH2	AGS2, hN2	path:hsa04320,path:hsa04330	9174048
7	9230	Q15907	RAB11B	H-YPT3, MGC133246	path:hsa04144,path:hsa04962	11408590,14567990
8	7498	P47989	XDH	XO, XOR	path:hsa00230,path:hsa00232,path:hsa00983,path:hsa01100,path:hsa04146
9	1803	P27487	DPP4	ADABP, ADCP2, CD26, DPPIV, TP103	path:hsa04974	19917055
10	6556	P49279	SLC11A1	LSH, NRAMP, NRAMP1	path:hsa04142,path:hsa04978	9645476
11	1071	P11597	CETP	HDLCQ10
12	8911	Q9P0X4	CACNA1I	RP1-172B20.4, Cav3.3, KIAA1120	path:hsa04010,path:hsa04020
13	360	Q92482	AQP3	GIL	path:hsa04962	11801544,12211070,1352357,16003026,16362868,16428938,16428942,16515784,16651477,16750622,17289176,17321614,18098182,18772180,18956139,19118059,19393147,19420364,19691091,19702678,20471545,21285877,21680302,21903281,21959255,22012004,22119995,22267425,22494103,22695940,22829507,22944301,23174392,7989352
14	54507	Q6UY14	ADAMTSL4	PP1396, TSRC1
15	23430		TPSD1	MCP7-LIKE, MCP7L1, MGC95428, MMCP-7L
16	222962		SLC29A4	PSEC0113, ENT4, FLJ34923, PMAT
17	5875	Q92696	RABGGTA	PTAR3
18	4241	P08582	MFI2	CD228, FLJ38863, MAP97, MGC4856, MTF1
19	364		AQP7	RP11-311H10.6, AQP7L, AQP9, AQPap, MGC149555, MGC149556	path:hsa03320
20	57605	Q9BZ72	PITPNM2	KIAA1457, NIR3, RDGB2, RDGBA2
21	4648		MYO7B	hCG_42606, DKFZp686A08248
22	79176		FBXL15	RP11-18I14.1, FBXO37, FLJ16137, Fbl15, JET, MGC11279, PSD		20974239,21401339,22571255,24473754
23	23358	Q9UPU5	USP24	hCG_33036, FLJ31309, KIAA1057
24	11240		PADI2	RP1-37C10.6, KIAA0994, PAD-H19, PAD2, PDI2		18923545
25	11158	Q9UNT1	RABL2B	FLJ93981, FLJ98216
26	8642	Q96JQ0	DCHS1	CDH25, CDHR6, FIB1, FLJ11790, KIAA1773, PCDH16
27	145497		C14orf166B
28	55799	Q8IZS8	CACNA2D3	HSA272268	path:hsa04010,path:hsa04260,path:hsa05410,path:hsa05412,path:hsa05414
29	57604		C8orf79	FLJ36980, KIAA1456, MGC43113

## Sheet: gpec_top10_all_stages
Cell line	Official symbol	Rank (GPEC)	Stage	Variation	Transcript	Mutation type	Protein id	Protein position	Amino acid change	PolyPhen2	SIFT	Domains	rs id
MCF7	RYR2	1	2	1_237711855_C/G	ENST00000542537	missense_variant	ENSP00000443798	995	R/G	probably_damaging	deleterious	Pfam_domain:PF02026	-
MCF7	RYR2	1	2	1_237711855_C/G	ENST00000366574	missense_variant	ENSP00000355533	1011	R/G	probably_damaging	deleterious	Pfam_domain:PF02026	-
MCF7	RYR2	1	2	1_237711855_C/G	ENST00000360064	missense_variant	ENSP00000353174	1009	R/G	benign	deleterious	Pfam_domain:PF02026	-
MCF7	MYO18A	2	2	17_27438469_G/A	ENST00000354329	missense_variant	ENSP00000346291	958	A/V	probably_damaging	deleterious	Pfam_domain:PF00063,SMART_domains:SM00242,Superfamily_domains:SSF52540	rs8076604
MCF7	MYO18A	2	2	17_27438469_G/A	ENST00000527372	missense_variant	ENSP00000437073	958	A/V	probably_damaging	deleterious	Pfam_domain:PF00063,SMART_domains:SM00242,Superfamily_domains:SSF52540	rs8076604
MCF7	MYO18A	2	2	17_27438469_G/A	ENST00000533112	missense_variant	ENSP00000435932	958	A/V	probably_damaging	deleterious	Pfam_domain:PF00063,SMART_domains:SM00242,Superfamily_domains:SSF52540	rs8076604
MCF7	MYO18A	2	2	17_27438469_G/A	ENST00000531253	missense_variant	ENSP00000434228	958	A/V	probably_damaging	deleterious	Pfam_domain:PF00063,SMART_domains:SM00242,Superfamily_domains:SSF52540	rs8076604
MCF7	CDH23	3	2	10_73455169_73455288_loss	-	CNA	-	-	-	-	-	-	-
MCF7	DDX10	4	2	11_108535960_A/G	ENST00000526794	missense_variant	ENSP00000432032	27	H/R	possibly_damaging	tolerated	Low_complexity_(Seg):Seg	-
MCF7	DDX10	4	2	11_108535960_A/G	ENST00000322536	missense_variant	ENSP00000314348	27	H/R	benign	tolerated	Low_complexity_(Seg):Seg	-
MCF7	INPP5A	5	2	10_134459388_A/G	ENST00000342652	missense_variant	ENSP00000340707	17	K/R	benign	tolerated	Pfam_domain:PF03372,SMART_domains:SM00128,Superfamily_domains:SSF56219	rs1133400
MCF7	INPP5A	5	2	10_134459388_A/G	ENST00000368593	missense_variant	ENSP00000357582	45	K/R	benign	tolerated	Pfam_domain:PF03372,SMART_domains:SM00128,Superfamily_domains:SSF56219	rs1133400
MCF7	INPP5A	5	2	10_134459388_A/G	ENST00000368594	missense_variant	ENSP00000357583	45	K/R	benign	tolerated	Pfam_domain:PF03372,SMART_domains:SM00128,Superfamily_domains:SSF56219	rs1133400
MCF7	ZMYND10	6	2	3_50379950_C/T	ENST00000231749	missense_variant	ENSP00000231749	251	E/K	benign	deleterious	PIRSF_domain:PIRSF037948	-
MCF7	KIAA1549	7	2	7_138601706_C/A	ENST00000422774	missense_variant	ENSP00000416040	889	G/V	benign	tolerated	Low_complexity_(Seg):Seg	rs2354336
MCF7	KIAA1549	7	2	7_138601706_C/A	ENST00000242365	missense_variant	ENSP00000242365	839	G/V	benign	tolerated	Low_complexity_(Seg):Seg	rs2354336
MCF7	KIAA1549	7	2	7_138601706_C/A	ENST00000440172	missense_variant	ENSP00000406661	889	G/V	benign	tolerated	Low_complexity_(Seg):Seg	rs2354336
MDA-MB-231	CYP11B2	1	2	8_143996539_T/C	ENST00000323110	missense_variant	ENSP00000325822	173	K/R	benign	tolerated	Pfam_domain:PF00067,Superfamily_domains:SSF48264	rs4539,CM962423
MDA-MB-231	LAMA5	2	2	20_60899182_C/T	ENST00000252999	missense_variant	ENSP00000252999	1908	A/T	benign	tolerated	Low_complexity_(Seg):Seg,Pfam_domain:PF00053,PROSITE_profiles:PS50311,PROSITE_profiles:PS50027,SMART_domains:SM00181,SMART_domains:SM00180,Superfamily_domains:SSF57196	rs11698080,COSM1412935
MDA-MB-231	MYBPC2	3	2	19_50967640_G/A	ENST00000357701	missense_variant	ENSP00000350332	1089	R/H	benign	tolerated	Pfam_domain:PF07679,Pfam_domain:PF00047,PROSITE_profiles:PS50835,SMART_domains:SM00409,SMART_domains:SM00408,Superfamily_domains:SSF48726	rs25667
MDA-MB-231	HADHB	4	2	2_26486238_26486357_loss	-	CNA	-	-	-	-	-	-	-
MDA-MB-231	CHD3	5	2	17_7796794_A/C	ENST00000380358	missense_variant	ENSP00000369716	293	I/L	benign	tolerated	Low_complexity_(Seg):Seg,PROSITE_profiles:PS50310,PROSITE_profiles:PS50099	COSM371330
MDA-MB-231	CHD3	5	2	17_7796794_A/C	ENST00000358181	missense_variant	ENSP00000350907	234	I/L	benign	tolerated	Low_complexity_(Seg):Seg,PROSITE_profiles:PS50310,PROSITE_profiles:PS50099	COSM371330
MDA-MB-231	CHD3	5	2	17_7796794_A/C	ENST00000330494	missense_variant	ENSP00000332628	234	I/L	benign	tolerated	Low_complexity_(Seg):Seg,PROSITE_profiles:PS50310,PROSITE_profiles:PS50099	COSM371330
MDA-MB-231	CHD3	5	2	17_7796794_A/C	ENST00000452447	missense_variant	ENSP00000405861	109	I/L	benign	tolerated	Low_complexity_(Seg):Seg,PROSITE_profiles:PS50310,PROSITE_profiles:PS50099	COSM371330
MDA-MB-231	COL5A3	6	2	19_10116508_C/T	ENST00000264828	missense_variant	ENSP00000264828	134	R/H	benign	tolerated	SMART_domains:SM00210,Superfamily_domains:SSF49899	rs2303098
MDA-MB-231	TPSD1	7	2	16_1306802_A/G	ENST00000211076	missense_variant	ENSP00000211076	87	I/V	benign	tolerated	Pfam_domain:PF00089,PROSITE_profiles:PS50240,SMART_domains:SM00020,Superfamily_domains:SSF50494	rs2401930
MDA-MB-231	TPSD1	7	2	16_1306802_A/G	ENST00000397534	missense_variant	ENSP00000380668	80	I/V	benign	tolerated	Pfam_domain:PF00089,PROSITE_profiles:PS50240,SMART_domains:SM00020,Superfamily_domains:SSF50494	rs2401930
MDA-MB-231	TPSD1	7	2	16_1306986_C/T	ENST00000211076	missense_variant	ENSP00000211076	148	T/M	benign	deleterious	Pfam_domain:PF00089,PROSITE_profiles:PS50240,SMART_domains:SM00020,Superfamily_domains:SSF50494	rs72775467
MDA-MB-231	TPSD1	7	2	16_1306986_C/T	ENST00000397534	missense_variant	ENSP00000380668	141	T/M	benign	deleterious	Pfam_domain:PF00089,PROSITE_profiles:PS50240,SMART_domains:SM00020,Superfamily_domains:SSF50494	rs72775467
MDA-MB-231	DCP2	8	2	5_112312528_T/C	ENST00000513585	missense_variant	ENSP00000424982	42	S/P	unknown	NA	Low_complexity_(Seg):Seg	rs33556
MDA-MB-231	PCSK4	9	2	19_1487083_C/T	ENST00000588195	missense_variant,NMD_transcript_variant	ENSP00000466528	275	A/T	unknown	tolerated	Low_complexity_(Seg):Seg	rs4807119
MDA-MB-231	GPR153	10	2	1_6313938_C/T	ENST00000377893	missense_variant	ENSP00000367125	209	R/H	benign	tolerated	Pfam_domain:PF00001,Prints_domain:PR01992,PROSITE_profiles:PS50262,Superfamily_domains:SSF81321	rs12735670
MCF7	ABCB4	1	3	7_87031399_87104801_gain	-	CNA	-	-	-	-	-	-	-
MCF7	CDC25B	2	3	20_3785418_3785657_loss	-	CNA	-	-	-	-	-	-	-
MCF7	ACVR1	3	3	2_158634794_A/G	ENST00000434821	missense_variant	ENSP00000405004	131	V/A	benign	tolerated	Low_complexity_(Seg):Seg,Transmembrane_helices:Tmhmm	-
MCF7	ACVR1	3	3	2_158634794_A/G	ENST00000263640	missense_variant	ENSP00000263640	131	V/A	benign	tolerated	Low_complexity_(Seg):Seg,Transmembrane_helices:Tmhmm	-
MCF7	ACVR1	3	3	2_158634794_A/G	ENST00000409283	missense_variant	ENSP00000387273	131	V/A	benign	tolerated	Low_complexity_(Seg):Seg,Transmembrane_helices:Tmhmm	-
MCF7	ACVR1	3	3	2_158634794_A/G	ENST00000410057	missense_variant	ENSP00000387127	131	V/A	benign	tolerated	Low_complexity_(Seg):Seg	-
MCF7	CYP51A1	4	3
MCF7	SMC3	5	3
MCF7	RUVBL2	6	3
MCF7	PEX1	7	3
MCF7	GRB14	8	3	2_165365313_T/A	ENST00000446413	missense_variant	ENSP00000416786	244	Y/F	probably_damaging	tolerated	Pfam_domain:PF00169,PROSITE_profiles:PS50003,SMART_domains:SM00233,Superfamily_domains:SSF50729	-
MCF7	GRB14	8	3	2_165365313_T/A	ENST00000263915	missense_variant	ENSP00000263915	289	Y/F	possibly_damaging	tolerated	Pfam_domain:PF00169,PROSITE_profiles:PS50003,SMART_domains:SM00233,Superfamily_domains:SSF50729	-
MCF7	GRB14	8	3	2_165365313_T/A	ENST00000543549	missense_variant	ENSP00000443699	202	Y/F	benign	tolerated	Pfam_domain:PF00169,SMART_domains:SM00233,PROSITE_profiles:PS50003,Superfamily_domains:SSF50729	-
MCF7	CFL1	9	3	11_65620690_65620839_loss	-	CNA	-	-	-	-	-	-	-
MCF7	NTN1	10	3	17_9086170_9086319_loss	-	CNA	-	-	-	-	-	-	-
MDA-MB-231	KDM4C	1	3	9_7046830_7046949_gain	-	CNA	-	-	-	-	-	-	-
MDA-MB-231	CASK	2	3	X_41416259_41416378_loss	-	CNA	-	-	-	-	-	-	-
MDA-MB-231	POLA1	3	3	X_24760059_24762742_loss	-	CNA	-	-	-	-	-	-	-
MDA-MB-231	PRDX4	4	3	X_23689585_23697462_loss	-	CNA	-	-	-	-	-	-	-
MDA-MB-231	MED14	5	3	X_40522175_40586110_loss	-	CNA	-	-	-	-	-	-	-
MDA-MB-231	PIGA	6	3	X_15343952_15344221_loss	-	CNA	-	-	-	-	-	-	-
MDA-MB-231	MAPK13	7	3	6_36104632_36104751_loss	-	CNA	-	-	-	-	-	-	-
MDA-MB-231	SH3KBP1	8	3	X_19587204_19705831_loss	-	CNA	-	-	-	-	-	-	-
MDA-MB-231	IQGAP1	9	3	15_90933996_90934115_gain	-	CNA	-	-	-	-	-	-	-
MDA-MB-231	RPS6KA3	10	3	X_20181060_20222240_loss	-	CNA	-	-	-	-	-	-	-
MCF7	E2F4	1	4	16_67229851_67229970_loss	-	CNA	-	-	-	-	-	-	-
MCF7	AP4M1	2	4	7_99699307_99699426_loss	-	CNA	-	-	-	-	-	-	-
MCF7	PPIE	3	4	1_40209486_40209605_loss	-	CNA	-	-	-	-	-	-	-
MCF7	GPAM	4	4	10_113918023_113918172_loss	-	CNA	-	-	-	-	-	-	-
MCF7	SLC25A13	5	4	7_95775818_95776057_loss	-	CNA	-	-	-	-	-	-	-
MCF7	CDS1	6	4	4_85556414_85556563_loss	-	CNA	-	-	-	-	-	-	-
MCF7	ZZEF1	7	4	17_3945643_3945912_loss	-	CNA	-	-	-	-	-	-	-
MCF7	LPCAT1	8	4	5_1470930_1471049_gain	-	CNA	-	-	-	-	-	-	-
MDA-MB-231	JAK2	1	4	9_5073652_5073801_gain	-	CNA	-	-	-	-	-	-	-
MDA-MB-231	CA5B	2	4	X_15792413_15792532_loss	-	CNA	-	-	-	-	-	-	-
MDA-MB-231	CDK14	3	4	7_90338830_90338949_gain	-	CNA	-	-	-	-	-	-	-
MDA-MB-231	PRKX	4	4	X_3530184_3544567_loss	-	CNA	-	-	-	-	-	-	-
MDA-MB-231	TFEB	5	4	6_41657449_41657568_loss	-	CNA	-	-	-	-	-	-	-
MDA-MB-231	CDK16	6	4	X_47083731_47084320_loss	-	CNA	-	-	-	-	-	-	-
MDA-MB-231	RIOK1	7	4	6_7401177_7401296_loss	-	CNA	-	-	-	-	-	-	-
MDA-MB-231	RP2	8	4	X_46739120_46739239_loss	-	CNA	-	-	-	-	-	-	-
MDA-MB-231	NFYA	9	4	6_41048503_41048652_loss	-	CNA	-	-	-	-	-	-	-
MDA-MB-231	DMTF1	10	4	7_86820242_86820361_gain	-	CNA	-	-	-	-	-	-	-
MCF7	TPMT	1	5	6_18139806_18139955_loss	-	CNA	-	-	-	-	-	-	-
MCF7	ALDH3A1	2	5	17_19642952_G/C	ENST00000457500	missense_variant	ENSP00000411821	329	P/A	benign	tolerated	Pfam_domain:PF00171,Pfam_domain:PF05893,Superfamily_domains:SSF53720,PIRSF_domain:PIRSF036492	rs2228100
MCF7	ALDH3A1	2	5	17_19642952_G/C	ENST00000468746	missense_variant,NMD_transcript_variant	ENSP00000434685	329	P/A	benign	tolerated	Pfam_domain:PF00171,Pfam_domain:PF05893,Superfamily_domains:SSF53720	rs2228100
MCF7	ALDH3A1	2	5	17_19642952_G/C	ENST00000225740	missense_variant	ENSP00000225740	329	P/A	benign	tolerated	Pfam_domain:PF00171,Pfam_domain:PF05893,Superfamily_domains:SSF53720,PIRSF_domain:PIRSF036492	rs2228100
MCF7	ALDH3A1	2	5	17_19642952_G/C	ENST00000494157	missense_variant	ENSP00000460482	256	P/A	benign	tolerated	Pfam_domain:PF00171,Pfam_domain:PF05893,Superfamily_domains:SSF53720	rs2228100
MCF7	ALDH3A1	2	5	17_19642952_G/C	ENST00000444455	missense_variant	ENSP00000388469	329	P/A	benign	tolerated	Pfam_domain:PF00171,Pfam_domain:PF05893,Superfamily_domains:SSF53720,PIRSF_domain:PIRSF036492	rs2228100
MCF7	ALDH3A1	2	5	17_19642952_G/C	ENST00000439102	missense_variant	ENSP00000389766	329	P/A	benign	tolerated	Pfam_domain:PF00171,Pfam_domain:PF05893,Superfamily_domains:SSF53720	rs2228100
MCF7	HTATIP2	3	5	11_20388714_20388833_loss	-	CNA	-	-	-	-	-	-	-
MCF7	MCEE	4	5	2_71357315_G/A	ENST00000244217	missense_variant	ENSP00000244217	12	A/V	benign	tolerated	Low_complexity_(Seg):Seg	-
MCF7	LPHN1	5	5	19_14277708_14277857_loss	-	CNA	-	-	-	-	-	-	-
MCF7	RCE1	6	5	11_66611706_66611855_loss	-	CNA	-	-	-	-	-	-	-
MCF7	CPA6	7	5	8_68536389_68536508_gain	-	CNA	-	-	-	-	-	-	-
MDA-MB-231	IRF5	1	5	7_128587374_G/A	ENST00000249375	missense_variant	ENSP00000249375	175	R/Q	benign	tolerated	Low_complexity_(Seg):Seg,PROSITE_profiles:PS50099	rs113806178,COSM1319028
MDA-MB-231	IRF5	1	5	7_128587374_G/A	ENST00000357234	missense_variant	ENSP00000349770	191	R/Q	unknown	tolerated	Low_complexity_(Seg):Seg,PROSITE_profiles:PS50099	rs113806178,COSM1319028
MDA-MB-231	IRF5	1	5	7_128587374_G/A	ENST00000473745	missense_variant	ENSP00000419149	175	R/Q	benign	tolerated	Low_complexity_(Seg):Seg,PROSITE_profiles:PS50099	rs113806178,COSM1319028
MDA-MB-231	IRF5	1	5	7_128587374_G/A	ENST00000402030	missense_variant	ENSP00000385352	175	R/Q	benign	tolerated	Low_complexity_(Seg):Seg,PROSITE_profiles:PS50099	rs113806178,COSM1319028
MDA-MB-231	ITGA1	2	5	5_52229715_52229834_loss	-	CNA	-	-	-	-	-	-	-
MDA-MB-231	FBXO9	3	5	6_52962514_52962633_loss	-	CNA	-	-	-	-	-	-	-
MDA-MB-231	HCCS	4	5	X_11136561_11136800_loss	-	CNA	-	-	-	-	-	-	-
MDA-MB-231	GALNT10	5	5	5_153783628_153783777_loss	-	CNA	-	-	-	-	-	-	-
MDA-MB-231	UBR2	6	5	6_42615822_42615941_loss	-	CNA	-	-	-	-	-	-	-
MDA-MB-231	ITGB1BP1	7	5	2_9552384_-/T	ENST00000483795	frameshift_variant,NMD_transcript_variant,feature_elongation	ENSP00000433814	101	-	NA	NA	NA	rs112462761
MDA-MB-231	EXOC2	9	5	6_562755_562874_loss	-	CNA	-	-	-	-	-	-	-
MDA-MB-231	SRPX	10	5	X_38037508_38037627_loss	-	CNA	-	-	-	-	-	-	-
MCF7	FES	1	6	15_91436551_A/G	ENST00000394302	missense_variant	ENSP00000377839	510	E/G	possibly_damaging	tolerated	Pfam_domain:PF07714,Pfam_domain:PF00069,PROSITE_profiles:PS50011,SMART_domains:SM00220,SMART_domains:SM00219,Superfamily_domains:SSF56112,PIRSF_domain:PIRSF000632	-
MCF7	FES	1	6	15_91436551_A/G	ENST00000450438	missense_variant	ENSP00000409915	523	E/G	possibly_damaging	tolerated	Pfam_domain:PF07714,Pfam_domain:PF00069,PROSITE_profiles:PS50011,SMART_domains:SM00220,SMART_domains:SM00219,Superfamily_domains:SSF56112,PIRSF_domain:PIRSF000632	-
MCF7	FES	1	6	15_91436551_A/G	ENST00000328850	missense_variant	ENSP00000331504	651	E/G	possibly_damaging	deleterious	Pfam_domain:PF07714,Pfam_domain:PF00069,PROSITE_profiles:PS50011,SMART_domains:SM00220,SMART_domains:SM00219,Superfamily_domains:SSF56112,PIRSF_domain:PIRSF000632	-
MCF7	FES	1	6	15_91436551_A/G	ENST00000444422	missense_variant	ENSP00000400868	581	E/G	possibly_damaging	tolerated	Pfam_domain:PF07714,Pfam_domain:PF00069,PROSITE_profiles:PS50011,SMART_domains:SM00220,SMART_domains:SM00219,Superfamily_domains:SSF56112,PIRSF_domain:PIRSF000632	-
MCF7	FES	1	6	15_91436551_A/G	ENST00000414248	missense_variant	ENSP00000414629	523	E/G	possibly_damaging	tolerated	Pfam_domain:PF07714,Pfam_domain:PF00069,PROSITE_profiles:PS50011,SMART_domains:SM00220,SMART_domains:SM00219,Superfamily_domains:SSF56112,PIRSF_domain:PIRSF000632	-
MCF7	FES	1	6	15_91436551_A/G	ENST00000394300	missense_variant	ENSP00000377837	593	E/G	possibly_damaging	deleterious	Pfam_domain:PF07714,Pfam_domain:PF00069,PROSITE_profiles:PS50011,SMART_domains:SM00220,SMART_domains:SM00219,Superfamily_domains:SSF56112,PIRSF_domain:PIRSF000632	-
MCF7	RDX	2	6	11_110118362_110118481_gain	-	CNA	-	-	-	-	-	-	-
MCF7	CASP4	3	6	11_104815469_104815588_gain	-	CNA	-	-	-	-	-	-	-
MCF7	TRRAP	4	6	7_98497024_98497143_loss	-	CNA	-	-	-	-	-	-	-
MCF7	BCAN	5	6	1_156622252_G/A	ENST00000361588	missense_variant	ENSP00000354925	504	E/K	benign	tolerated	PROSITE_profiles:PS50313	rs1056695
MCF7	BCAN	5	6	1_156622252_G/A	ENST00000329117	missense_variant	ENSP00000331210	504	E/K	benign	tolerated	PROSITE_profiles:PS50313	rs1056695
MCF7	PIM2	6	6	X_48776062_G/A	ENST00000376509	missense_variant	ENSP00000365692	17	T/M	probably_damaging	tolerated	Low_complexity_(Seg):Seg	-
MCF7	TLK1	7	6	2_171916412_171916531_loss	-	CNA	-	-	-	-	-	-	-
MCF7	CDH23	8	6	10_73434888_G/C	ENST00000442677	missense_variant	ENSP00000388894	82	G/A	probably_damaging	deleterious	Pfam_domain:PF00028,PROSITE_profiles:PS50268,SMART_domains:SM00112,Superfamily_domains:SSF49313	rs1227049
MCF7	CDH23	8	6	10_73434888_G/C	ENST00000466757	missense_variant	ENSP00000473539	301	G/A	probably_damaging	deleterious	Pfam_domain:PF00028,SMART_domains:SM00112,PROSITE_profiles:PS50268,Superfamily_domains:SSF49313	rs1227049
MCF7	CDH23	8	6	10_73434888_G/C	ENST00000224721	missense_variant	ENSP00000224721	495	G/A	probably_damaging	deleterious	Pfam_domain:PF00028,PROSITE_profiles:PS50268,SMART_domains:SM00112,Superfamily_domains:SSF49313	rs1227049
MCF7	CDH23	8	6	10_73434888_G/C	ENST00000299366	missense_variant	ENSP00000299366	535	G/A	probably_damaging	tolerated	Pfam_domain:PF00028,PROSITE_profiles:PS50268,SMART_domains:SM00112,Superfamily_domains:SSF49313	rs1227049
MCF7	DMD	9	6	X_31366747_G/A	ENST00000357033	missense_variant	ENSP00000354923	3030	A/V	benign	deleterious	Pfam_domain:PF00435,SMART_domains:SM00150,Superfamily_domains:SSF46966,PIRSF_domain:PIRSF002341	-
MCF7	DMD	9	6	X_31366747_G/A	ENST00000358062	missense_variant	ENSP00000350765	726	A/V	possibly_damaging	deleterious	Pfam_domain:PF00435,SMART_domains:SM00150,Superfamily_domains:SSF46966	-
MCF7	DMD	9	6	X_31366747_G/A	ENST00000465285	missense_variant	ENSP00000420046	759	A/V	benign	deleterious	Pfam_domain:PF00435,SMART_domains:SM00150,Superfamily_domains:SSF46966	-
MCF7	DMD	9	6	X_31366747_G/A	ENST00000343523	missense_variant	ENSP00000340057	570	A/V	benign	deleterious	Pfam_domain:PF00435,SMART_domains:SM00150,Superfamily_domains:SSF46966	-
MCF7	DMD	9	6	X_31366747_G/A	ENST00000378707	missense_variant	ENSP00000367979	570	A/V	benign	deleterious	Pfam_domain:PF00435,SMART_domains:SM00150,Superfamily_domains:SSF46966	-
MCF7	DMD	9	6	X_31366747_G/A	ENST00000474231	missense_variant	ENSP00000417123	570	A/V	benign	deleterious	Pfam_domain:PF00435,SMART_domains:SM00150,Superfamily_domains:SSF46966	-
MCF7	DMD	9	6	X_31366747_G/A	ENST00000378677	missense_variant	ENSP00000367948	3026	A/V	benign	deleterious	Pfam_domain:PF00435,SMART_domains:SM00150,Superfamily_domains:SSF46966,PIRSF_domain:PIRSF002341	-
MCF7	DMD	9	6	X_31366747_G/A	ENST00000359836	missense_variant	ENSP00000352894	570	A/V	benign	deleterious	Pfam_domain:PF00435,SMART_domains:SM00150,Superfamily_domains:SSF46966	-
MCF7	DMD	9	6	X_31366747_G/A	ENST00000541735	missense_variant	ENSP00000444119	570	A/V	benign	deleterious	Pfam_domain:PF00435,SMART_domains:SM00150,Superfamily_domains:SSF46966	-
MCF7	FKBP1A	10	6	20_1356131_1356250_loss	-	CNA	-	-	-	-	-	-	-
MDA-MB-231	CARD11	1	6	7_2978356_T/A	ENST00000396946	missense_variant	ENSP00000380150	325	N/I	possibly_damaging	deleterious	Coiled-coils_(Ncoils):ncoils	-
MDA-MB-231	VWF	2	6	12_6077330_C/T	ENST00000261405	missense_variant	ENSP00000261405	2578	R/H	benign	tolerated	PROSITE_profiles:PS50311,Superfamily_domains:SSF57603,PIRSF_domain:PIRSF002495	-
MDA-MB-231	SIRT5	3	6	6_13601138_G/A	ENST00000397350	missense_variant	ENSP00000380509	164	A/T	probably_damaging	deleterious	PROSITE_profiles:PS50305,Superfamily_domains:SSF52467	-
MDA-MB-231	SIRT5	3	6	6_13601138_G/A	ENST00000379262	missense_variant	ENSP00000368564	272	A/T	probably_damaging	deleterious	PROSITE_profiles:PS50305,Superfamily_domains:SSF52467	-
MDA-MB-231	SIRT5	3	6	6_13601138_G/A	ENST00000359782	missense_variant	ENSP00000352830	254	A/T	probably_damaging	deleterious	PROSITE_profiles:PS50305,Superfamily_domains:SSF52467	-
MDA-MB-231	SIRT5	3	6	6_13601138_G/A	ENST00000606117	missense_variant	ENSP00000476228	272	A/T	probably_damaging	deleterious	PROSITE_profiles:PS50305,Superfamily_domains:SSF52467	-
MDA-MB-231	RXRB	4	6	6_33167694_33167813_loss	-	CNA	-	-	-	-	-	-	-
MDA-MB-231	TFDP1	5	6	13_114292071_G/T	ENST00000544902	missense_variant	ENSP00000438450	286	L/F	unknown	NA	PIRSF_domain:PIRSF009404	-
MDA-MB-231	NOTCH2	6	6	1_120611964_G/C	ENST00000256646	missense_variant	ENSP00000256646	19	C/W	benign	tolerated	Low_complexity_(Seg):Seg,Cleavage_site_(Signalp):Sigp,PROSITE_profiles:PS50311,PIRSF_domain:PIRSF002279	rs11810554,COSM132738
MDA-MB-231	RAB11B	7	6	19_8464857_C/A	ENST00000594216	missense_variant	ENSP00000471148	51	R/S	probably_damaging	deleterious	Pfam_domain:PF00071,Pfam_domain:PF08477,Pfam_domain:PF00025,Pfam_domain:PF00009,Prints_domain:PR00449,TIGRFAM_domain:TIGR00231,SMART_domains:SM00173,SMART_domains:SM00175,SMART_domains:SM00174,SMART_domains:SM00176,Superfamily_domains:SSF52540	-
MDA-MB-231	RAB11B	7	6	19_8464857_C/A	ENST00000328024	missense_variant	ENSP00000333547	51	R/S	probably_damaging	deleterious	Pfam_domain:PF00071,Pfam_domain:PF08477,Pfam_domain:PF00025,Pfam_domain:PF00009,TIGRFAM_domain:TIGR00231,Prints_domain:PR00449,SMART_domains:SM00173,SMART_domains:SM00175,SMART_domains:SM00174,SMART_domains:SM00176,Superfamily_domains:SSF52540	-
MDA-MB-231	XDH	8	6	2_31596795_C/T	ENST00000379416	missense_variant	ENSP00000368727	544	A/T	benign	tolerated	Superfamily_domains:SSF54665,PIRSF_domain:PIRSF000127	-
MDA-MB-231	DPP4	9	6	2_162862287_G/A	ENST00000360534	missense_variant	ENSP00000353731	674	P/S	probably_damaging	deleterious	Pfam_domain:PF00326,Superfamily_domains:SSF53474	-
MDA-MB-231	SLC11A1	10	6	2_219256118_T/C	ENST00000233202	missense_variant	ENSP00000233202	355	L/P	benign	tolerated	Transmembrane_helices:Tmhmm,Pfam_domain:PF01566,TIGRFAM_domain:TIGR01197	-
MDA-MB-231	SLC11A1	10	6	2_219256118_T/C	ENST00000539932	missense_variant	ENSP00000443435	237	L/P	benign	tolerated	Transmembrane_helices:Tmhmm,Pfam_domain:PF01566,TIGRFAM_domain:TIGR01197	-
